# Supplementary material for: Accurate nowcasting of cloud cover at solar photovoltaic plants using geostationary satellite images
Source: Nat Commun. 2024 Jan 13;15:510. doi: 10.1038/s41467-023-44666-1 (PMC10787801; doi:10.1038/s41467-023-44666-1)
Supplement: Supplementary file 4 — Source data [file 41467_2023_44666_MOESM4_ESM.zip]

Archive with 56 entries (47 files):
- Source_Data/
- Source_Data/.DS_Store
- __MACOSX/Source_Data/._.DS_Store
- Source_Data/Source_Data_Supplementary_Figure6/
- Source_Data/Source_Data_Figure1/
- Source_Data/Source_Data_Supplementary_Table1/
- Source_Data/Source_Data_Figure3/
- Source_Data/Source_Data_Supplementary_Figure5/
- Source_Data/Source_Data_Supplementary_Figure4/
- Source_Data/Source_Data_Supplementary_Figure3/
- Source_Data/Source_Data_Figure2/
- Source_Data/Source_Data_Supplementary_Figure6/Source_Data_Supplementary_Figure6
- Source_Data/Source_Data_Figure1/Leling.png
- __MACOSX/Source_Data/Source_Data_Figure1/._Leling.png
- Source_Data/Source_Data_Figure1/ETOPO2v2c_f4.nc
- __MACOSX/Source_Data/Source_Data_Figure1/._ETOPO2v2c_f4.nc
- Source_Data/Source_Data_Figure1/Nanjing.png
- __MACOSX/Source_Data/Source_Data_Figure1/._Nanjing.png
- Source_Data/Source_Data_Figure1/Beijing.png
- __MACOSX/Source_Data/Source_Data_Figure1/._Beijing.png
- Source_Data/Source_Data_Figure1/Shiziyan.png
- __MACOSX/Source_Data/Source_Data_Figure1/._Shiziyan.png
- Source_Data/Source_Data_Figure1/global_power_plant_database.csv
- __MACOSX/Source_Data/Source_Data_Figure1/._global_power_plant_database.csv
- Source_Data/Source_Data_Figure1/Zhuhai_all-sky_observation.png
- __MACOSX/Source_Data/Source_Data_Figure1/._Zhuhai_all-sky_observation.png
- Source_Data/Source_Data_Figure1/Nanjing_all-sky_observation.png
- __MACOSX/Source_Data/Source_Data_Figure1/._Nanjing_all-sky_observation.png
- Source_Data/Source_Data_Figure1/Beijing_all-sky_observation.png
- __MACOSX/Source_Data/Source_Data_Figure1/._Beijing_all-sky_observation.png
- Source_Data/Source_Data_Figure1/Figure1_r1_new.pptx
- __MACOSX/Source_Data/Source_Data_Figure1/._Figure1_r1_new.pptx
- Source_Data/Source_Data_Figure1/Zhuhai.png
- __MACOSX/Source_Data/Source_Data_Figure1/._Zhuhai.png
- Source_Data/Source_Data_Figure1/Sangge.png
- __MACOSX/Source_Data/Source_Data_Figure1/._Sangge.png
- Source_Data/Source_Data_Figure1/Xiaochengzi.png
- __MACOSX/Source_Data/Source_Data_Figure1/._Xiaochengzi.png
- Source_Data/Source_Data_Figure1/Latitude and longitude of all sites.docx
- __MACOSX/Source_Data/Source_Data_Figure1/._Latitude and longitude of all sites.docx
- Source_Data/Source_Data_Figure1/CN-border-La.dat
- __MACOSX/Source_Data/Source_Data_Figure1/._CN-border-La.dat
- Source_Data/Source_Data_Figure1/Lijiamen.png
- __MACOSX/Source_Data/Source_Data_Figure1/._Lijiamen.png
- Source_Data/Source_Data_Supplementary_Table1/validation data
- __MACOSX/Source_Data/Source_Data_Supplementary_Table1/._validation data
- Source_Data/Source_Data_Supplementary_Table1/mae_mbe_rmse.xlsx
- __MACOSX/Source_Data/Source_Data_Supplementary_Table1/._mae_mbe_rmse.xlsx
- Source_Data/Source_Data_Figure3/Source_Data_Figure3
- __MACOSX/Source_Data/Source_Data_Figure3/._Source_Data_Figure3
- Source_Data/Source_Data_Supplementary_Figure5/Source_Data_Supplementary_Figure5
- Source_Data/Source_Data_Supplementary_Figure4/Source_Data_Supplementary_Figure4
- __MACOSX/Source_Data/Source_Data_Supplementary_Figure4/._Source_Data_Supplementary_Figure4
- Source_Data/Source_Data_Supplementary_Figure3/Source_Data_Supplementary_Figure3
- Source_Data/Source_Data_Figure2/All-sky validation
- __MACOSX/Source_Data/Source_Data_Figure2/._All-sky validation
