# Supplementary material for: Accurate nowcasting of cloud cover at solar photovoltaic plants using geostationary satellite images
Source: Nat Commun. 2024 Jan 13;15:510. doi: 10.1038/s41467-023-44666-1 (PMC10787801; doi:10.1038/s41467-023-44666-1)
Supplement: Supplementary file 4 — Source data [file 41467_2023_44666_MOESM4_ESM.zip › Source_Data/Source_Data_Supplementary_Figure6/Source_Data_Supplementary_Figure6]

------------------------------------------------------------------------------------------------------------------------
------------------------------------------------------------------------------------------------------------------------
Power (MW) Sangge 202303
local time [9:00, 10:00, 11:00, 12:00, 13:00, 14:00, 15:00, 16:00, 17:00]
day1= [62.78, 78.22, 76.4, 71.31, 69.62, 72.05, 75.79, 74.82, 49.03]
day2= [62.1, 76.77, 69.35, 61.44, 57.52, 55.2, 59.01, 57.58, 12.15]
day3= [45.48, 78.48, 77.73, 72.83, 68.47, 60.69, 73.4, 72.35, 46.86]
day4= [60.33, 77.12, 75.18, 72.04, 70.5, 67.54, 67.44, 64.36, 45.74]
day5= [63.71, 75.86, 66.59, 61.83, 58.92, 59.77, 62.52, 60.59, 45.4]
day6= [40.91, 71.85, 75.26, 70.75, 68.1, 63.98, 67.97, 67.17, 45.37]
day7= [43.65, 71.97, 66.52, 59.45, 58.61, 58.26, 52.89, 38.4, 18.44]
day8= [19.73, 24.09, 46.79, 58.22, 61.0, 59.43, 60.19, 49.16, 40.82]
day9= [67.17, 69.36, 45.78, 54.63, 64.6, 52.16, 59.04, 52.33, 36.92]
day10= [7.61, 25.43, 56.44, 57.77, 61.11, 62.05, 56.51, 42.82, 25.14]
day11= [22.07, 55.1, 70.76, 72.87, 70.91, 67.38, 53.84, 41.76, 18.8]
day12= [58.21, 79.49, 76.81, 64.57, 61.98, 61.09, 62.38, 68.45, 60.73]
day13= [50.04, 65.97, 68.77, 59.8, 57.73, 57.7, 60.54, 61.59, 44.55]
day14= [39.19, 67.25, 68.37, 60.62, 56.55, 59.27, 62.03, 45.8, 39.3]
day15= [69.44, 83.66, 80.27, 76.04, 70.7, 70.61, 82.1, 78.26, 51.16]
day16= [48.19, 80.4, 76.01, 72.27, 71.45, 73.99, 76.0, 52.6, 17.53]
day17= [72.02, 78.11, 77.76, 76.11, 76.47, 76.83, 81.21, 73.63, 62.43]
day18= [82.2, 87.43, 86.14, 76.42, 67.18, 68.79, 51.52, 32.43, 34.47]
day19= [48.25, 78.38, 77.33, 75.0, 73.98, 75.46, 75.41, 68.55, 51.39]
day20= [66.02, 78.76, 76.6, 72.27, 69.72, 69.35, 68.39, 65.63, 27.61]
day21= [29.02, 46.45, 42.82, 38.86, 23.96, 18.89, 19.9, 20.21, 12.74]
day22= [36.3, 52.83, 60.15, 62.94, 51.89, 57.47, 50.96, 31.22, 19.0]
day23= [41.6, 59.1, 66.51, 65.66, 64.05, 58.92, 68.78, 62.86, 49.91]
day27= [84.96, 89.81, 86.88, 82.59, 79.18, 80.04, 77.19, 85.54, 72.4]
day28= [31.82, 46.06, 64.56, 46.82, 41.8, 83.85, 75.63, 80.99, 69.33]
day29= [80.75, 85.49, 82.79, 78.21, 78.4, 74.59, 77.79, 76.34, 65.87]
day30= [60.58, 81.19, 76.58, 74.33, 64.49, 70.28, 67.11, 52.82, 10.73]
day31= [20.15, 42.97, 55.49, 65.01, 49.67, 40.14, 25.37, 20.72, 36.57]

GTI (W/m2) Sangge 202303
local time [9:00, 10:00, 11:00, 12:00, 13:00, 14:00, 15:00, 16:00, 17:00]
day1= [403.0, 601.0, 771.0, 915.0, 1017.0, 1026.0, 899.0, 705.0, 477.0]
day2= [398.0, 601.0, 758.0, 908.0, 1007.0, 1006.0, 885.0, 688.0, 100.0]
day3= [395.0, 606.0, 779.0, 936.0, 1040.0, 1031.0, 911.0, 605.0, 443.0]
day4= [395.0, 607.0, 774.0, 918.0, 1017.0, 1013.0, 893.0, 671.0, 429.0]
day5= [405.0, 588.0, 800.0, 915.0, 1010.0, 1007.0, 869.0, 527.0, 433.0]
day6= [379.0, 577.0, 752.0, 905.0, 1009.0, 1003.0, 883.0, 411.0, 431.0]
day7= [382.0, 578.0, 750.0, 882.0, 952.0, 967.0, 907.0, 454.0, 188.0]
day8= [158.0, 196.0, 340.0, 880.0, 982.0, 1022.0, 899.0, 478.0, 470.0]
day9= [406.0, 617.0, 576.0, 652.0, 1003.0, 945.0, 860.0, 478.0, 335.0]
day10= [72.0, 237.0, 541.0, 674.0, 786.0, 738.0, 636.0, 379.0, 218.0]
day11= [189.0, 540.0, 680.0, 871.0, 976.0, 913.0, 643.0, 326.0, 214.0]
day12= [433.0, 626.0, 794.0, 927.0, 1044.0, 1054.0, 939.0, 537.0, 533.0]
day13= [421.0, 600.0, 762.0, 924.0, 871.0, 1018.0, 736.0, 431.0, 415.0]
day14= [389.0, 595.0, 750.0, 856.0, 841.0, 1023.0, 673.0, 346.0, 287.0]
day15= [433.0, 613.0, 766.0, 903.0, 1005.0, 1012.0, 901.0, 271.0, 429.0]
day16= [422.0, 597.0, 735.0, 848.0, 930.0, 934.0, 812.0, 420.0, 149.0]
day17= [411.0, 594.0, 750.0, 866.0, 974.0, 990.0, 904.0, 546.0, 506.0]
day18= [456.0, 643.0, 796.0, 894.0, 928.0, 767.0, 534.0, 264.0, 236.0]
day19= [391.0, 584.0, 751.0, 865.0, 953.0, 947.0, 824.0, 417.0, 406.0]
day20= [409.0, 611.0, 759.0, 898.0, 1004.0, 1019.0, 904.0, 652.0, 270.0]
day21= [242.0, 382.0, 381.0, 318.0, 177.0, 147.0, 175.0, 221.0, 108.0]
day22= [273.0, 470.0, 657.0, 768.0, 716.0, 685.0, 562.0, 302.0, 170.0]
day23= [285.0, 544.0, 728.0, 840.0, 881.0, 810.0, 772.0, 632.0, 401.0]
day27= [463.0, 675.0, 883.0, 1040.0, 1113.0, 1100.0, 941.0, 724.0, 508.0]
day28= [228.0, 381.0, 582.0, 454.0, 368.0, 1076.0, 927.0, 707.0, 488.0]
day29= [455.0, 661.0, 864.0, 1012.0, 1102.0, 1063.0, 911.0, 680.0, 454.0]
day30= [425.0, 637.0, 802.0, 943.0, 904.0, 1014.0, 879.0, 653.0, 110.0]
day31= [170.0, 350.0, 622.0, 910.0, 1021.0, 333.0, 243.0, 179.0, 348.0]

CSR 1h Sangge 202303
local time [9:00, 10:00, 11:00, 12:00, 13:00, 14:00, 15:00, 16:00, 17:00]
day1= [0.117, 0.198, 0.201, 0.199, 0.204, 0.201, 0.196, 0.183, 0.158]
day2= [0.116, 0.196, 0.201, 0.198, 0.203, 0.196, 0.188, 0.178, 0.155]
day3= [0.122, 0.202, 0.206, 0.203, 0.209, 0.208, 0.201, 0.189, 0.154]
day4= [0.127, 0.202, 0.207, 0.204, 0.208, 0.208, 0.201, 0.189, 0.161]
day5= [0.103, 0.158, 0.176, 0.183, 0.186, 0.188, 0.187, 0.167, 0.148]
day6= [0.123, 0.199, 0.204, 0.204, 0.205, 0.203, 0.201, 0.184, 0.162]
day7= [0.119, 0.187, 0.184, 0.178, 0.18, 0.181, 0.181, 0.167, 0.146]
day8= [0.108, 0.16, 0.161, 0.161, 0.168, 0.171, 0.175, 0.154, 0.132]
day9= [0.142, 0.203, 0.205, 0.203, 0.202, 0.202, 0.2, 0.188, 0.166]
day10= [0.127, 0.171, 0.177, 0.175, 0.176, 0.175, 0.175, 0.159, 0.132]
day11= [0.107, 0.176, 0.206, 0.206, 0.202, 0.204, 0.203, 0.192, 0.166]
day12= [0.158, 0.208, 0.218, 0.214, 0.216, 0.212, 0.213, 0.2, 0.169]
day13= [0.149, 0.198, 0.204, 0.201, 0.2, 0.198, 0.201, 0.186, 0.158]
day14= [0.078, 0.123, 0.156, 0.178, 0.186, 0.182, 0.169, 0.143, 0.101]
day15= [0.095, 0.147, 0.18, 0.201, 0.208, 0.203, 0.187, 0.158, 0.111]
day16= [0.088, 0.137, 0.171, 0.192, 0.2, 0.191, 0.167, 0.136, 0.091]
day17= [0.077, 0.118, 0.152, 0.176, 0.184, 0.184, 0.176, 0.151, 0.105]
day18= [0.099, 0.149, 0.182, 0.201, 0.207, 0.201, 0.182, 0.152, 0.105]
day19= [0.09, 0.137, 0.171, 0.193, 0.201, 0.195, 0.178, 0.15, 0.104]
day20= [0.147, 0.181, 0.194, 0.192, 0.195, 0.193, 0.191, 0.173, 0.147]
day21= [0.15, 0.16, 0.165, 0.162, 0.163, 0.158, 0.142, 0.106, 0.073]
day22= [0.163, 0.196, 0.197, 0.191, 0.195, 0.19, 0.184, 0.176, 0.148]
day23= [0.158, 0.197, 0.199, 0.196, 0.197, 0.193, 0.192, 0.182, 0.15]
day27= [0.192, 0.226, 0.22, 0.222, 0.223, 0.221, 0.214, 0.21, 0.189]
day28= [0.088, 0.123, 0.143, 0.168, 0.178, 0.186, 0.203, 0.194, 0.179]
day29= [0.19, 0.223, 0.221, 0.221, 0.214, 0.217, 0.209, 0.203, 0.182]
day30= [0.174, 0.2, 0.205, 0.203, 0.204, 0.193, 0.184, 0.156, 0.112]
day31= [0.086, 0.131, 0.104, 0.096, 0.092, 0.092, 0.096, 0.089, 0.081]

CSR 2h Sangge 202303
local time 10:00, 11:00, 12:00, 13:00, 14:00, 15:00, 16:00, 17:00]
day1= [0.185, 0.207, 0.199, 0.203, 0.204, 0.199, 0.19, 0.174]
day2= [0.184, 0.208, 0.2, 0.202, 0.199, 0.192, 0.184, 0.168]
day3= [0.192, 0.211, 0.206, 0.208, 0.209, 0.205, 0.196, 0.172]
day4= [0.192, 0.211, 0.205, 0.207, 0.208, 0.203, 0.196, 0.177]
day5= [0.152, 0.177, 0.179, 0.185, 0.186, 0.186, 0.175, 0.163]
day6= [0.178, 0.208, 0.203, 0.203, 0.204, 0.2, 0.189, 0.176]
day7= [0.174, 0.19, 0.179, 0.178, 0.182, 0.18, 0.17, 0.16]
day8= [0.152, 0.163, 0.162, 0.168, 0.169, 0.171, 0.161, 0.143]
day9= [0.197, 0.207, 0.203, 0.201, 0.202, 0.2, 0.19, 0.178]
day10= [0.166, 0.175, 0.174, 0.175, 0.175, 0.174, 0.163, 0.147]
day11= [0.162, 0.195, 0.205, 0.203, 0.202, 0.201, 0.193, 0.179]
day12= [0.202, 0.219, 0.216, 0.212, 0.213, 0.212, 0.204, 0.186]
day13= [0.193, 0.204, 0.2, 0.199, 0.198, 0.197, 0.191, 0.171]
day14= [0.108, 0.145, 0.172, 0.185, 0.184, 0.175, 0.155, 0.119]
day15= [0.13, 0.169, 0.195, 0.206, 0.206, 0.194, 0.171, 0.131]
day16= [0.121, 0.16, 0.186, 0.199, 0.196, 0.177, 0.148, 0.11]
day17= [0.104, 0.14, 0.168, 0.183, 0.184, 0.18, 0.163, 0.124]
day18= [0.133, 0.171, 0.195, 0.206, 0.205, 0.19, 0.165, 0.125]
day19= [0.121, 0.16, 0.187, 0.199, 0.198, 0.186, 0.162, 0.123]
day20= [0.175, 0.198, 0.193, 0.193, 0.193, 0.189, 0.181, 0.155]
day21= [0.152, 0.165, 0.163, 0.163, 0.158, 0.143, 0.118, 0.085]
day22= [0.183, 0.197, 0.191, 0.195, 0.193, 0.184, 0.181, 0.165]
day23= [0.189, 0.205, 0.197, 0.198, 0.198, 0.19, 0.189, 0.165]
day27= [0.219, 0.224, 0.22, 0.223, 0.221, 0.214, 0.212, 0.2]
day28= [0.11, 0.134, 0.159, 0.177, 0.183, 0.188, 0.201, 0.184]
day29= [0.216, 0.225, 0.218, 0.216, 0.217, 0.211, 0.207, 0.191]
day30= [0.195, 0.21, 0.205, 0.205, 0.199, 0.19, 0.169, 0.138]
day31= [0.115, 0.124, 0.097, 0.094, 0.092, 0.097, 0.103, 0.084]


CSR 3h Sangge 202303
local time [11:00, 12:00, 13:00, 14:00, 15:00, 16:00, 17:00]
day1= [0.2, 0.205, 0.199, 0.204, 0.202, 0.196, 0.185]
day2= [0.198, 0.204, 0.199, 0.203, 0.196, 0.189, 0.181]
day3= [0.203, 0.208, 0.206, 0.209, 0.207, 0.201, 0.191]
day4= [0.202, 0.209, 0.206, 0.208, 0.206, 0.201, 0.19]
day5= [0.161, 0.179, 0.184, 0.186, 0.187, 0.183, 0.171]
day6= [0.194, 0.207, 0.203, 0.205, 0.203, 0.197, 0.185]
day7= [0.181, 0.186, 0.177, 0.181, 0.183, 0.178, 0.169]
day8= [0.158, 0.164, 0.163, 0.168, 0.171, 0.171, 0.155]
day9= [0.202, 0.206, 0.203, 0.201, 0.201, 0.197, 0.188]
day10= [0.17, 0.176, 0.176, 0.175, 0.176, 0.172, 0.159]
day11= [0.173, 0.204, 0.207, 0.202, 0.202, 0.198, 0.191]
day12= [0.209, 0.219, 0.214, 0.215, 0.212, 0.212, 0.199]
day13= [0.2, 0.204, 0.2, 0.2, 0.199, 0.199, 0.185]
day14= [0.123, 0.156, 0.178, 0.186, 0.182, 0.169, 0.143]
day15= [0.146, 0.18, 0.2, 0.207, 0.203, 0.187, 0.158]
day16= [0.137, 0.171, 0.192, 0.199, 0.19, 0.167, 0.135]
day17= [0.118, 0.151, 0.175, 0.184, 0.183, 0.175, 0.15]
day18= [0.149, 0.181, 0.2, 0.207, 0.2, 0.182, 0.152]
day19= [0.137, 0.171, 0.193, 0.2, 0.195, 0.178, 0.149]
day20= [0.183, 0.198, 0.192, 0.194, 0.192, 0.186, 0.172]
day21= [0.155, 0.166, 0.161, 0.16, 0.153, 0.138, 0.106]
day22= [0.188, 0.196, 0.193, 0.194, 0.19, 0.184, 0.178]
day23= [0.195, 0.202, 0.198, 0.197, 0.196, 0.191, 0.18]
day27= [0.226, 0.221, 0.22, 0.222, 0.218, 0.213, 0.209]
day28= [0.122, 0.141, 0.166, 0.182, 0.182, 0.197, 0.195]
day29= [0.222, 0.219, 0.219, 0.215, 0.215, 0.21, 0.203]
day30= [0.203, 0.208, 0.206, 0.204, 0.194, 0.183, 0.16]
day31= [0.129, 0.111, 0.096, 0.093, 0.092, 0.101, 0.091]

CSR 4h Sangge 202303
local time [12:00, 13:00, 14:00, 15:00, 16:00, 17:00]
day1= [0.204, 0.201, 0.2, 0.205, 0.201, 0.193]
day2= [0.203, 0.2, 0.2, 0.203, 0.193, 0.186]
day3= [0.206, 0.205, 0.208, 0.209, 0.205, 0.199]
day4= [0.206, 0.206, 0.208, 0.209, 0.205, 0.199]
day5= [0.165, 0.18, 0.187, 0.188, 0.187, 0.182]
day6= [0.203, 0.206, 0.204, 0.206, 0.203, 0.196]
day7= [0.185, 0.185, 0.177, 0.182, 0.184, 0.176]
day8= [0.159, 0.166, 0.164, 0.169, 0.172, 0.171]
day9= [0.204, 0.207, 0.202, 0.202, 0.201, 0.195]
day10= [0.171, 0.177, 0.176, 0.176, 0.177, 0.172]
day11= [0.18, 0.21, 0.208, 0.202, 0.202, 0.197]
day12= [0.211, 0.218, 0.214, 0.216, 0.213, 0.211]
day13= [0.201, 0.203, 0.2, 0.199, 0.199, 0.201]
day14= [0.132, 0.163, 0.182, 0.186, 0.18, 0.164]
day15= [0.156, 0.187, 0.204, 0.207, 0.2, 0.181]
day16= [0.147, 0.178, 0.196, 0.199, 0.186, 0.16]
day17= [0.127, 0.159, 0.179, 0.184, 0.183, 0.172]
day18= [0.159, 0.188, 0.204, 0.207, 0.197, 0.176]
day19= [0.147, 0.178, 0.196, 0.2, 0.192, 0.172]
day20= [0.187, 0.198, 0.192, 0.195, 0.191, 0.184]
day21= [0.158, 0.166, 0.161, 0.158, 0.147, 0.136]
day22= [0.193, 0.194, 0.196, 0.194, 0.189, 0.183]
day23= [0.198, 0.199, 0.199, 0.197, 0.193, 0.191]
day27= [0.229, 0.22, 0.224, 0.222, 0.215, 0.214]
day28= [0.13, 0.146, 0.174, 0.187, 0.18, 0.203]
day29= [0.224, 0.216, 0.222, 0.215, 0.214, 0.21]
day30= [0.208, 0.209, 0.207, 0.202, 0.191, 0.178]
day31= [0.139, 0.097, 0.095, 0.092, 0.091, 0.106]
------------------------------------------------------------------------------------------------------------------------
------------------------------------------------------------------------------------------------------------------------

Power (MW) Leling 202303
local time [9:00, 10:00, 11:00, 12:00, 13:00, 14:00, 15:00, 16:00, 17:00]
day1= [15.54, 22.02, 26.56, 28.05, 27.8, 24.53, 18.14, 12.14, 4.58]
day2= [16.94, 23.35, 27.11, 29.17, 27.94, 24.46, 18.82, 11.61, 4.6]
day5= [12.7, 18.71, 22.99, 24.58, 23.45, 21.19, 16.27, 9.44, 3.42]
day6= [11.58, 17.21, 15.98, 24.23, 24.04, 21.25, 16.75, 10.15, 3.57]
day7= [12.37, 18.45, 22.13, 24.09, 23.23, 20.24, 15.18, 9.75, 3.31]
day8= [10.16, 16.18, 22.35, 25.31, 25.8, 23.79, 16.51, 9.74, 4.18]
day9= [13.99, 20.25, 24.61, 25.88, 25.85, 21.33, 17.32, 10.67, 4.37]
day10= [15.75, 21.39, 24.76, 25.99, 25.64, 21.93, 17.0, 9.44, 2.49]
day12= [18.81, 25.27, 28.75, 30.12, 29.38, 26.43, 21.45, 13.87, 5.8]
day13= [15.12, 9.7, 27.28, 30.52, 28.41, 24.88, 20.21, 12.75, 4.63]
day14= [15.8, 21.72, 25.25, 26.44, 25.6, 22.61, 17.16, 10.3, 3.75]
day15= [12.08, 19.18, 25.98, 29.76, 28.58, 25.7, 20.54, 13.61, 5.66]
day16= [6.28, 16.19, 16.09, 11.91, 9.85, 8.67, 7.38, 4.05, 1.94]
day17= [2.78, 4.85, 7.77, 19.86, 20.97, 11.64, 12.5, 11.62, 2.69]
day18= [14.54, 20.64, 24.22, 22.71, 24.09, 23.96, 19.63, 12.69, 5.39]
day19= [11.99, 17.97, 15.52, 23.32, 22.96, 21.59, 16.18, 10.6, 3.75]
day20= [12.39, 19.44, 20.17, 19.92, 20.9, 20.66, 18.23, 10.98, 4.72]
day21= [14.16, 19.92, 23.72, 25.47, 16.66, 20.48, 10.71, 7.65, 2.38]
day22= [2.33, 5.96, 6.94, 8.58, 7.51, 13.33, 10.36, 6.44, 2.62]
day23= [10.73, 17.22, 21.9, 24.54, 19.58, 14.99, 17.33, 6.44, 2.77]
day24= [14.15, 22.76, 22.36, 25.51, 26.42, 23.2, 15.86, 11.34, 4.41]
day25= [6.78, 14.69, 4.9, 4.22, 8.4, 18.72, 10.78, 4.8, 1.12]
day26= [17.28, 22.79, 26.0, 27.6, 26.25, 23.71, 18.95, 12.67, 5.3]
day27= [14.16, 21.43, 25.24, 27.13, 26.04, 23.0, 18.27, 12.09, 5.15]
day28= [15.23, 20.56, 23.67, 24.92, 24.45, 21.21, 16.98, 10.67, 4.41]
day29= [15.13, 20.15, 23.82, 24.98, 24.37, 21.18, 16.44, 10.34, 4.24]
day30= [16.24, 21.84, 25.36, 26.16, 25.41, 22.32, 17.38, 11.35, 4.98]
day31= [15.23, 21.03, 25.38, 26.54, 22.8, 21.05, 15.99, 4.89, 4.52]

GTI (W/m2) Leling 202303
local time [9:00, 10:00, 11:00, 12:00, 13:00, 14:00, 15:00, 16:00, 17:00]
day1= [381.0, 533.0, 654.0, 708.0, 708.0, 649.0, 514.0, 349.0, 145.0]
day2= [387.0, 565.0, 676.0, 726.0, 719.0, 654.0, 536.0, 350.0, 149.0]
day5= [350.0, 520.0, 625.0, 672.0, 681.0, 617.0, 521.0, 336.0, 129.0]
day6= [346.0, 519.0, 608.0, 677.0, 678.0, 622.0, 544.0, 347.0, 135.0]
day7= [352.0, 518.0, 623.0, 680.0, 661.0, 608.0, 491.0, 340.0, 130.0]
day8= [322.0, 483.0, 627.0, 689.0, 698.0, 660.0, 553.0, 340.0, 89.0]
day9= [379.0, 553.0, 614.0, 731.0, 717.0, 668.0, 549.0, 420.0, 164.0]
day10= [410.0, 572.0, 670.0, 707.0, 706.0, 640.0, 541.0, 383.0, 193.0]
day12= [455.0, 627.0, 740.0, 781.0, 780.0, 723.0, 613.0, 423.0, 202.0]
day13= [463.0, 730.0, 729.0, 611.0, 750.0, 692.0, 591.0, 405.0, 142.0]
day14= [415.0, 579.0, 680.0, 723.0, 718.0, 666.0, 548.0, 361.0, 149.0]
day15= [384.0, 553.0, 675.0, 761.0, 773.0, 720.0, 611.0, 430.0, 201.0]
day16= [281.0, 522.0, 491.0, 508.0, 430.0, 374.0, 293.0, 177.0, 88.0]
day17= [123.0, 216.0, 382.0, 529.0, 783.0, 467.0, 393.0, 379.0, 108.0]
day18= [420.0, 587.0, 682.0, 801.0, 261.0, 642.0, 597.0, 404.0, 188.0]
day19= [374.0, 521.0, 616.0, 602.0, 689.0, 578.0, 470.0, 361.0, 118.0]
day20= [394.0, 485.0, 641.0, 697.0, 698.0, 517.0, 552.0, 446.0, 176.0]
day21= [411.0, 568.0, 661.0, 711.0, 733.0, 642.0, 344.0, 374.0, 111.0]
day22= [131.0, 266.0, 297.0, 390.0, 445.0, 540.0, 398.0, 234.0, 112.0]
day23= [310.0, 511.0, 606.0, 697.0, 603.0, 482.0, 498.0, 263.0, 111.0]
day24= [430.0, 598.0, 548.0, 733.0, 728.0, 665.0, 572.0, 378.0, 171.0]
day25= [300.0, 524.0, 203.0, 156.0, 388.0, 543.0, 367.0, 181.0, 44.0]
day26= [485.0, 637.0, 727.0, 770.0, 765.0, 715.0, 606.0, 442.0, 223.0]
day27= [436.0, 621.0, 710.0, 760.0, 751.0, 698.0, 599.0, 436.0, 218.0]
day28= [454.0, 602.0, 699.0, 731.0, 725.0, 675.0, 572.0, 396.0, 192.0]
day29= [463.0, 605.0, 706.0, 733.0, 733.0, 668.0, 550.0, 400.0, 184.0]
day30= [512.0, 659.0, 750.0, 770.0, 768.0, 714.0, 616.0, 457.0, 242.0]
day31= [501.0, 654.0, 762.0, 790.0, 742.0, 648.0, 507.0, 225.0, 227.0]


CSR 1h Leling 202303
local time [9:00, 10:00, 11:00, 12:00, 13:00, 14:00, 15:00, 16:00, 17:00]
day1= [0.388, 0.632, 0.8, 0.92, 0.965, 0.926, 0.813, 0.638, 0.397]
day2= [0.407, 0.65, 0.814, 0.923, 0.961, 0.921, 0.808, 0.633, 0.395]
day5= [0.418, 0.657, 0.819, 0.925, 0.962, 0.922, 0.81, 0.636, 0.4]
day6= [0.407, 0.6, 0.742, 0.826, 0.865, 0.847, 0.732, 0.626, 0.427]
day7= [0.468, 0.665, 0.8, 0.913, 0.915, 0.885, 0.765, 0.652, 0.424]
day8= [0.444, 0.627, 0.777, 0.879, 0.9, 0.875, 0.751, 0.641, 0.463]
day9= [0.445, 0.669, 0.774, 0.865, 0.886, 0.875, 0.775, 0.657, 0.429]
day10= [0.437, 0.609, 0.776, 0.867, 0.858, 0.78, 0.577, 0.468, 0.263]
day12= [0.523, 0.698, 0.85, 0.93, 0.93, 0.916, 0.838, 0.691, 0.519]
day13= [0.521, 0.705, 0.838, 0.904, 0.913, 0.909, 0.829, 0.673, 0.52]
day14= [0.496, 0.696, 0.812, 0.885, 0.883, 0.868, 0.756, 0.639, 0.5]
day15= [0.484, 0.65, 0.801, 0.891, 0.9, 0.884, 0.813, 0.693, 0.562]
day16= [0.324, 0.425, 0.525, 0.533, 0.536, 0.525, 0.504, 0.408, 0.387]
day17= [0.276, 0.381, 0.526, 0.54, 0.55, 0.542, 0.459, 0.402, 0.409]
day18= [0.451, 0.639, 0.807, 0.894, 0.924, 0.909, 0.771, 0.644, 0.51]
day19= [0.418, 0.578, 0.734, 0.827, 0.807, 0.746, 0.654, 0.555, 0.478]
day20= [0.413, 0.585, 0.706, 0.753, 0.796, 0.712, 0.608, 0.519, 0.456]
day21= [0.419, 0.611, 0.735, 0.836, 0.844, 0.776, 0.679, 0.551, 0.485]
day22= [0.334, 0.489, 0.575, 0.642, 0.646, 0.647, 0.595, 0.488, 0.396]
day23= [0.471, 0.633, 0.735, 0.831, 0.864, 0.815, 0.699, 0.574, 0.441]
day24= [0.403, 0.571, 0.717, 0.801, 0.786, 0.766, 0.716, 0.591, 0.446]
day25= [0.259, 0.385, 0.471, 0.535, 0.541, 0.512, 0.47, 0.394, 0.326]
day26= [0.514, 0.663, 0.821, 0.89, 0.898, 0.89, 0.769, 0.638, 0.517]
day27= [0.567, 0.726, 0.849, 0.953, 0.951, 0.926, 0.811, 0.735, 0.558]
day28= [0.481, 0.609, 0.767, 0.855, 0.844, 0.757, 0.694, 0.559, 0.447]
day29= [0.48, 0.633, 0.75, 0.867, 0.888, 0.855, 0.751, 0.645, 0.509]
day30= [0.564, 0.699, 0.825, 0.938, 0.92, 0.875, 0.78, 0.693, 0.55]
day31= [0.481, 0.599, 0.67, 0.771, 0.788, 0.77, 0.65, 0.556, 0.471]

CSR 2h Leling 202303
local time [10:00, 11:00, 12:00, 13:00, 14:00, 15:00, 16:00, 17:00]
day1= [0.522, 0.722, 0.868, 0.954, 0.955, 0.878, 0.733, 0.527]
day2= [0.541, 0.74, 0.876, 0.951, 0.95, 0.873, 0.727, 0.523]
day5= [0.549, 0.746, 0.88, 0.953, 0.952, 0.875, 0.73, 0.527]
day6= [0.531, 0.705, 0.801, 0.866, 0.868, 0.802, 0.68, 0.531]
day7= [0.581, 0.763, 0.862, 0.922, 0.909, 0.851, 0.703, 0.547]
day8= [0.567, 0.714, 0.834, 0.902, 0.896, 0.835, 0.691, 0.566]
day9= [0.592, 0.738, 0.821, 0.879, 0.878, 0.858, 0.705, 0.566]
day10= [0.543, 0.707, 0.851, 0.867, 0.821, 0.734, 0.47, 0.381]
day12= [0.634, 0.787, 0.905, 0.931, 0.924, 0.889, 0.761, 0.625]
day13= [0.632, 0.787, 0.882, 0.906, 0.916, 0.896, 0.762, 0.616]
day14= [0.619, 0.771, 0.866, 0.881, 0.878, 0.814, 0.697, 0.58]
day15= [0.588, 0.711, 0.855, 0.903, 0.89, 0.879, 0.745, 0.629]
day16= [0.354, 0.497, 0.525, 0.535, 0.538, 0.506, 0.423, 0.376]
day17= [0.324, 0.491, 0.515, 0.549, 0.535, 0.534, 0.432, 0.393]
day18= [0.571, 0.735, 0.879, 0.923, 0.922, 0.862, 0.707, 0.596]
day19= [0.509, 0.675, 0.794, 0.838, 0.796, 0.71, 0.593, 0.514]
day20= [0.494, 0.66, 0.727, 0.759, 0.793, 0.667, 0.556, 0.489]
day21= [0.521, 0.689, 0.79, 0.855, 0.852, 0.741, 0.594, 0.5]
day22= [0.4, 0.546, 0.599, 0.649, 0.671, 0.626, 0.53, 0.435]
day23= [0.542, 0.711, 0.768, 0.847, 0.856, 0.757, 0.624, 0.491]
day24= [0.473, 0.643, 0.739, 0.79, 0.785, 0.76, 0.656, 0.513]
day25= [0.325, 0.46, 0.499, 0.535, 0.515, 0.505, 0.431, 0.377]
day26= [0.598, 0.763, 0.874, 0.887, 0.899, 0.846, 0.706, 0.583]
day27= [0.658, 0.803, 0.906, 0.958, 0.944, 0.862, 0.754, 0.673]
day28= [0.559, 0.697, 0.839, 0.885, 0.793, 0.742, 0.616, 0.523]
day29= [0.556, 0.647, 0.802, 0.895, 0.883, 0.797, 0.691, 0.556]
day30= [0.643, 0.771, 0.891, 0.925, 0.91, 0.825, 0.728, 0.612]
day31= [0.551, 0.641, 0.743, 0.792, 0.8, 0.709, 0.592, 0.504]

CSR 3h Leling 202303
local time [11:00, 12:00, 13:00, 14:00, 15:00, 16:00, 17:00]
day1= [0.632, 0.8, 0.92, 0.965, 0.926, 0.813, 0.638]
day2= [0.65, 0.814, 0.923, 0.961, 0.921, 0.808, 0.633]
day5= [0.657, 0.819, 0.925, 0.962, 0.922, 0.81, 0.636]
day6= [0.6, 0.742, 0.826, 0.865, 0.847, 0.732, 0.626]
day7= [0.665, 0.8, 0.913, 0.915, 0.885, 0.765, 0.652]
day8= [0.627, 0.777, 0.879, 0.9, 0.875, 0.751, 0.641]
day9= [0.669, 0.774, 0.865, 0.886, 0.875, 0.775, 0.657]
day10= [0.609, 0.776, 0.867, 0.858, 0.78, 0.577, 0.468]
day12= [0.698, 0.85, 0.93, 0.93, 0.916, 0.838, 0.691]
day13= [0.705, 0.838, 0.904, 0.913, 0.909, 0.829, 0.673]
day14= [0.696, 0.812, 0.885, 0.883, 0.868, 0.756, 0.639]
day15= [0.65, 0.801, 0.891, 0.9, 0.884, 0.813, 0.693]
day16= [0.425, 0.525, 0.533, 0.536, 0.525, 0.504, 0.408]
day17= [0.381, 0.526, 0.54, 0.55, 0.542, 0.459, 0.402]
day18= [0.639, 0.807, 0.894, 0.924, 0.909, 0.771, 0.644]
day19= [0.578, 0.734, 0.827, 0.807, 0.746, 0.654, 0.555]
day20= [0.585, 0.706, 0.753, 0.796, 0.712, 0.608, 0.519]
day21= [0.611, 0.735, 0.836, 0.844, 0.776, 0.679, 0.551]
day22= [0.489, 0.575, 0.642, 0.646, 0.647, 0.595, 0.488]
day23= [0.633, 0.735, 0.831, 0.864, 0.815, 0.699, 0.574]
day24= [0.571, 0.717, 0.801, 0.786, 0.766, 0.716, 0.591]
day25= [0.385, 0.471, 0.535, 0.541, 0.512, 0.47, 0.394]
day26= [0.663, 0.821, 0.89, 0.898, 0.89, 0.769, 0.638]
day27= [0.726, 0.849, 0.953, 0.951, 0.926, 0.811, 0.735]
day28= [0.609, 0.767, 0.855, 0.844, 0.757, 0.694, 0.559]
day29= [0.633, 0.75, 0.867, 0.888, 0.855, 0.751, 0.645]
day30= [0.699, 0.825, 0.938, 0.92, 0.875, 0.78, 0.693]
day31= [0.599, 0.67, 0.771, 0.788, 0.77, 0.65, 0.556]

CSR 3h Leling 202303
local time [12:00, 13:00, 14:00, 15:00, 16:00, 17:00]
day1= [0.722, 0.868, 0.954, 0.955, 0.878, 0.733]
day2= [0.74, 0.876, 0.951, 0.95, 0.873, 0.727]
day5= [0.746, 0.88, 0.953, 0.952, 0.875, 0.73]
day6= [0.705, 0.801, 0.866, 0.868, 0.802, 0.68]
day7= [0.763, 0.862, 0.922, 0.909, 0.851, 0.703]
day8= [0.714, 0.834, 0.902, 0.896, 0.835, 0.691]
day9= [0.738, 0.821, 0.879, 0.878, 0.858, 0.705]
day10= [0.707, 0.851, 0.867, 0.821, 0.734, 0.47]
day12= [0.787, 0.905, 0.931, 0.924, 0.889, 0.761]
day13= [0.787, 0.882, 0.906, 0.916, 0.896, 0.762]
day14= [0.771, 0.866, 0.881, 0.878, 0.814, 0.697]
day15= [0.711, 0.855, 0.903, 0.89, 0.879, 0.745]
day16= [0.497, 0.525, 0.535, 0.538, 0.506, 0.423]
day17= [0.491, 0.515, 0.549, 0.535, 0.534, 0.432]
day18= [0.735, 0.879, 0.923, 0.922, 0.862, 0.707]
day19= [0.675, 0.794, 0.838, 0.796, 0.71, 0.593]
day20= [0.66, 0.727, 0.759, 0.793, 0.667, 0.556]
day21= [0.689, 0.79, 0.855, 0.852, 0.741, 0.594]
day22= [0.546, 0.599, 0.649, 0.671, 0.626, 0.53]
day23= [0.711, 0.768, 0.847, 0.856, 0.757, 0.624]
day24= [0.643, 0.739, 0.79, 0.785, 0.76, 0.656]
day25= [0.46, 0.499, 0.535, 0.515, 0.505, 0.431]
day26= [0.763, 0.874, 0.887, 0.899, 0.846, 0.706]
day27= [0.803, 0.906, 0.958, 0.944, 0.862, 0.754]
day28= [0.697, 0.839, 0.885, 0.793, 0.742, 0.616]
day29= [0.647, 0.802, 0.895, 0.883, 0.797, 0.691]
day30= [0.771, 0.891, 0.925, 0.91, 0.825, 0.728]
day31= [0.641, 0.743, 0.792, 0.8, 0.709, 0.592]
