# Supplementary material for: Accurate nowcasting of cloud cover at solar photovoltaic plants using geostationary satellite images
Source: Nat Commun. 2024 Jan 13;15:510. doi: 10.1038/s41467-023-44666-1 (PMC10787801; doi:10.1038/s41467-023-44666-1)
Supplement: Supplementary file 4 — Source data [file 41467_2023_44666_MOESM4_ESM.zip › Source_Data/Source_Data_Figure1/global_power_plant_database.csv]

country	country_long	name	gppd_idnr	capacity_mw	latitude	longitude	primary_fuel	other_fuel1	other_fuel2	other_fuel3	commissioning_year	owner	source	url	geolocation_source	wepp_id	year_of_capacity_data	generation_gwh_2013	generation_gwh_2014	generation_gwh_2015	generation_gwh_2016	generation_gwh_2017	generation_gwh_2018	generation_gwh_2019	generation_data_source	estimated_generation_gwh_2013	estimated_generation_gwh_2014	estimated_generation_gwh_2015	estimated_generation_gwh_2016	estimated_generation_gwh_2017	estimated_generation_note_2013	estimated_generation_note_2014	estimated_generation_note_2015	estimated_generation_note_2016	estimated_generation_note_2017
AFG	Afghanistan	Kajaki Hydroelectric Power Plant Afghanistan	GEODB0040538	33.0	32.3220	65.1190	Hydro						GEODB	http://globalenergyobservatory.org	GEODB	1009793	2017									123.77	162.90	97.39	137.76	119.50	HYDRO-V1	HYDRO-V1	HYDRO-V1	HYDRO-V1	HYDRO-V1
AFG	Afghanistan	Kandahar DOG	WKS0070144	10.0	31.6700	65.7950	Solar						Wiki-Solar	https://www.wiki-solar.org	Wiki-Solar											18.43	17.48	18.25	17.70	18.29	SOLAR-V1-NO-AGE	SOLAR-V1-NO-AGE	SOLAR-V1-NO-AGE	SOLAR-V1-NO-AGE	SOLAR-V1-NO-AGE
AFG	Afghanistan	Kandahar JOL	WKS0071196	10.0	31.6230	65.7920	Solar						Wiki-Solar	https://www.wiki-solar.org	Wiki-Solar											18.64	17.58	19.10	17.62	18.72	SOLAR-V1-NO-AGE	SOLAR-V1-NO-AGE	SOLAR-V1-NO-AGE	SOLAR-V1-NO-AGE	SOLAR-V1-NO-AGE
AFG	Afghanistan	Mahipar Hydroelectric Power Plant Afghanistan	GEODB0040541	66.0	34.5560	69.4787	Hydro						GEODB	http://globalenergyobservatory.org	GEODB	1009795	2017									225.06	203.55	146.90	230.18	174.91	HYDRO-V1	HYDRO-V1	HYDRO-V1	HYDRO-V1	HYDRO-V1
AFG	Afghanistan	Naghlu Dam Hydroelectric Power Plant Afghanistan	GEODB0040534	100.0	34.6410	69.7170	Hydro						GEODB	http://globalenergyobservatory.org	GEODB	1009797	2017									406.16	357.22	270.99	395.38	350.80	HYDRO-V1	HYDRO-V1	HYDRO-V1	HYDRO-V1	HYDRO-V1
AFG	Afghanistan	Nangarhar (Darunta) Hydroelectric Power Plant Afghanistan	GEODB0040536	11.55	34.4847	70.3633	Hydro						GEODB	http://globalenergyobservatory.org	GEODB	1009787	2017									58.77	54.42	42.71	59.72	46.12	HYDRO-V1	HYDRO-V1	HYDRO-V1	HYDRO-V1	HYDRO-V1
AFG	Afghanistan	Northwest Kabul Power Plant Afghanistan	GEODB0040540	42.0	34.5638	69.1134	Gas						GEODB	http://globalenergyobservatory.org	GEODB		2017														NO-ESTIMATION	NO-ESTIMATION	NO-ESTIMATION	NO-ESTIMATION	NO-ESTIMATION
AFG	Afghanistan	Pul-e-Khumri Hydroelectric Power Plant Afghanistan	GEODB0040537	6.0	35.9416	68.7100	Hydro						GEODB	http://globalenergyobservatory.org	GEODB		2017									21.99	21.19	18.40	25.34	19.74	HYDRO-V1	HYDRO-V1	HYDRO-V1	HYDRO-V1	HYDRO-V1
AFG	Afghanistan	Sarobi Dam Hydroelectric Power Plant Afghanistan	GEODB0040535	22.0	34.5865	69.7757	Hydro						GEODB	http://globalenergyobservatory.org	GEODB	1009799	2017									123.23	82.87	69.15	93.83	80.00	HYDRO-V1	HYDRO-V1	HYDRO-V1	HYDRO-V1	HYDRO-V1
ALB	Albania	Bistrica 1	WRI1002169	27.0	39.9116	20.1047	Hydro				1965.0		Energy Charter Secretariat	http://www.energycharter.org/fileadmin/DocumentsMedia/IDEER/IDEER-Albania_2013_en.pdf	GEODB	1021225										105.17	75.26	79.50	105.45	88.45	HYDRO-V1	HYDRO-V1	HYDRO-V1	HYDRO-V1	HYDRO-V1
ALB	Albania	Fierza	WRI1002170	500.0	42.2514	20.0431	Hydro				1978.0		Energy Charter Secretariat	http://www.energycharter.org/fileadmin/DocumentsMedia/IDEER/IDEER-Albania_2013_en.pdf	GEODB	1021231										1976.01	1276.61	1503.72	1795.15	1648.24	HYDRO-V1	HYDRO-V1	HYDRO-V1	HYDRO-V1	HYDRO-V1
ALB	Albania	Koman	WRI1002171	600.0	42.1033	19.8224	Hydro				1985.0		Energy Charter Secretariat	http://www.energycharter.org/fileadmin/DocumentsMedia/IDEER/IDEER-Albania_2013_en.pdf	GEODB	1021233										2072.13	1618.73	1805.63	2434.84	1982.72	HYDRO-V1	HYDRO-V1	HYDRO-V1	HYDRO-V1	HYDRO-V1
ALB	Albania	Lanabregas	WRI1002172	5.0	41.3428	19.8964	Hydro				1951.0		Energy Charter Secretariat	http://www.energycharter.org/fileadmin/DocumentsMedia/IDEER/IDEER-Albania_2013_en.pdf	GEODB	1021236										20.37	12.89	14.64	20.04	15.23	HYDRO-V1	HYDRO-V1	HYDRO-V1	HYDRO-V1	HYDRO-V1
ALB	Albania	Shkopet	WRI1002173	24.0	41.6796	19.8305	Hydro				1963.0		Energy Charter Secretariat	http://www.energycharter.org/fileadmin/DocumentsMedia/IDEER/IDEER-Albania_2013_en.pdf	GEODB	1021238										93.52	69.86	77.51	96.20	83.57	HYDRO-V1	HYDRO-V1	HYDRO-V1	HYDRO-V1	HYDRO-V1
ALB	Albania	Ulez	WRI1002174	25.0	41.6796	19.8936	Hydro				1958.0		Energy Charter Secretariat	http://www.energycharter.org/fileadmin/DocumentsMedia/IDEER/IDEER-Albania_2013_en.pdf	GEODB	1021241										97.42	72.77	80.74	100.21	87.06	HYDRO-V1	HYDRO-V1	HYDRO-V1	HYDRO-V1	HYDRO-V1
ALB	Albania	Vau i Dijes	WRI1002175	250.0	42.0137	19.6359	Hydro				1971.0		Energy Charter Secretariat	http://www.energycharter.org/fileadmin/DocumentsMedia/IDEER/IDEER-Albania_2013_en.pdf	GEODB	1021242										895.02	561.94	614.47	897.47	703.64	HYDRO-V1	HYDRO-V1	HYDRO-V1	HYDRO-V1	HYDRO-V1
ALB	Albania	Vlora	WRI1002176	98.0	40.4874	19.4340	Other						Energy Charter Secretariat	http://www.energycharter.org/fileadmin/DocumentsMedia/IDEER/IDEER-Albania_2013_en.pdf	GEODB	1021244															NO-ESTIMATION	NO-ESTIMATION	NO-ESTIMATION	NO-ESTIMATION	NO-ESTIMATION
DZA	Algeria	Adrar	WKS0068905	20.0	27.9080	-0.3170	Solar						Wiki-Solar	https://www.wiki-solar.org	Wiki-Solar												35.22	34.22	35.33	35.17	NO-ESTIMATION	SOLAR-V1-NO-AGE	SOLAR-V1-NO-AGE	SOLAR-V1-NO-AGE	SOLAR-V1-NO-AGE
DZA	Algeria	Ain Azel	WKS0065285	20.0	35.8800	5.4750	Solar						Wiki-Solar	https://www.wiki-solar.org	Wiki-Solar												38.68	37.56	38.37	38.75	NO-ESTIMATION	SOLAR-V1-NO-AGE	SOLAR-V1-NO-AGE	SOLAR-V1-NO-AGE	SOLAR-V1-NO-AGE
DZA	Algeria	Ain Djasser	WRI1023776	520.0	35.8665	6.0262	Gas	Oil				SociÃ©te AlgÃ©rienne de Production de l\'ElectricitÃ©	Arab Union of Electricity	http://www.auptde.org/NewsDetails.aspx?lang=en&NID=283	KTH	1069670														2171.28	NO-ESTIMATION	NO-ESTIMATION	NO-ESTIMATION	NO-ESTIMATION	CAPACITY-FACTOR-V1
DZA	Algeria	Ain Sekhouna	WKS0068919	20.0	34.5320	0.8040	Solar						Wiki-Solar	https://www.wiki-solar.org	Wiki-Solar												34.85	33.67	34.54	35.46	NO-ESTIMATION	SOLAR-V1-NO-AGE	SOLAR-V1-NO-AGE	SOLAR-V1-NO-AGE	SOLAR-V1-NO-AGE
DZA	Algeria	Ain el Ibel I	WKS0068916	20.0	34.3460	3.1640	Solar						Wiki-Solar	https://www.wiki-solar.org	Wiki-Solar												33.42	33.58	34.75	34.81	NO-ESTIMATION	SOLAR-V1-NO-AGE	SOLAR-V1-NO-AGE	SOLAR-V1-NO-AGE	SOLAR-V1-NO-AGE
DZA	Algeria	Ain el Ibel II	WKS0073479	53.0	34.3420	3.1690	Solar						Wiki-Solar	https://www.wiki-solar.org	Wiki-Solar												80.98	81.84	85.66	85.55	NO-ESTIMATION	SOLAR-V1-NO-AGE	SOLAR-V1-NO-AGE	SOLAR-V1-NO-AGE	SOLAR-V1-NO-AGE
DZA	Algeria	Ain el Melh	WKS0068915	20.0	34.8610	4.2040	Solar						Wiki-Solar	https://www.wiki-solar.org	Wiki-Solar												33.64	33.68	33.63	33.75	NO-ESTIMATION	SOLAR-V1-NO-AGE	SOLAR-V1-NO-AGE	SOLAR-V1-NO-AGE	SOLAR-V1-NO-AGE
DZA	Algeria	Algerie Sud-Ouest	WKS0068912	43.5	27.9080	-0.3170	Solar						Wiki-Solar	https://www.wiki-solar.org	Wiki-Solar												73.79	72.11	74.36	74.02	NO-ESTIMATION	SOLAR-V1-NO-AGE	SOLAR-V1-NO-AGE	SOLAR-V1-NO-AGE	SOLAR-V1-NO-AGE
DZA	Algeria	Annaba	WRI1023795	71.0	36.8924	7.7634	Gas				2010.0	SociÃ©tÃ© AlgÃ©rienne de Production de lâ€™ElectricitÃ© (SPE)	Arab Union of Electricity	http://www.auptde.org/NewsDetails.aspx?lang=en&NID=283	GEODB	1029479														296.46	NO-ESTIMATION	NO-ESTIMATION	NO-ESTIMATION	NO-ESTIMATION	CAPACITY-FACTOR-V1
DZA	Algeria	Aoulef	WKS0068908	5.0	26.9989	1.3351	Solar						Wiki-Solar	https://www.wiki-solar.org	Wiki-Solar												8.93	8.71	8.72	8.64	NO-ESTIMATION	SOLAR-V1-NO-AGE	SOLAR-V1-NO-AGE	SOLAR-V1-NO-AGE	SOLAR-V1-NO-AGE
DZA	Algeria	Arbaa	WRI1023777	560.0	36.5988	3.1375	Gas	Oil			2010.0	Sonelgaz	Arab Union of Electricity	http://www.auptde.org/NewsDetails.aspx?lang=en&NID=283	GEODB	1069669														2338.30	NO-ESTIMATION	NO-ESTIMATION	NO-ESTIMATION	NO-ESTIMATION	CAPACITY-FACTOR-V1
DZA	Algeria	Bir Rebaa	WKS0072833	10.0	31.2850	8.5650	Solar						Wiki-Solar	https://www.wiki-solar.org	Wiki-Solar												17.31	16.85	17.16	16.67	NO-ESTIMATION	SOLAR-V1-NO-AGE	SOLAR-V1-NO-AGE	SOLAR-V1-NO-AGE	SOLAR-V1-NO-AGE
DZA	Algeria	Boufarik 1	WRI1023792	100.0	36.5914	2.9223	Gas				1980.0		Arab Union of Electricity	http://www.auptde.org/NewsDetails.aspx?lang=en&NID=283	GEODB	1029484														417.55	NO-ESTIMATION	NO-ESTIMATION	NO-ESTIMATION	NO-ESTIMATION	CAPACITY-FACTOR-V1
DZA	Algeria	Boufarik 2	WRI1023793	450.0	36.5960	2.8780	Gas				2016.0		Arab Union of Electricity	http://www.auptde.org/NewsDetails.aspx?lang=en&NID=283	KTH	1029484														1878.99	NO-ESTIMATION	NO-ESTIMATION	NO-ESTIMATION	NO-ESTIMATION	CAPACITY-FACTOR-V1
DZA	Algeria	Boutelilis	WRI1023781	450.0	35.5658	-0.9386	Gas				2016.0		Arab Union of Electricity	http://www.auptde.org/NewsDetails.aspx?lang=en&NID=283	GEODB	1099563														1878.99	NO-ESTIMATION	NO-ESTIMATION	NO-ESTIMATION	NO-ESTIMATION	CAPACITY-FACTOR-V1
DZA	Algeria	Chelghoum El Aïd	WKS0065282	15.0	36.2250	6.1100	Solar						Wiki-Solar	https://www.wiki-solar.org	Wiki-Solar												28.56	28.61	28.69	28.34	NO-ESTIMATION	SOLAR-V1-NO-AGE	SOLAR-V1-NO-AGE	SOLAR-V1-NO-AGE	SOLAR-V1-NO-AGE
DZA	Algeria	El Kheneg	WKS0068917	60.0	33.7270	2.8110	Solar						Wiki-Solar	https://www.wiki-solar.org	Wiki-Solar												96.03	95.17	93.44	95.16	NO-ESTIMATION	SOLAR-V1-NO-AGE	SOLAR-V1-NO-AGE	SOLAR-V1-NO-AGE	SOLAR-V1-NO-AGE
DZA	Algeria	F'Krina	WRI1023785	292.0	35.7666	7.3619	Gas	Oil				Sonelgaz Production de lâ€™Electricite	Arab Union of Electricity	http://www.auptde.org/NewsDetails.aspx?lang=en&NID=283	GEODB	1057692														1219.25	NO-ESTIMATION	NO-ESTIMATION	NO-ESTIMATION	NO-ESTIMATION	CAPACITY-FACTOR-V1
DZA	Algeria	HPC Ouargla	WKS0068918	30.0	32.6020	5.8340	Solar						Wiki-Solar	https://www.wiki-solar.org	Wiki-Solar												49.38	47.99	50.88	48.72	NO-ESTIMATION	SOLAR-V1-NO-AGE	SOLAR-V1-NO-AGE	SOLAR-V1-NO-AGE	SOLAR-V1-NO-AGE
DZA	Algeria	Hadjret Ennous	WRI1023768	1200.0	36.5767	2.0797	Gas	Oil			2009.0	Sharikat Kahraba Hadjret En-Nouss	Arab Union of Electricity	http://www.auptde.org/NewsDetails.aspx?lang=en&NID=283	GEODB	1044377														5010.64	NO-ESTIMATION	NO-ESTIMATION	NO-ESTIMATION	NO-ESTIMATION	CAPACITY-FACTOR-V1
DZA	Algeria	Hamma 2	WRI1023783	418.0	36.7489	3.0823	Gas	Oil				Sonelgaz Production de lâ€™Electricite	Arab Union of Electricity	http://www.auptde.org/NewsDetails.aspx?lang=en&NID=283	GEODB	1029491														1745.37	NO-ESTIMATION	NO-ESTIMATION	NO-ESTIMATION	NO-ESTIMATION	CAPACITY-FACTOR-V1
DZA	Algeria	Hassi Messaoud Mobile	WRI1023796	72.0	31.6703	6.0531	Gas				2013.0	Sonelgaz Production de l'Electricite	Arab Union of Electricity	http://www.auptde.org/NewsDetails.aspx?lang=en&NID=283	KTH															300.63	NO-ESTIMATION	NO-ESTIMATION	NO-ESTIMATION	NO-ESTIMATION	CAPACITY-FACTOR-V1
DZA	Algeria	Hassi Messoud	WRI1023779	600.0	31.6703	6.0531	Gas				2015.0	Sonelgaz Production de l'Electricite	Arab Union of Electricity	http://www.auptde.org/NewsDetails.aspx?lang=en&NID=283	KTH															2505.32	NO-ESTIMATION	NO-ESTIMATION	NO-ESTIMATION	NO-ESTIMATION	CAPACITY-FACTOR-V1
DZA	Algeria	Hassi Messoud Nord 2	WRI1023790	200.0	31.7877	6.0517	Gas				1988.0	Sonelgaz Production de l'Electricite	Arab Union of Electricity	http://www.auptde.org/NewsDetails.aspx?lang=en&NID=283	GEODB															835.10	NO-ESTIMATION	NO-ESTIMATION	NO-ESTIMATION	NO-ESTIMATION	CAPACITY-FACTOR-V1
DZA	Algeria	Hassi Messoud Ouest	WRI1023799	492.0	31.8065	5.9924	Gas					Sonelgaz Production de l'Electricite	Arab Union of Electricity	http://www.auptde.org/NewsDetails.aspx?lang=en&NID=283	KTH	1047638														2054.36	NO-ESTIMATION	NO-ESTIMATION	NO-ESTIMATION	NO-ESTIMATION	CAPACITY-FACTOR-V1
DZA	Algeria	Hassi R'mel ISCC	WKS0071083	20.0	33.1230	3.3560	Solar						Wiki-Solar	https://www.wiki-solar.org	Wiki-Solar												35.77	34.30	35.45	34.69	NO-ESTIMATION	SOLAR-V1-NO-AGE	SOLAR-V1-NO-AGE	SOLAR-V1-NO-AGE	SOLAR-V1-NO-AGE
DZA	Algeria	Hauts Plateaux Centre	WKS0068911	106.6	34.3420	3.1690	Solar						Wiki-Solar	https://www.wiki-solar.org	Wiki-Solar												163.86	166.11	173.56	173.33	NO-ESTIMATION	SOLAR-V1-NO-AGE	SOLAR-V1-NO-AGE	SOLAR-V1-NO-AGE	SOLAR-V1-NO-AGE
DZA	Algeria	Hauts Plateaux Est	WKS0065280	73.8	35.6800	5.9861	Solar						Wiki-Solar	https://www.wiki-solar.org	Wiki-Solar												129.42	130.32	131.08	130.11	NO-ESTIMATION	SOLAR-V1-NO-AGE	SOLAR-V1-NO-AGE	SOLAR-V1-NO-AGE	SOLAR-V1-NO-AGE
DZA	Algeria	Ighil Emda	WRI1023798	24.0	36.4739	5.2719	Hydro				1952.0	SAFEAGE	Arab Union of Electricity	http://www.auptde.org/NewsDetails.aspx?lang=en&NID=283	GEODB	1029497										30.81	33.08	27.86	32.34	30.82	HYDRO-V1	HYDRO-V1	HYDRO-V1	HYDRO-V1	HYDRO-V1
DZA	Algeria	In Salah	WKS0068914	5.0	27.1830	2.5040	Solar						Wiki-Solar	https://www.wiki-solar.org	Wiki-Solar												9.34	8.63	8.80	8.75	NO-ESTIMATION	SOLAR-V1-NO-AGE	SOLAR-V1-NO-AGE	SOLAR-V1-NO-AGE	SOLAR-V1-NO-AGE
DZA	Algeria	Jijel	WRI1023775	588.0	36.8139	5.8760	Gas	Oil					Arab Union of Electricity	http://www.auptde.org/NewsDetails.aspx?lang=en&NID=283	GEODB	1029500														2455.21	NO-ESTIMATION	NO-ESTIMATION	NO-ESTIMATION	NO-ESTIMATION	CAPACITY-FACTOR-V1
DZA	Algeria	Kahrama IPP	WRI1023784	345.0	35.8064	-0.2476	Gas						Arab Union of Electricity	http://www.auptde.org/NewsDetails.aspx?lang=en&NID=283	GEODB	1051834														1440.56	NO-ESTIMATION	NO-ESTIMATION	NO-ESTIMATION	NO-ESTIMATION	CAPACITY-FACTOR-V1
DZA	Algeria	Koudiet Eddraouch	WRI1023769	1200.0	36.8850	8.0778	Gas				2013.0	Shariket Karhaba Koudiet Eddraouch SpA (SKD)	Arab Union of Electricity	http://www.auptde.org/NewsDetails.aspx?lang=en&NID=283	GEODB	1046207														5010.64	NO-ESTIMATION	NO-ESTIMATION	NO-ESTIMATION	NO-ESTIMATION	CAPACITY-FACTOR-V1
DZA	Algeria	Labiodh Sidi Cheikh	WKS0068921	20.0	32.9450	0.5550	Solar						Wiki-Solar	https://www.wiki-solar.org	Wiki-Solar												33.91	33.62	34.41	33.84	NO-ESTIMATION	SOLAR-V1-NO-AGE	SOLAR-V1-NO-AGE	SOLAR-V1-NO-AGE	SOLAR-V1-NO-AGE
DZA	Algeria	Labreg	WRI1023815	396.0	34.5056	6.9848	Gas				2015.0		Arab Union of Electricity	http://www.auptde.org/NewsDetails.aspx?lang=en&NID=283	KTH	1099562														1653.51	NO-ESTIMATION	NO-ESTIMATION	NO-ESTIMATION	NO-ESTIMATION	CAPACITY-FACTOR-V1
DZA	Algeria	Marsat	WRI1023772	840.0	35.8000	-0.1924	Gas	Oil					Arab Union of Electricity	http://www.auptde.org/NewsDetails.aspx?lang=en&NID=283	GEODB	1029503														3507.45	NO-ESTIMATION	NO-ESTIMATION	NO-ESTIMATION	NO-ESTIMATION	CAPACITY-FACTOR-V1
DZA	Algeria	Marsat TG	WRI1023789	184.0	35.8000	-0.1924	Gas	Oil				Sonelgaz Production de lâ€™Electricite	Arab Union of Electricity	http://www.auptde.org/NewsDetails.aspx?lang=en&NID=283	GEODB															768.29	NO-ESTIMATION	NO-ESTIMATION	NO-ESTIMATION	NO-ESTIMATION	CAPACITY-FACTOR-V1
DZA	Algeria	Msila 1	WRI1023773	980.0	35.7071	4.4804	Gas					Sonelgaz Production de lâ€™Electricite	Arab Union of Electricity	http://www.auptde.org/NewsDetails.aspx?lang=en&NID=283	KTH	1029501														4092.02	NO-ESTIMATION	NO-ESTIMATION	NO-ESTIMATION	NO-ESTIMATION	CAPACITY-FACTOR-V1
DZA	Algeria	Naâma	WKS0068920	19.9	33.2740	-0.3720	Solar						Wiki-Solar	https://www.wiki-solar.org	Wiki-Solar												33.71	33.18	34.48	33.31	NO-ESTIMATION	SOLAR-V1-NO-AGE	SOLAR-V1-NO-AGE	SOLAR-V1-NO-AGE	SOLAR-V1-NO-AGE
DZA	Algeria	Oued El Kebrit	WKS0065281	15.0	35.9190	7.8700	Solar						Wiki-Solar	https://www.wiki-solar.org	Wiki-Solar												27.90	28.76	28.54	28.38	NO-ESTIMATION	SOLAR-V1-NO-AGE	SOLAR-V1-NO-AGE	SOLAR-V1-NO-AGE	SOLAR-V1-NO-AGE
DZA	Algeria	Oued el Ma	WKS0065283	20.0	35.6800	5.9861	Solar						Wiki-Solar	https://www.wiki-solar.org	Wiki-Solar												37.41	37.26	37.62	37.38	NO-ESTIMATION	SOLAR-V1-NO-AGE	SOLAR-V1-NO-AGE	SOLAR-V1-NO-AGE	SOLAR-V1-NO-AGE
DZA	Algeria	Ras Djinet	WRI1023774	672.0	36.8509	3.6983	Gas	Oil					Arab Union of Electricity	http://www.auptde.org/NewsDetails.aspx?lang=en&NID=283	GEODB	1029505														2805.96	NO-ESTIMATION	NO-ESTIMATION	NO-ESTIMATION	NO-ESTIMATION	CAPACITY-FACTOR-V1
DZA	Algeria	Ras el Oued	WKS0065284	20.0	36.0100	5.0350	Solar						Wiki-Solar	https://www.wiki-solar.org	Wiki-Solar												38.61	37.36	38.14	38.71	NO-ESTIMATION	SOLAR-V1-NO-AGE	SOLAR-V1-NO-AGE	SOLAR-V1-NO-AGE	SOLAR-V1-NO-AGE
DZA	Algeria	Ravin Blanc	WRI1023791	73.0	35.7095	-0.6319	Gas	Oil			1974.0		Arab Union of Electricity	http://www.auptde.org/NewsDetails.aspx?lang=en&NID=283	GEODB	1029506														304.81	NO-ESTIMATION	NO-ESTIMATION	NO-ESTIMATION	NO-ESTIMATION	CAPACITY-FACTOR-V1
DZA	Algeria	Reggane	WKS0068907	5.0	26.7680	0.1370	Solar						Wiki-Solar	https://www.wiki-solar.org	Wiki-Solar												8.80	8.84	8.82	8.92	NO-ESTIMATION	SOLAR-V1-NO-AGE	SOLAR-V1-NO-AGE	SOLAR-V1-NO-AGE	SOLAR-V1-NO-AGE
DZA	Algeria	Relizane	WRI1023780	465.0	35.7835	0.5407	Gas	Oil			2010.0	SociÃ©tÃ© AlgÃ©rienne de Production de lâ€™ElectricitÃ© (SPE)	Arab Union of Electricity	http://www.auptde.org/NewsDetails.aspx?lang=en&NID=283	GEODB	1069671														1941.62	NO-ESTIMATION	NO-ESTIMATION	NO-ESTIMATION	NO-ESTIMATION	CAPACITY-FACTOR-V1
DZA	Algeria	SKB IPP	WRI1023778	484.0	36.1399	2.9296	Gas				2007.0	Sonelgaz Production de l'Electricite	Arab Union of Electricity	http://www.auptde.org/NewsDetails.aspx?lang=en&NID=283	GEODB															2020.96	NO-ESTIMATION	NO-ESTIMATION	NO-ESTIMATION	NO-ESTIMATION	CAPACITY-FACTOR-V1
DZA	Algeria	SKS IPP SNC Lavalin	WRI1023771	815.0	36.8789	6.9366	Gas				2006.0	Sharikat Kahraba Skikda (SKS - Skikda Power Co.) SNC-Lavalin	Arab Union of Electricity	http://www.auptde.org/NewsDetails.aspx?lang=en&NID=283	GEODB	1056561														3403.06	NO-ESTIMATION	NO-ESTIMATION	NO-ESTIMATION	NO-ESTIMATION	CAPACITY-FACTOR-V1
DZA	Algeria	SPP1 Thermal	WRI1023797	150.0	32.9475	3.2380	Gas	Solar			2011.0	Developed by SPP1 an Abener and New Energy Algeria (NEAL) a joint venture (between Sonatrach Sonelgaz and SIM)	Arab Union of Electricity	http://www.auptde.org/NewsDetails.aspx?lang=en&NID=283	GEODB															626.33	NO-ESTIMATION	NO-ESTIMATION	NO-ESTIMATION	NO-ESTIMATION	CAPACITY-FACTOR-V1
DZA	Algeria	Skikda	WRI1023786	262.0	36.8800	6.9350	Gas	Oil			1975.0		Arab Union of Electricity	http://www.auptde.org/NewsDetails.aspx?lang=en&NID=283	GEODB	1029507														1093.99	NO-ESTIMATION	NO-ESTIMATION	NO-ESTIMATION	NO-ESTIMATION	CAPACITY-FACTOR-V1
DZA	Algeria	Tamanrasset	WKS0068926	13.0	22.8490	5.4500	Solar						Wiki-Solar	https://www.wiki-solar.org	Wiki-Solar												29.50	30.21	29.73	30.32	NO-ESTIMATION	SOLAR-V1-NO-AGE	SOLAR-V1-NO-AGE	SOLAR-V1-NO-AGE	SOLAR-V1-NO-AGE
DZA	Algeria	Terga	WRI1023770	1200.0	35.4608	-1.2295	Gas				2013.0	Shariket Kahraba Terga JSC	Arab Union of Electricity	http://www.auptde.org/NewsDetails.aspx?lang=en&NID=283	GEODB	1046206														5010.64	NO-ESTIMATION	NO-ESTIMATION	NO-ESTIMATION	NO-ESTIMATION	CAPACITY-FACTOR-V1
DZA	Algeria	Tiaret	WRI1023782	300.0	35.3396	1.3562	Gas						Arab Union of Electricity	http://www.auptde.org/NewsDetails.aspx?lang=en&NID=283	GEODB	1029509														1252.66	NO-ESTIMATION	NO-ESTIMATION	NO-ESTIMATION	NO-ESTIMATION	CAPACITY-FACTOR-V1
DZA	Algeria	Tilghemt 1	WRI1023787	200.0	33.1319	3.3480	Gas				1980.0	SociÃ©tÃ© AlgÃ©rienne de Production de lâ€™ElectricitÃ© (SPE)	Arab Union of Electricity	http://www.auptde.org/NewsDetails.aspx?lang=en&NID=283	KTH	1029510														835.10	NO-ESTIMATION	NO-ESTIMATION	NO-ESTIMATION	NO-ESTIMATION	CAPACITY-FACTOR-V1
DZA	Algeria	Tilghemt 2	WRI1023788	600.0	33.1377	3.3678	Gas				2016.0		Arab Union of Electricity	http://www.auptde.org/NewsDetails.aspx?lang=en&NID=283	KTH															2505.32	NO-ESTIMATION	NO-ESTIMATION	NO-ESTIMATION	NO-ESTIMATION	CAPACITY-FACTOR-V1
DZA	Algeria	Timimoun	WKS0068909	9.0	29.2200	0.2230	Solar						Wiki-Solar	https://www.wiki-solar.org	Wiki-Solar												16.23	15.86	16.16	15.97	NO-ESTIMATION	SOLAR-V1-NO-AGE	SOLAR-V1-NO-AGE	SOLAR-V1-NO-AGE	SOLAR-V1-NO-AGE
DZA	Algeria	Tindouf	WKS0068925	9.0	27.7520	-8.1540	Solar						Wiki-Solar	https://www.wiki-solar.org	Wiki-Solar												17.12	15.83	15.98	15.47	NO-ESTIMATION	SOLAR-V1-NO-AGE	SOLAR-V1-NO-AGE	SOLAR-V1-NO-AGE	SOLAR-V1-NO-AGE
DZA	Algeria	Télagh	WKS0068922	12.0	34.6920	-0.6010	Solar						Wiki-Solar	https://www.wiki-solar.org	Wiki-Solar												22.61	22.44	22.98	22.83	NO-ESTIMATION	SOLAR-V1-NO-AGE	SOLAR-V1-NO-AGE	SOLAR-V1-NO-AGE	SOLAR-V1-NO-AGE
DZA	Algeria	Zaouiet Kounta	WKS0068906	6.0	27.2410	-0.1740	Solar						Wiki-Solar	https://www.wiki-solar.org	Wiki-Solar												10.49	10.43	10.41	10.57	NO-ESTIMATION	SOLAR-V1-NO-AGE	SOLAR-V1-NO-AGE	SOLAR-V1-NO-AGE	SOLAR-V1-NO-AGE
AGO	Angola	Biopio	WRI1023002	22.8	-12.4706	13.7319	Oil						African Development Bank Group	http://powerafrica.opendataforafrica.org	Power Africa	1014555														64.92	NO-ESTIMATION	NO-ESTIMATION	NO-ESTIMATION	NO-ESTIMATION	CAPACITY-FACTOR-V1
AGO	Angola	Biopio (hydro)	WRI1023001	14.6	-12.4706	13.7319	Hydro						African Development Bank Group	http://powerafrica.opendataforafrica.org	Power Africa	1014555										60.76	50.79	49.87	80.70	48.53	HYDRO-V1	HYDRO-V1	HYDRO-V1	HYDRO-V1	HYDRO-V1
AGO	Angola	Cambambe	WRI1023003	180.0	-9.7523	14.4809	Hydro						African Development Bank Group	http://powerafrica.opendataforafrica.org	Power Africa											573.81	732.53	709.84	604.31	678.19	HYDRO-V1	HYDRO-V1	HYDRO-V1	HYDRO-V1	HYDRO-V1
AGO	Angola	Capanda	WRI1023004	520.0	-9.7955	15.4672	Hydro						African Development Bank Group	http://powerafrica.opendataforafrica.org	Power Africa	1014558										1450.81	1919.52	1853.98	1538.35	1746.62	HYDRO-V1	HYDRO-V1	HYDRO-V1	HYDRO-V1	HYDRO-V1
AGO	Angola	Cazenga	WRI1023005	132.0	-8.8383	13.2344	Gas						African Development Bank Group	http://powerafrica.opendataforafrica.org	Power Africa	1014567														0.0	NO-ESTIMATION	NO-ESTIMATION	NO-ESTIMATION	NO-ESTIMATION	CAPACITY-FACTOR-V1
AGO	Angola	Huambo	WRI1023006	16.26	-12.7600	15.7500	Oil						African Development Bank Group	http://powerafrica.opendataforafrica.org	Power Africa															46.30	NO-ESTIMATION	NO-ESTIMATION	NO-ESTIMATION	NO-ESTIMATION	CAPACITY-FACTOR-V1
AGO	Angola	Lobito	WRI1023007	20.0	-12.3700	13.5700	Gas						African Development Bank Group	http://powerafrica.opendataforafrica.org	Power Africa	1014566														0.0	NO-ESTIMATION	NO-ESTIMATION	NO-ESTIMATION	NO-ESTIMATION	CAPACITY-FACTOR-V1
AGO	Angola	Luanda Diesel	WRI1023008	58.0	-8.8383	13.2344	Oil						African Development Bank Group	http://powerafrica.opendataforafrica.org	Power Africa	1104965														165.16	NO-ESTIMATION	NO-ESTIMATION	NO-ESTIMATION	NO-ESTIMATION	CAPACITY-FACTOR-V1
AGO	Angola	Luanda Refinery	WRI1023009	18.5	-8.8383	13.2344	Oil						African Development Bank Group	http://powerafrica.opendataforafrica.org	Power Africa	1017037														52.68	NO-ESTIMATION	NO-ESTIMATION	NO-ESTIMATION	NO-ESTIMATION	CAPACITY-FACTOR-V1
AGO	Angola	Malongo	WRI1023010	10.0	-5.5500	12.2000	Oil						African Development Bank Group	http://powerafrica.opendataforafrica.org	Power Africa															28.47	NO-ESTIMATION	NO-ESTIMATION	NO-ESTIMATION	NO-ESTIMATION	CAPACITY-FACTOR-V1
AGO	Angola	Matala	WRI1023011	40.0	-14.7333	15.0333	Hydro						African Development Bank Group	http://powerafrica.opendataforafrica.org	Power Africa	1014569										165.92	138.23	128.15	152.57	125.42	HYDRO-V1	HYDRO-V1	HYDRO-V1	HYDRO-V1	HYDRO-V1
AGO	Angola	Namibe	WRI1023012	11.68	-15.1961	12.1522	Gas						African Development Bank Group	http://powerafrica.opendataforafrica.org	Power Africa															0.0	NO-ESTIMATION	NO-ESTIMATION	NO-ESTIMATION	NO-ESTIMATION	CAPACITY-FACTOR-V1
AGO	Angola	Rio Luachimo	WRI1023013	16.0	-7.3000	20.8500	Hydro						African Development Bank Group	http://powerafrica.opendataforafrica.org	Power Africa											79.25	66.06	67.94	82.20	66.01	HYDRO-V1	HYDRO-V1	HYDRO-V1	HYDRO-V1	HYDRO-V1
AGO	Angola	Xitoto	WRI1023014	11.34	-15.3333	15.0000	Oil						African Development Bank Group	http://powerafrica.opendataforafrica.org	Power Africa	1020267														32.29	NO-ESTIMATION	NO-ESTIMATION	NO-ESTIMATION	NO-ESTIMATION	CAPACITY-FACTOR-V1
ATA	Antarctica	McMurdo Station Generator	WRI1023843	6.6	-77.8470	166.6605	Oil				1981.0		Antarctica Australia	http://www.antarctica.gov.au/__data/assets/pdf_file/0007/21949/ml_385474997916667_atcm28_att067_rev1_e.pdf	WRI	1109648															NO-ESTIMATION	NO-ESTIMATION	NO-ESTIMATION	NO-ESTIMATION	NO-ESTIMATION
ATA	Antarctica	Ross Island	WRI1022458	1.0	-77.8428	166.7271	Wind					Meridian Energy	Meridian Energy	https://www.meridianenergy.co.nz/about-us/our-power-stations/wind/ross-island	WRI	1084164															NO-ESTIMATION	NO-ESTIMATION	NO-ESTIMATION	NO-ESTIMATION	NO-ESTIMATION
ARG	Argentina	AGUA DEL CAJON (AUTOGENERADOR DEL MEM)	ARG0000231	479.2	-38.9368	-68.3556	Other	Gas			1997.4	CAPEX SA	Ministerio de Energía y Minería	http://energia3.mecon.gov.ar/contenidos/archivos/Reorganizacion/informacion_del_mercado/publicaciones/mercado_electrico/estadisticosectorelectrico/2015/A1.POT_GEN_COMB_POR_CENTRAL_2015.xlsx	Ministerio de Energía y Minería	1011582	2015													0.0	NO-ESTIMATION	NO-ESTIMATION	NO-ESTIMATION	NO-ESTIMATION	CAPACITY-FACTOR-V1
ARG	Argentina	AGUA DEL CAJON (GENERADOR DEL MEM)	ARG0000232	192.0	-38.9368	-68.3556	Gas				1993.5	CAPEX SA	Ministerio de Energía y Minería	http://energia3.mecon.gov.ar/contenidos/archivos/Reorganizacion/informacion_del_mercado/publicaciones/mercado_electrico/estadisticosectorelectrico/2015/A1.POT_GEN_COMB_POR_CENTRAL_2015.xlsx	Ministerio de Energía y Minería	1011582	2015													1075.39	NO-ESTIMATION	NO-ESTIMATION	NO-ESTIMATION	NO-ESTIMATION	CAPACITY-FACTOR-V1
ARG	Argentina	AGUA DEL TORO	ARG0000210	130.0	-34.5792	-68.9892	Hydro				1982.0	HIDISA	Ministerio de Energía y Minería	http://energia3.mecon.gov.ar/contenidos/archivos/Reorganizacion/informacion_del_mercado/publicaciones/mercado_electrico/estadisticosectorelectrico/2015/A1.POT_GEN_COMB_POR_CENTRAL_2015.xlsx	Ministerio de Energía y Minería	1018417	2015									288.58	330.11	413.29	415.17	289.92	HYDRO-V1	HYDRO-V1	HYDRO-V1	HYDRO-V1	HYDRO-V1
ARG	Argentina	ALICURA	ARG0000230	1050.0	-40.5800	-70.7489	Hydro				1987.0	AES ARGENTINA GENERACION S.A.	Ministerio de Energía y Minería	http://energia3.mecon.gov.ar/contenidos/archivos/Reorganizacion/informacion_del_mercado/publicaciones/mercado_electrico/estadisticosectorelectrico/2015/A1.POT_GEN_COMB_POR_CENTRAL_2015.xlsx	Ministerio de Energía y Minería	1018418	2015									2896.84	3621.29	3575.78	3416.89	2896.84	HYDRO-V1	HYDRO-V1	HYDRO-V1	HYDRO-V1	HYDRO-V1
ARG	Argentina	ALMIRANTE BROWN	ARG0000156	25.0	-34.8386	-58.4033	Oil					C.T. ALMIRANTE BROWN SA	Ministerio de Energía y Minería	http://energia3.mecon.gov.ar/contenidos/archivos/Reorganizacion/informacion_del_mercado/publicaciones/mercado_electrico/estadisticosectorelectrico/2015/A1.POT_GEN_COMB_POR_CENTRAL_2015.xlsx	Ministerio de Energía y Minería	1048750	2015													113.26	NO-ESTIMATION	NO-ESTIMATION	NO-ESTIMATION	NO-ESTIMATION	CAPACITY-FACTOR-V1
ARG	Argentina	ALTO VALLE	ARG0000235	97.5	-38.9524	-68.0218	Gas	Other			1969.0	CT ALTO VALLE SA	Ministerio de Energía y Minería	http://energia3.mecon.gov.ar/contenidos/archivos/Reorganizacion/informacion_del_mercado/publicaciones/mercado_electrico/estadisticosectorelectrico/2015/A1.POT_GEN_COMB_POR_CENTRAL_2015.xlsx	Ministerio de Energía y Minería	1013744	2015													546.09	NO-ESTIMATION	NO-ESTIMATION	NO-ESTIMATION	NO-ESTIMATION	CAPACITY-FACTOR-V1
ARG	Argentina	ALUMINE	ARG0000242	1.904	-39.2145	-70.9157	Oil	Hydro				EPEN	Ministerio de Energía y Minería	http://energia3.mecon.gov.ar/contenidos/archivos/Reorganizacion/informacion_del_mercado/publicaciones/mercado_electrico/estadisticosectorelectrico/2015/A1.POT_GEN_COMB_POR_CENTRAL_2015.xlsx	Ministerio de Energía y Minería	1086547	2015													8.62	NO-ESTIMATION	NO-ESTIMATION	NO-ESTIMATION	NO-ESTIMATION	CAPACITY-FACTOR-V1
ARG	Argentina	ALVAREZ CONDARCO	ARG0000194	50.7	-33.0452	-69.0516	Hydro				2003.0	CEMPPSA - HIDROCUYO SA	Ministerio de Energía y Minería	http://energia3.mecon.gov.ar/contenidos/archivos/Reorganizacion/informacion_del_mercado/publicaciones/mercado_electrico/estadisticosectorelectrico/2015/A1.POT_GEN_COMB_POR_CENTRAL_2015.xlsx	Ministerio de Energía y Minería	1009855	2015									141.57	150.75	188.01	190.95	163.07	HYDRO-V1	HYDRO-V1	HYDRO-V1	HYDRO-V1	HYDRO-V1
ARG	Argentina	ARROYITO	ARG0000254	128.0	-39.1009	-68.5982	Hydro				1977.0	H. EL CHOCON SA	Ministerio de Energía y Minería	http://energia3.mecon.gov.ar/contenidos/archivos/Reorganizacion/informacion_del_mercado/publicaciones/mercado_electrico/estadisticosectorelectrico/2015/A1.POT_GEN_COMB_POR_CENTRAL_2015.xlsx	Ministerio de Energía y Minería	1018412	2015									413.34	406.43	496.11	479.69	413.34	HYDRO-V1	HYDRO-V1	HYDRO-V1	HYDRO-V1	HYDRO-V1
ARG	Argentina	ATUCHA I	ARG0000029	370.0	-33.9670	-59.2059	Nuclear				1974.0	NASA	Ministerio de Energía y Minería	http://energia3.mecon.gov.ar/contenidos/archivos/Reorganizacion/informacion_del_mercado/publicaciones/mercado_electrico/estadisticosectorelectrico/2015/A1.POT_GEN_COMB_POR_CENTRAL_2015.xlsx	Ministerio de Energía y Minería	1013180	2015													1303.91	NO-ESTIMATION	NO-ESTIMATION	NO-ESTIMATION	NO-ESTIMATION	CAPACITY-FACTOR-V1
ARG	Argentina	ATUCHA II	ARG0000030	745.0	-33.9674	-59.2045	Nuclear				2014.0	NASA	Ministerio de Energía y Minería	http://energia3.mecon.gov.ar/contenidos/archivos/Reorganizacion/informacion_del_mercado/publicaciones/mercado_electrico/estadisticosectorelectrico/2015/A1.POT_GEN_COMB_POR_CENTRAL_2015.xlsx	Ministerio de Energía y Minería	1101851	2015													2625.45	NO-ESTIMATION	NO-ESTIMATION	NO-ESTIMATION	NO-ESTIMATION	CAPACITY-FACTOR-V1
ARG	Argentina	BANDERA	ARG0000328	31.0	-23.8219	-64.7847	Oil					ENARSA	Ministerio de Energía y Minería	http://energia3.mecon.gov.ar/contenidos/archivos/Reorganizacion/informacion_del_mercado/publicaciones/mercado_electrico/estadisticosectorelectrico/2015/A1.POT_GEN_COMB_POR_CENTRAL_2015.xlsx	Ministerio de Energía y Minería		2015													140.45	NO-ESTIMATION	NO-ESTIMATION	NO-ESTIMATION	NO-ESTIMATION	CAPACITY-FACTOR-V1
ARG	Argentina	BARILOCHE (PUERTO MORENO)	ARG0000266	5.736000000000001	-41.1167	-71.4167	Oil	Hydro				COOPERATIVA DE ELECTRICIDAD BARILOCHE LTDA	Ministerio de Energía y Minería	http://energia3.mecon.gov.ar/contenidos/archivos/Reorganizacion/informacion_del_mercado/publicaciones/mercado_electrico/estadisticosectorelectrico/2015/A1.POT_GEN_COMB_POR_CENTRAL_2015.xlsx	Ministerio de Energía y Minería		2015													25.98	NO-ESTIMATION	NO-ESTIMATION	NO-ESTIMATION	NO-ESTIMATION	CAPACITY-FACTOR-V1
ARG	Argentina	BENJAMIN REOLIN	ARG0000085	38.4	-32.1883	-64.3233	Hydro				1966.0	EPEC	Ministerio de Energía y Minería	http://energia3.mecon.gov.ar/contenidos/archivos/Reorganizacion/informacion_del_mercado/publicaciones/mercado_electrico/estadisticosectorelectrico/2015/A1.POT_GEN_COMB_POR_CENTRAL_2015.xlsx	Ministerio de Energía y Minería	1009859	2015									90.12	102.50	118.19	123.62	104.67	HYDRO-V1	HYDRO-V1	HYDRO-V1	HYDRO-V1	HYDRO-V1
ARG	Argentina	BERNARDO DE IRIGOYEN	ARG0000220	2.096	-26.2545	-53.6469	Oil					EMSA	Ministerio de Energía y Minería	http://energia3.mecon.gov.ar/contenidos/archivos/Reorganizacion/informacion_del_mercado/publicaciones/mercado_electrico/estadisticosectorelectrico/2015/A1.POT_GEN_COMB_POR_CENTRAL_2015.xlsx	Ministerio de Energía y Minería	1048744	2015													9.49	NO-ESTIMATION	NO-ESTIMATION	NO-ESTIMATION	NO-ESTIMATION	CAPACITY-FACTOR-V1
ARG	Argentina	C.T. RUFINO	ARG0000310	31.900000000000002	-34.2605	-62.7107	Oil					ENARSA	Ministerio de Energía y Minería	http://energia3.mecon.gov.ar/contenidos/archivos/Reorganizacion/informacion_del_mercado/publicaciones/mercado_electrico/estadisticosectorelectrico/2015/A1.POT_GEN_COMB_POR_CENTRAL_2015.xlsx	Ministerio de Energía y Minería	1048879	2015													144.52	NO-ESTIMATION	NO-ESTIMATION	NO-ESTIMATION	NO-ESTIMATION	CAPACITY-FACTOR-V1
ARG	Argentina	C.T. SAN VICENTE	ARG0000159	27.6	-35.0241	-58.4237	Oil					ENARSA	Ministerio de Energía y Minería	http://energia3.mecon.gov.ar/contenidos/archivos/Reorganizacion/informacion_del_mercado/publicaciones/mercado_electrico/estadisticosectorelectrico/2015/A1.POT_GEN_COMB_POR_CENTRAL_2015.xlsx	Ministerio de Energía y Minería		2015													125.04	NO-ESTIMATION	NO-ESTIMATION	NO-ESTIMATION	NO-ESTIMATION	CAPACITY-FACTOR-V1
ARG	Argentina	CAA CATI	ARG0000116	1.415	-27.7534	-57.6205	Oil					DPEC	Ministerio de Energía y Minería	http://energia3.mecon.gov.ar/contenidos/archivos/Reorganizacion/informacion_del_mercado/publicaciones/mercado_electrico/estadisticosectorelectrico/2015/A1.POT_GEN_COMB_POR_CENTRAL_2015.xlsx	Ministerio de Energía y Minería	1048633	2015													6.41	NO-ESTIMATION	NO-ESTIMATION	NO-ESTIMATION	NO-ESTIMATION	CAPACITY-FACTOR-V1
ARG	Argentina	CABRA CORRAL	ARG0000275	102.0	-25.2712	-65.3298	Hydro				1978.0	AES ARGENTINA GENERACION S.A.	Ministerio de Energía y Minería	http://energia3.mecon.gov.ar/contenidos/archivos/Reorganizacion/informacion_del_mercado/publicaciones/mercado_electrico/estadisticosectorelectrico/2015/A1.POT_GEN_COMB_POR_CENTRAL_2015.xlsx	Ministerio de Energía y Minería	1009763	2015									380.17	337.42	416.66	431.73	409.06	HYDRO-V1	HYDRO-V1	HYDRO-V1	HYDRO-V1	HYDRO-V1
ARG	Argentina	CACHEUTA (NUEVA)	ARG0000195	120.0	-33.0291	-69.1109	Hydro				2002.0	CEMPPSA - HIDROCUYO SA	Ministerio de Energía y Minería	http://energia3.mecon.gov.ar/contenidos/archivos/Reorganizacion/informacion_del_mercado/publicaciones/mercado_electrico/estadisticosectorelectrico/2015/A1.POT_GEN_COMB_POR_CENTRAL_2015.xlsx	Ministerio de Energía y Minería	1046032	2015									297.51	314.76	416.30	408.80	341.24	HYDRO-V1	HYDRO-V1	HYDRO-V1	HYDRO-V1	HYDRO-V1
ARG	Argentina	CACHI	ARG0000277	1.07	-25.1089	-66.2106	Oil					AES ARGENTINA GENERACION S.A.	Ministerio de Energía y Minería	http://energia3.mecon.gov.ar/contenidos/archivos/Reorganizacion/informacion_del_mercado/publicaciones/mercado_electrico/estadisticosectorelectrico/2015/A1.POT_GEN_COMB_POR_CENTRAL_2015.xlsx	Ministerio de Energía y Minería	1048816	2015													4.84	NO-ESTIMATION	NO-ESTIMATION	NO-ESTIMATION	NO-ESTIMATION	CAPACITY-FACTOR-V1
ARG	Argentina	CAFAYATE	ARG0000278	4.182	-26.0715	-65.9876	Oil					AES ARGENTINA GENERACION S.A.	Ministerio de Energía y Minería	http://energia3.mecon.gov.ar/contenidos/archivos/Reorganizacion/informacion_del_mercado/publicaciones/mercado_electrico/estadisticosectorelectrico/2015/A1.POT_GEN_COMB_POR_CENTRAL_2015.xlsx	Ministerio de Energía y Minería	1048817	2015													18.94	NO-ESTIMATION	NO-ESTIMATION	NO-ESTIMATION	NO-ESTIMATION	CAPACITY-FACTOR-V1
ARG	Argentina	CAPITAL CATAMARCA - PREDIO CHOYA	ARG0000048	5.728	-28.4537	-65.7841	Oil					ENDESA COSTANERA	Ministerio de Energía y Minería	http://energia3.mecon.gov.ar/contenidos/archivos/Reorganizacion/informacion_del_mercado/publicaciones/mercado_electrico/estadisticosectorelectrico/2015/A1.POT_GEN_COMB_POR_CENTRAL_2015.xlsx	Ministerio de Energía y Minería		2015													25.95	NO-ESTIMATION	NO-ESTIMATION	NO-ESTIMATION	NO-ESTIMATION	CAPACITY-FACTOR-V1
ARG	Argentina	CAPITAL CATAMARCA - PREDIO EX CARCEL	ARG0000049	7.075	-28.4773	-65.7872	Oil					ENDESA COSTANERA	Ministerio de Energía y Minería	http://energia3.mecon.gov.ar/contenidos/archivos/Reorganizacion/informacion_del_mercado/publicaciones/mercado_electrico/estadisticosectorelectrico/2015/A1.POT_GEN_COMB_POR_CENTRAL_2015.xlsx	Ministerio de Energía y Minería		2015													32.05	NO-ESTIMATION	NO-ESTIMATION	NO-ESTIMATION	NO-ESTIMATION	CAPACITY-FACTOR-V1
ARG	Argentina	CAPITAL CATAMARCA - PREDIO RIPIERA	ARG0000050	4.675	-28.4684	-65.7797	Oil					ENDESA COSTANERA	Ministerio de Energía y Minería	http://energia3.mecon.gov.ar/contenidos/archivos/Reorganizacion/informacion_del_mercado/publicaciones/mercado_electrico/estadisticosectorelectrico/2015/A1.POT_GEN_COMB_POR_CENTRAL_2015.xlsx	Ministerio de Energía y Minería		2015													21.18	NO-ESTIMATION	NO-ESTIMATION	NO-ESTIMATION	NO-ESTIMATION	CAPACITY-FACTOR-V1
ARG	Argentina	CASA DE PIEDRA	ARG0000183	60.0	-38.2143	-67.1908	Hydro				1996.0	ENTE CASA DE PIEDRA	Ministerio de Energía y Minería	http://energia3.mecon.gov.ar/contenidos/archivos/Reorganizacion/informacion_del_mercado/publicaciones/mercado_electrico/estadisticosectorelectrico/2015/A1.POT_GEN_COMB_POR_CENTRAL_2015.xlsx	Ministerio de Energía y Minería	1016560	2015									195.69	200.87	228.48	222.00	206.48	HYDRO-V1	HYDRO-V1	HYDRO-V1	HYDRO-V1	HYDRO-V1
ARG	Argentina	CASSAFFOUSTH	ARG0000086	17.28	-31.3992	-64.2006	Hydro				1953.0	EPEC	Ministerio de Energía y Minería	http://energia3.mecon.gov.ar/contenidos/archivos/Reorganizacion/informacion_del_mercado/publicaciones/mercado_electrico/estadisticosectorelectrico/2015/A1.POT_GEN_COMB_POR_CENTRAL_2015.xlsx	Ministerio de Energía y Minería	1048628	2015									45.68	41.26	51.23	48.30	43.63	HYDRO-V1	HYDRO-V1	HYDRO-V1	HYDRO-V1	HYDRO-V1
ARG	Argentina	CENTRAL BAHIA BLANCA (PIEDRA BUENA) SA	ARG0000031	620.0	-38.7872	-62.2536	Coal				1990.0	PAMPA ENERGIA	Ministerio de Energía y Minería	http://energia3.mecon.gov.ar/contenidos/archivos/Reorganizacion/informacion_del_mercado/publicaciones/mercado_electrico/estadisticosectorelectrico/2015/A1.POT_GEN_COMB_POR_CENTRAL_2015.xlsx	Ministerio de Energía y Minería		2015													3213.44	NO-ESTIMATION	NO-ESTIMATION	NO-ESTIMATION	NO-ESTIMATION	CAPACITY-FACTOR-V1
ARG	Argentina	CENTRAL LOMA DE LA LATA SA	ARG0000259	540.0	-38.5127	-68.6048	Gas	Other			1999.5	PAMPA ENERGIA	Ministerio de Energía y Minería	http://energia3.mecon.gov.ar/contenidos/archivos/Reorganizacion/informacion_del_mercado/publicaciones/mercado_electrico/estadisticosectorelectrico/2015/A1.POT_GEN_COMB_POR_CENTRAL_2015.xlsx	Ministerio de Energía y Minería	1011927	2015													3024.54	NO-ESTIMATION	NO-ESTIMATION	NO-ESTIMATION	NO-ESTIMATION	CAPACITY-FACTOR-V1
ARG	Argentina	CENTRAL PARQUE INDUSTRIAL LA BANDA	ARG0000319	11.228	-38.0620	-67.9463	Oil					INDUSTRIAS JUAN F. SECCO	Ministerio de Energía y Minería	http://energia3.mecon.gov.ar/contenidos/archivos/Reorganizacion/informacion_del_mercado/publicaciones/mercado_electrico/estadisticosectorelectrico/2015/A1.POT_GEN_COMB_POR_CENTRAL_2015.xlsx	Ministerio de Energía y Minería		2015													50.87	NO-ESTIMATION	NO-ESTIMATION	NO-ESTIMATION	NO-ESTIMATION	CAPACITY-FACTOR-V1
ARG	Argentina	CENTRAL T.GENELBA	ARG0000165	673.6	-34.9027	-58.7334	Gas	Other			1997.7	PETROBRAS ENERGIA	Ministerio de Energía y Minería	http://energia3.mecon.gov.ar/contenidos/archivos/Reorganizacion/informacion_del_mercado/publicaciones/mercado_electrico/estadisticosectorelectrico/2015/A1.POT_GEN_COMB_POR_CENTRAL_2015.xlsx	Ministerio de Energía y Minería	1012655	2015													3772.84	NO-ESTIMATION	NO-ESTIMATION	NO-ESTIMATION	NO-ESTIMATION	CAPACITY-FACTOR-V1
ARG	Argentina	CENTRAL T.GENELBA PLUS	ARG0000166	164.55	-34.9027	-58.7334	Gas					PETROBRAS ENERGIA	Ministerio de Energía y Minería	http://energia3.mecon.gov.ar/contenidos/archivos/Reorganizacion/informacion_del_mercado/publicaciones/mercado_electrico/estadisticosectorelectrico/2015/A1.POT_GEN_COMB_POR_CENTRAL_2015.xlsx	Ministerio de Energía y Minería	1012655	2015													921.64	NO-ESTIMATION	NO-ESTIMATION	NO-ESTIMATION	NO-ESTIMATION	CAPACITY-FACTOR-V1
ARG	Argentina	CENTRAL TERMICA BRIGADIER LOPEZ (ENARSA)	ARG0000311	280.0	-31.7112	-60.7811	Gas				2013.0	ENARSA	Ministerio de Energía y Minería	http://energia3.mecon.gov.ar/contenidos/archivos/Reorganizacion/informacion_del_mercado/publicaciones/mercado_electrico/estadisticosectorelectrico/2015/A1.POT_GEN_COMB_POR_CENTRAL_2015.xlsx	Ministerio de Energía y Minería	1071002	2015													1568.28	NO-ESTIMATION	NO-ESTIMATION	NO-ESTIMATION	NO-ESTIMATION	CAPACITY-FACTOR-V1
ARG	Argentina	CENTRAL TERMICA DE CICLO COMBINADO SALTA	ARG0000274	643.0	-24.7456	-65.0513	Gas	Other			1999.4	AES - TERMOANDES SA	Ministerio de Energía y Minería	http://energia3.mecon.gov.ar/contenidos/archivos/Reorganizacion/informacion_del_mercado/publicaciones/mercado_electrico/estadisticosectorelectrico/2015/A1.POT_GEN_COMB_POR_CENTRAL_2015.xlsx	Ministerio de Energía y Minería		2015													3601.45	NO-ESTIMATION	NO-ESTIMATION	NO-ESTIMATION	NO-ESTIMATION	CAPACITY-FACTOR-V1
ARG	Argentina	CENTRAL TERMICA GÜEMES SA	ARG0000287	361.0	-24.6894	-65.0425	Coal	Gas			1993.3	PAMPA ENERGIA	Ministerio de Energía y Minería	http://energia3.mecon.gov.ar/contenidos/archivos/Reorganizacion/informacion_del_mercado/publicaciones/mercado_electrico/estadisticosectorelectrico/2015/A1.POT_GEN_COMB_POR_CENTRAL_2015.xlsx	Ministerio de Energía y Minería	1025699	2015													1871.05	NO-ESTIMATION	NO-ESTIMATION	NO-ESTIMATION	NO-ESTIMATION	CAPACITY-FACTOR-V1
ARG	Argentina	CENTRAL TERMICA LA BANDA	ARG0000330	32.0	-27.7528	-64.2655	Gas					GENERACION LA BANDA S.A. (GRUPO ALBANESI )	Ministerio de Energía y Minería	http://energia3.mecon.gov.ar/contenidos/archivos/Reorganizacion/informacion_del_mercado/publicaciones/mercado_electrico/estadisticosectorelectrico/2015/A1.POT_GEN_COMB_POR_CENTRAL_2015.xlsx	Ministerio de Energía y Minería	1009874	2015													179.23	NO-ESTIMATION	NO-ESTIMATION	NO-ESTIMATION	NO-ESTIMATION	CAPACITY-FACTOR-V1
ARG	Argentina	CENTRAL TERMICA PIQUIRENDA SA	ARG0000284	30.44	-22.3497	-63.7664	Oil				2010.0	EMDERSA GENERACION SALTA SA - PAMPA ENERGIA	Ministerio de Energía y Minería	http://energia3.mecon.gov.ar/contenidos/archivos/Reorganizacion/informacion_del_mercado/publicaciones/mercado_electrico/estadisticosectorelectrico/2015/A1.POT_GEN_COMB_POR_CENTRAL_2015.xlsx	Ministerio de Energía y Minería	1086320	2015													137.91	NO-ESTIMATION	NO-ESTIMATION	NO-ESTIMATION	NO-ESTIMATION	CAPACITY-FACTOR-V1
ARG	Argentina	CENTRAL TERMICA REMEDIOS DE ESCALADA	ARG0000155	25.0	-34.7208	-58.3881	Oil					AGGREKO ARGENTINA SRL	Ministerio de Energía y Minería	http://energia3.mecon.gov.ar/contenidos/archivos/Reorganizacion/informacion_del_mercado/publicaciones/mercado_electrico/estadisticosectorelectrico/2015/A1.POT_GEN_COMB_POR_CENTRAL_2015.xlsx	Ministerio de Energía y Minería		2015													113.26	NO-ESTIMATION	NO-ESTIMATION	NO-ESTIMATION	NO-ESTIMATION	CAPACITY-FACTOR-V1
ARG	Argentina	CENTRAL TERMOELECTRICA GUILLERMO BROWN	ARG0000042	524.0	-34.6268	-58.5438	Gas					TERMOELECTRICA GUILLERMO BROWN	Ministerio de Energía y Minería	http://energia3.mecon.gov.ar/contenidos/archivos/Reorganizacion/informacion_del_mercado/publicaciones/mercado_electrico/estadisticosectorelectrico/2015/A1.POT_GEN_COMB_POR_CENTRAL_2015.xlsx	Ministerio de Energía y Minería	1093946	2015													2934.93	NO-ESTIMATION	NO-ESTIMATION	NO-ESTIMATION	NO-ESTIMATION	CAPACITY-FACTOR-V1
ARG	Argentina	CENTRAL TERMOELECTRICA MANUEL BELGRANO	ARG0000043	868.2	-24.6894	-65.0425	Gas	Other			2008.7	TERMOELECTRICA MANUEL BELGRANO SA (TMB)	Ministerio de Energía y Minería	http://energia3.mecon.gov.ar/contenidos/archivos/Reorganizacion/informacion_del_mercado/publicaciones/mercado_electrico/estadisticosectorelectrico/2015/A1.POT_GEN_COMB_POR_CENTRAL_2015.xlsx	Ministerio de Energía y Minería	1063683	2015													4862.80	NO-ESTIMATION	NO-ESTIMATION	NO-ESTIMATION	NO-ESTIMATION	CAPACITY-FACTOR-V1
ARG	Argentina	CENTRAL TERMOELECTRICA TIMBUES	ARG0000307	865.1400000000001	-32.5778	-60.7910	Gas	Other			2008.7	CENTRAL TERMOELECTRICA JOSE DE SAN MARTIN (TSM)	Ministerio de Energía y Minería	http://energia3.mecon.gov.ar/contenidos/archivos/Reorganizacion/informacion_del_mercado/publicaciones/mercado_electrico/estadisticosectorelectrico/2015/A1.POT_GEN_COMB_POR_CENTRAL_2015.xlsx	Ministerio de Energía y Minería		2015													4845.66	NO-ESTIMATION	NO-ESTIMATION	NO-ESTIMATION	NO-ESTIMATION	CAPACITY-FACTOR-V1
ARG	Argentina	CH LOS CARACOLES	ARG0000296	121.4	-31.5192	-68.9814	Hydro				2009.0	EPSE - ENERGIA PROVINCIAL SOCIEDAD DEL ESTADO	Ministerio de Energía y Minería	http://energia3.mecon.gov.ar/contenidos/archivos/Reorganizacion/informacion_del_mercado/publicaciones/mercado_electrico/estadisticosectorelectrico/2015/A1.POT_GEN_COMB_POR_CENTRAL_2015.xlsx	Ministerio de Energía y Minería	1045177	2015									341.90	340.96	423.27	489.01	339.93	HYDRO-V1	HYDRO-V1	HYDRO-V1	HYDRO-V1	HYDRO-V1
ARG	Argentina	CHILECITO	ARG0000185	5.0	-29.1578	-67.5069	Oil					INDUSTRIAS JUAN F. SECCO	Ministerio de Energía y Minería	http://energia3.mecon.gov.ar/contenidos/archivos/Reorganizacion/informacion_del_mercado/publicaciones/mercado_electrico/estadisticosectorelectrico/2015/A1.POT_GEN_COMB_POR_CENTRAL_2015.xlsx	Ministerio de Energía y Minería	1048507	2015													22.65	NO-ESTIMATION	NO-ESTIMATION	NO-ESTIMATION	NO-ESTIMATION	CAPACITY-FACTOR-V1
ARG	Argentina	CHIMBERA 1	ARG0000295	2.0	-31.9881	-68.5402	Solar					ENARSA	Ministerio de Energía y Minería	http://energia3.mecon.gov.ar/contenidos/archivos/Reorganizacion/informacion_del_mercado/publicaciones/mercado_electrico/estadisticosectorelectrico/2015/A1.POT_GEN_COMB_POR_CENTRAL_2015.xlsx	Ministerio de Energía y Minería	1082831	2015									4.26	4.24	3.86	3.82	4.26	SOLAR-V1-NO-AGE	SOLAR-V1-NO-AGE	SOLAR-V1-NO-AGE	SOLAR-V1-NO-AGE	SOLAR-V1-NO-AGE
ARG	Argentina	CIPOLLETTI	ARG0000267	5.78	-38.9121	-67.9427	Hydro				1954.0	DPA RIO NEGRO	Ministerio de Energía y Minería	http://energia3.mecon.gov.ar/contenidos/archivos/Reorganizacion/informacion_del_mercado/publicaciones/mercado_electrico/estadisticosectorelectrico/2015/A1.POT_GEN_COMB_POR_CENTRAL_2015.xlsx	Ministerio de Energía y Minería	1048807	2015									11.10	11.37	15.66	13.32	11.10	HYDRO-V1	HYDRO-V1	HYDRO-V1	HYDRO-V1	HYDRO-V1
ARG	Argentina	COMANDANTE ANDRESITO	ARG0000221	2.372	-25.6669	-54.0419	Oil					EMSA	Ministerio de Energía y Minería	http://energia3.mecon.gov.ar/contenidos/archivos/Reorganizacion/informacion_del_mercado/publicaciones/mercado_electrico/estadisticosectorelectrico/2015/A1.POT_GEN_COMB_POR_CENTRAL_2015.xlsx	Ministerio de Energía y Minería		2015													10.74	NO-ESTIMATION	NO-ESTIMATION	NO-ESTIMATION	NO-ESTIMATION	CAPACITY-FACTOR-V1
ARG	Argentina	COMODORO RIVADAVIA	ARG0000072	141.02	-25.9913	-54.6278	Gas	Other			1990.0	CT PATAGONICAS SA	Ministerio de Energía y Minería	http://energia3.mecon.gov.ar/contenidos/archivos/Reorganizacion/informacion_del_mercado/publicaciones/mercado_electrico/estadisticosectorelectrico/2015/A1.POT_GEN_COMB_POR_CENTRAL_2015.xlsx	Ministerio de Energía y Minería	1048464	2015													789.85	NO-ESTIMATION	NO-ESTIMATION	NO-ESTIMATION	NO-ESTIMATION	CAPACITY-FACTOR-V1
ARG	Argentina	COMODORO RIVADAVIA - ANTONIO MORAN	ARG0000067	16.56	-45.8467	-67.4964	Wind					COOPERATIVA	Ministerio de Energía y Minería	http://energia3.mecon.gov.ar/contenidos/archivos/Reorganizacion/informacion_del_mercado/publicaciones/mercado_electrico/estadisticosectorelectrico/2015/A1.POT_GEN_COMB_POR_CENTRAL_2015.xlsx	Ministerio de Energía y Minería	1029113	2015													104.06	NO-ESTIMATION	NO-ESTIMATION	NO-ESTIMATION	NO-ESTIMATION	CAPACITY-FACTOR-V1
ARG	Argentina	CORRIENTES	ARG0000117	1.4000000000000001	-27.4708	-58.8042	Oil					DPEC	Ministerio de Energía y Minería	http://energia3.mecon.gov.ar/contenidos/archivos/Reorganizacion/informacion_del_mercado/publicaciones/mercado_electrico/estadisticosectorelectrico/2015/A1.POT_GEN_COMB_POR_CENTRAL_2015.xlsx	Ministerio de Energía y Minería		2015													6.34	NO-ESTIMATION	NO-ESTIMATION	NO-ESTIMATION	NO-ESTIMATION	CAPACITY-FACTOR-V1
ARG	Argentina	COSTANERA	ARG0000046	1982.2	-34.6260	-58.3393	Coal	Gas	Other		1983.9	ENDESA COSTANERA	Ministerio de Energía y Minería	http://energia3.mecon.gov.ar/contenidos/archivos/Reorganizacion/informacion_del_mercado/publicaciones/mercado_electrico/estadisticosectorelectrico/2015/A1.POT_GEN_COMB_POR_CENTRAL_2015.xlsx	Ministerio de Energía y Minería	1011870	2015													10273.70	NO-ESTIMATION	NO-ESTIMATION	NO-ESTIMATION	NO-ESTIMATION	CAPACITY-FACTOR-V1
ARG	Argentina	CRUZ DE PIEDRA	ARG0000197	17.94	-33.0349	-68.7971	Gas				1969.0	CT MENDOZA SA	Ministerio de Energía y Minería	http://energia3.mecon.gov.ar/contenidos/archivos/Reorganizacion/informacion_del_mercado/publicaciones/mercado_electrico/estadisticosectorelectrico/2015/A1.POT_GEN_COMB_POR_CENTRAL_2015.xlsx	Ministerio de Energía y Minería	1009866	2015													100.48	NO-ESTIMATION	NO-ESTIMATION	NO-ESTIMATION	NO-ESTIMATION	CAPACITY-FACTOR-V1
ARG	Argentina	CRUZ DEL EJE	ARG0000087	5.052	-30.7636	-64.7538	Oil	Hydro			1943.0	EPEC	Ministerio de Energía y Minería	http://energia3.mecon.gov.ar/contenidos/archivos/Reorganizacion/informacion_del_mercado/publicaciones/mercado_electrico/estadisticosectorelectrico/2015/A1.POT_GEN_COMB_POR_CENTRAL_2015.xlsx	Ministerio de Energía y Minería	1015802	2015													22.88	NO-ESTIMATION	NO-ESTIMATION	NO-ESTIMATION	NO-ESTIMATION	CAPACITY-FACTOR-V1
ARG	Argentina	CT 13 DE JULIO	ARG0000110	26.0	-32.1613	-64.1537	Gas					GECOR (GENERADORA CORDOBA SA)	Ministerio de Energía y Minería	http://energia3.mecon.gov.ar/contenidos/archivos/Reorganizacion/informacion_del_mercado/publicaciones/mercado_electrico/estadisticosectorelectrico/2015/A1.POT_GEN_COMB_POR_CENTRAL_2015.xlsx	Ministerio de Energía y Minería	1098609	2015													145.62	NO-ESTIMATION	NO-ESTIMATION	NO-ESTIMATION	NO-ESTIMATION	CAPACITY-FACTOR-V1
ARG	Argentina	CT ALEM	ARG0000217	15.0	-43.0907	-65.2298	Oil					AGGREKO ARGENTINA SRL	Ministerio de Energía y Minería	http://energia3.mecon.gov.ar/contenidos/archivos/Reorganizacion/informacion_del_mercado/publicaciones/mercado_electrico/estadisticosectorelectrico/2015/A1.POT_GEN_COMB_POR_CENTRAL_2015.xlsx	Ministerio de Energía y Minería		2015													67.95	NO-ESTIMATION	NO-ESTIMATION	NO-ESTIMATION	NO-ESTIMATION	CAPACITY-FACTOR-V1
ARG	Argentina	CT ALUMINE	ARG0000256	6.3	-38.8706	-70.5753	Oil					INDUSTRIAS JUAN F. SECCO	Ministerio de Energía y Minería	http://energia3.mecon.gov.ar/contenidos/archivos/Reorganizacion/informacion_del_mercado/publicaciones/mercado_electrico/estadisticosectorelectrico/2015/A1.POT_GEN_COMB_POR_CENTRAL_2015.xlsx	Ministerio de Energía y Minería		2015													28.54	NO-ESTIMATION	NO-ESTIMATION	NO-ESTIMATION	NO-ESTIMATION	CAPACITY-FACTOR-V1
ARG	Argentina	CT ARISTOBULO DEL VALLE	ARG0000229	15.0	-27.0922	-54.8625	Oil					SOENERGY ARGENTINA SA	Ministerio de Energía y Minería	http://energia3.mecon.gov.ar/contenidos/archivos/Reorganizacion/informacion_del_mercado/publicaciones/mercado_electrico/estadisticosectorelectrico/2015/A1.POT_GEN_COMB_POR_CENTRAL_2015.xlsx	Ministerio de Energía y Minería	1086566	2015													67.95	NO-ESTIMATION	NO-ESTIMATION	NO-ESTIMATION	NO-ESTIMATION	CAPACITY-FACTOR-V1
ARG	Argentina	CT ARRECIFES	ARG0000003	20.0	-34.0414	-60.1297	Oil					AGGREKO ARGENTINA SRL	Ministerio de Energía y Minería	http://energia3.mecon.gov.ar/contenidos/archivos/Reorganizacion/informacion_del_mercado/publicaciones/mercado_electrico/estadisticosectorelectrico/2015/A1.POT_GEN_COMB_POR_CENTRAL_2015.xlsx	Ministerio de Energía y Minería		2015													90.61	NO-ESTIMATION	NO-ESTIMATION	NO-ESTIMATION	NO-ESTIMATION	CAPACITY-FACTOR-V1
ARG	Argentina	CT AÑATUYA	ARG0000333	19.2	-28.4431	-62.8569	Oil					SULLAIR ARGENTINA SA	Ministerio de Energía y Minería	http://energia3.mecon.gov.ar/contenidos/archivos/Reorganizacion/informacion_del_mercado/publicaciones/mercado_electrico/estadisticosectorelectrico/2015/A1.POT_GEN_COMB_POR_CENTRAL_2015.xlsx	Ministerio de Energía y Minería		2015													86.98	NO-ESTIMATION	NO-ESTIMATION	NO-ESTIMATION	NO-ESTIMATION	CAPACITY-FACTOR-V1
ARG	Argentina	CT AÑATUYA II	ARG0000334	11.5	-28.4431	-62.8569	Oil					SULLAIR ARGENTINA SA	Ministerio de Energía y Minería	http://energia3.mecon.gov.ar/contenidos/archivos/Reorganizacion/informacion_del_mercado/publicaciones/mercado_electrico/estadisticosectorelectrico/2015/A1.POT_GEN_COMB_POR_CENTRAL_2015.xlsx	Ministerio de Energía y Minería		2015													52.10	NO-ESTIMATION	NO-ESTIMATION	NO-ESTIMATION	NO-ESTIMATION	CAPACITY-FACTOR-V1
ARG	Argentina	CT BARILOCHE	ARG0000273	20.0	-41.1497	-71.2633	Oil					SOENERGY ARGENTINA SA	Ministerio de Energía y Minería	http://energia3.mecon.gov.ar/contenidos/archivos/Reorganizacion/informacion_del_mercado/publicaciones/mercado_electrico/estadisticosectorelectrico/2015/A1.POT_GEN_COMB_POR_CENTRAL_2015.xlsx	Ministerio de Energía y Minería		2015													90.61	NO-ESTIMATION	NO-ESTIMATION	NO-ESTIMATION	NO-ESTIMATION	CAPACITY-FACTOR-V1
ARG	Argentina	CT BELL VILLE	ARG0000113	15.620000000000001	-32.6103	-62.6864	Oil					SULLAIR ARGENTINA SA	Ministerio de Energía y Minería	http://energia3.mecon.gov.ar/contenidos/archivos/Reorganizacion/informacion_del_mercado/publicaciones/mercado_electrico/estadisticosectorelectrico/2015/A1.POT_GEN_COMB_POR_CENTRAL_2015.xlsx	Ministerio de Energía y Minería	1086321	2015													70.76	NO-ESTIMATION	NO-ESTIMATION	NO-ESTIMATION	NO-ESTIMATION	CAPACITY-FACTOR-V1
ARG	Argentina	CT BRAGADO	ARG0000023	49.800000000000004	-35.1364	-60.4311	Gas					GENNEIA SA	Ministerio de Energía y Minería	http://energia3.mecon.gov.ar/contenidos/archivos/Reorganizacion/informacion_del_mercado/publicaciones/mercado_electrico/estadisticosectorelectrico/2015/A1.POT_GEN_COMB_POR_CENTRAL_2015.xlsx	Ministerio de Energía y Minería	1082826	2015													278.93	NO-ESTIMATION	NO-ESTIMATION	NO-ESTIMATION	NO-ESTIMATION	CAPACITY-FACTOR-V1
ARG	Argentina	CT CAPITAN SARMIENTO	ARG0000028	5.0	-34.1636	-59.7683	Oil					INDUSTRIAS JUAN F. SECCO	Ministerio de Energía y Minería	http://energia3.mecon.gov.ar/contenidos/archivos/Reorganizacion/informacion_del_mercado/publicaciones/mercado_electrico/estadisticosectorelectrico/2015/A1.POT_GEN_COMB_POR_CENTRAL_2015.xlsx	Ministerio de Energía y Minería	1086536	2015													22.65	NO-ESTIMATION	NO-ESTIMATION	NO-ESTIMATION	NO-ESTIMATION	CAPACITY-FACTOR-V1
ARG	Argentina	CT CATAMARCA	ARG0000054	19.2	-28.4706	-65.7647	Oil					INDUSTRIAS JUAN F. SECCO	Ministerio de Energía y Minería	http://energia3.mecon.gov.ar/contenidos/archivos/Reorganizacion/informacion_del_mercado/publicaciones/mercado_electrico/estadisticosectorelectrico/2015/A1.POT_GEN_COMB_POR_CENTRAL_2015.xlsx	Ministerio de Energía y Minería		2015													86.98	NO-ESTIMATION	NO-ESTIMATION	NO-ESTIMATION	NO-ESTIMATION	CAPACITY-FACTOR-V1
ARG	Argentina	CT CAVIAHUE	ARG0000257	5.0	-38.0528	-70.6136	Oil					INDUSTRIAS JUAN F. SECCO	Ministerio de Energía y Minería	http://energia3.mecon.gov.ar/contenidos/archivos/Reorganizacion/informacion_del_mercado/publicaciones/mercado_electrico/estadisticosectorelectrico/2015/A1.POT_GEN_COMB_POR_CENTRAL_2015.xlsx	Ministerio de Energía y Minería		2015													22.65	NO-ESTIMATION	NO-ESTIMATION	NO-ESTIMATION	NO-ESTIMATION	CAPACITY-FACTOR-V1
ARG	Argentina	CT CERES	ARG0000314	18.0	-29.8883	-61.9297	Oil					INDUSTRIAS JUAN F. SECCO	Ministerio de Energía y Minería	http://energia3.mecon.gov.ar/contenidos/archivos/Reorganizacion/informacion_del_mercado/publicaciones/mercado_electrico/estadisticosectorelectrico/2015/A1.POT_GEN_COMB_POR_CENTRAL_2015.xlsx	Ministerio de Energía y Minería		2015													81.55	NO-ESTIMATION	NO-ESTIMATION	NO-ESTIMATION	NO-ESTIMATION	CAPACITY-FACTOR-V1
ARG	Argentina	CT CHARATA	ARG0000065	19.400000000000002	-27.2369	-61.1939	Oil					SULLAIR ARGENTINA SA	Ministerio de Energía y Minería	http://energia3.mecon.gov.ar/contenidos/archivos/Reorganizacion/informacion_del_mercado/publicaciones/mercado_electrico/estadisticosectorelectrico/2015/A1.POT_GEN_COMB_POR_CENTRAL_2015.xlsx	Ministerio de Energía y Minería	1086564	2015													87.89	NO-ESTIMATION	NO-ESTIMATION	NO-ESTIMATION	NO-ESTIMATION	CAPACITY-FACTOR-V1
ARG	Argentina	CT CHILECITO	ARG0000189	10.0	-29.1581	-67.5072	Oil					INDUSTRIAS JUAN F. SECCO	Ministerio de Energía y Minería	http://energia3.mecon.gov.ar/contenidos/archivos/Reorganizacion/informacion_del_mercado/publicaciones/mercado_electrico/estadisticosectorelectrico/2015/A1.POT_GEN_COMB_POR_CENTRAL_2015.xlsx	Ministerio de Energía y Minería		2015													45.30	NO-ESTIMATION	NO-ESTIMATION	NO-ESTIMATION	NO-ESTIMATION	CAPACITY-FACTOR-V1
ARG	Argentina	CT CIPOLLETTI	ARG0000260	5.0	-38.9133	-67.9414	Oil					AGGREKO ARGENTINA SRL	Ministerio de Energía y Minería	http://energia3.mecon.gov.ar/contenidos/archivos/Reorganizacion/informacion_del_mercado/publicaciones/mercado_electrico/estadisticosectorelectrico/2015/A1.POT_GEN_COMB_POR_CENTRAL_2015.xlsx	Ministerio de Energía y Minería		2015													22.65	NO-ESTIMATION	NO-ESTIMATION	NO-ESTIMATION	NO-ESTIMATION	CAPACITY-FACTOR-V1
ARG	Argentina	CT COLON BUENOS AIRES	ARG0000039	15.3	-33.9222	-61.0769	Oil					SULLAIR ARGENTINA SA	Ministerio de Energía y Minería	http://energia3.mecon.gov.ar/contenidos/archivos/Reorganizacion/informacion_del_mercado/publicaciones/mercado_electrico/estadisticosectorelectrico/2015/A1.POT_GEN_COMB_POR_CENTRAL_2015.xlsx	Ministerio de Energía y Minería	1048509	2015													69.31	NO-ESTIMATION	NO-ESTIMATION	NO-ESTIMATION	NO-ESTIMATION	CAPACITY-FACTOR-V1
ARG	Argentina	CT CONCEPCION DEL URUGUAY	ARG0000147	41.78	-32.4767	-58.2672	Gas					GENNEIA SA	Ministerio de Energía y Minería	http://energia3.mecon.gov.ar/contenidos/archivos/Reorganizacion/informacion_del_mercado/publicaciones/mercado_electrico/estadisticosectorelectrico/2015/A1.POT_GEN_COMB_POR_CENTRAL_2015.xlsx	Ministerio de Energía y Minería	1086330	2015													234.01	NO-ESTIMATION	NO-ESTIMATION	NO-ESTIMATION	NO-ESTIMATION	CAPACITY-FACTOR-V1
ARG	Argentina	CT CORRIENTES	ARG0000114	20.0	-27.4708	-58.8042	Oil					AGGREKO ARGENTINA SRL	Ministerio de Energía y Minería	http://energia3.mecon.gov.ar/contenidos/archivos/Reorganizacion/informacion_del_mercado/publicaciones/mercado_electrico/estadisticosectorelectrico/2015/A1.POT_GEN_COMB_POR_CENTRAL_2015.xlsx	Ministerio de Energía y Minería	1009865	2015													90.61	NO-ESTIMATION	NO-ESTIMATION	NO-ESTIMATION	NO-ESTIMATION	CAPACITY-FACTOR-V1
ARG	Argentina	CT ECOENERGIA (PETROBRAS)	ARG0000032	13.200000000000001	-38.6871	-62.3961	Coal					PETROBRAS ARGENTINA S.A.	Ministerio de Energía y Minería	http://energia3.mecon.gov.ar/contenidos/archivos/Reorganizacion/informacion_del_mercado/publicaciones/mercado_electrico/estadisticosectorelectrico/2015/A1.POT_GEN_COMB_POR_CENTRAL_2015.xlsx	Ministerio de Energía y Minería		2015													68.41	NO-ESTIMATION	NO-ESTIMATION	NO-ESTIMATION	NO-ESTIMATION	CAPACITY-FACTOR-V1
ARG	Argentina	CT ENSENADA DE BARRAGAN	ARG0000160	567.0	-34.8597	-57.9557	Gas					ENARSA	Ministerio de Energía y Minería	http://energia3.mecon.gov.ar/contenidos/archivos/Reorganizacion/informacion_del_mercado/publicaciones/mercado_electrico/estadisticosectorelectrico/2015/A1.POT_GEN_COMB_POR_CENTRAL_2015.xlsx	Ministerio de Energía y Minería	1071001	2015													3175.77	NO-ESTIMATION	NO-ESTIMATION	NO-ESTIMATION	NO-ESTIMATION	CAPACITY-FACTOR-V1
ARG	Argentina	CT ESQUINA	ARG0000139	16.5	-30.0550	-59.5294	Oil					SOENERGY ARGENTINA SA	Ministerio de Energía y Minería	http://energia3.mecon.gov.ar/contenidos/archivos/Reorganizacion/informacion_del_mercado/publicaciones/mercado_electrico/estadisticosectorelectrico/2015/A1.POT_GEN_COMB_POR_CENTRAL_2015.xlsx	Ministerio de Energía y Minería		2015													74.75	NO-ESTIMATION	NO-ESTIMATION	NO-ESTIMATION	NO-ESTIMATION	CAPACITY-FACTOR-V1
ARG	Argentina	CT FORMOSA II	ARG0000149	30.0	-26.1764	-58.2094	Oil					APR ENERGY SRL	Ministerio de Energía y Minería	http://energia3.mecon.gov.ar/contenidos/archivos/Reorganizacion/informacion_del_mercado/publicaciones/mercado_electrico/estadisticosectorelectrico/2015/A1.POT_GEN_COMB_POR_CENTRAL_2015.xlsx	Ministerio de Energía y Minería		2015													135.91	NO-ESTIMATION	NO-ESTIMATION	NO-ESTIMATION	NO-ESTIMATION	CAPACITY-FACTOR-V1
ARG	Argentina	CT GENERAL VILLEGAS	ARG0000004	23.490000000000002	-35.0347	-62.9981	Oil					AGGREKO ARGENTINA SRL	Ministerio de Energía y Minería	http://energia3.mecon.gov.ar/contenidos/archivos/Reorganizacion/informacion_del_mercado/publicaciones/mercado_electrico/estadisticosectorelectrico/2015/A1.POT_GEN_COMB_POR_CENTRAL_2015.xlsx	Ministerio de Energía y Minería	1048533	2015													106.42	NO-ESTIMATION	NO-ESTIMATION	NO-ESTIMATION	NO-ESTIMATION	CAPACITY-FACTOR-V1
ARG	Argentina	CT GOYA	ARG0000138	13.0	-29.1583	-59.2728	Oil					INDUSTRIAS JUAN F. SECCO	Ministerio de Energía y Minería	http://energia3.mecon.gov.ar/contenidos/archivos/Reorganizacion/informacion_del_mercado/publicaciones/mercado_electrico/estadisticosectorelectrico/2015/A1.POT_GEN_COMB_POR_CENTRAL_2015.xlsx	Ministerio de Energía y Minería	1009872	2015													58.89	NO-ESTIMATION	NO-ESTIMATION	NO-ESTIMATION	NO-ESTIMATION	CAPACITY-FACTOR-V1
ARG	Argentina	CT INDEPENDENCIA	ARG0000336	120.0	-26.8666	-65.2247	Gas				1995.0	GENERACION INDEPENDENCIA SA	Ministerio de Energía y Minería	http://energia3.mecon.gov.ar/contenidos/archivos/Reorganizacion/informacion_del_mercado/publicaciones/mercado_electrico/estadisticosectorelectrico/2015/A1.POT_GEN_COMB_POR_CENTRAL_2015.xlsx	Ministerio de Energía y Minería	1009873	2015													672.12	NO-ESTIMATION	NO-ESTIMATION	NO-ESTIMATION	NO-ESTIMATION	CAPACITY-FACTOR-V1
ARG	Argentina	CT INGENIERO JUAREZ	ARG0000152	4.0	-23.9078	-61.8342	Oil					INDUSTRIAS JUAN F. SECCO	Ministerio de Energía y Minería	http://energia3.mecon.gov.ar/contenidos/archivos/Reorganizacion/informacion_del_mercado/publicaciones/mercado_electrico/estadisticosectorelectrico/2015/A1.POT_GEN_COMB_POR_CENTRAL_2015.xlsx	Ministerio de Energía y Minería	1048657	2015													18.12	NO-ESTIMATION	NO-ESTIMATION	NO-ESTIMATION	NO-ESTIMATION	CAPACITY-FACTOR-V1
ARG	Argentina	CT INTA CATAMARCA	ARG0000055	7.04	-28.4733	-65.7275	Oil					INDUSTRIAS JUAN F. SECCO	Ministerio de Energía y Minería	http://energia3.mecon.gov.ar/contenidos/archivos/Reorganizacion/informacion_del_mercado/publicaciones/mercado_electrico/estadisticosectorelectrico/2015/A1.POT_GEN_COMB_POR_CENTRAL_2015.xlsx	Ministerio de Energía y Minería		2015													31.89	NO-ESTIMATION	NO-ESTIMATION	NO-ESTIMATION	NO-ESTIMATION	CAPACITY-FACTOR-V1
ARG	Argentina	CT ISLA VERDE	ARG0000083	24.5	-33.2425	-62.3950	Oil					AGGREKO ARGENTINA SRL	Ministerio de Energía y Minería	http://energia3.mecon.gov.ar/contenidos/archivos/Reorganizacion/informacion_del_mercado/publicaciones/mercado_electrico/estadisticosectorelectrico/2015/A1.POT_GEN_COMB_POR_CENTRAL_2015.xlsx	Ministerio de Energía y Minería		2015													111.00	NO-ESTIMATION	NO-ESTIMATION	NO-ESTIMATION	NO-ESTIMATION	CAPACITY-FACTOR-V1
ARG	Argentina	CT JUAN JOSE CASTELLI	ARG0000059	15.0	-25.9564	-60.6204	Oil					AGGREKO ARGENTINA SRL	Ministerio de Energía y Minería	http://energia3.mecon.gov.ar/contenidos/archivos/Reorganizacion/informacion_del_mercado/publicaciones/mercado_electrico/estadisticosectorelectrico/2015/A1.POT_GEN_COMB_POR_CENTRAL_2015.xlsx	Ministerio de Energía y Minería		2015													67.95	NO-ESTIMATION	NO-ESTIMATION	NO-ESTIMATION	NO-ESTIMATION	CAPACITY-FACTOR-V1
ARG	Argentina	CT JUNIN	ARG0000035	22.0	-34.5708	-60.9161	Oil					SOENERGY ARGENTINA SA	Ministerio de Energía y Minería	http://energia3.mecon.gov.ar/contenidos/archivos/Reorganizacion/informacion_del_mercado/publicaciones/mercado_electrico/estadisticosectorelectrico/2015/A1.POT_GEN_COMB_POR_CENTRAL_2015.xlsx	Ministerio de Energía y Minería	1086537	2015													99.67	NO-ESTIMATION	NO-ESTIMATION	NO-ESTIMATION	NO-ESTIMATION	CAPACITY-FACTOR-V1
ARG	Argentina	CT LA PLATA	ARG0000040	40.4	-34.9344	-58.0160	Oil					SULLAIR ARGENTINA SA	Ministerio de Energía y Minería	http://energia3.mecon.gov.ar/contenidos/archivos/Reorganizacion/informacion_del_mercado/publicaciones/mercado_electrico/estadisticosectorelectrico/2015/A1.POT_GEN_COMB_POR_CENTRAL_2015.xlsx	Ministerio de Energía y Minería		2015													183.03	NO-ESTIMATION	NO-ESTIMATION	NO-ESTIMATION	NO-ESTIMATION	CAPACITY-FACTOR-V1
ARG	Argentina	CT LA RIOJA DELIVERY	ARG0000190	19.2	-29.3811	-66.8325	Oil					INDUSTRIAS JUAN F. SECCO	Ministerio de Energía y Minería	http://energia3.mecon.gov.ar/contenidos/archivos/Reorganizacion/informacion_del_mercado/publicaciones/mercado_electrico/estadisticosectorelectrico/2015/A1.POT_GEN_COMB_POR_CENTRAL_2015.xlsx	Ministerio de Energía y Minería		2015													86.98	NO-ESTIMATION	NO-ESTIMATION	NO-ESTIMATION	NO-ESTIMATION	CAPACITY-FACTOR-V1
ARG	Argentina	CT LA RIOJA SUR	ARG0000191	10.0	-29.3808	-66.8319	Oil					INDUSTRIAS JUAN F. SECCO	Ministerio de Energía y Minería	http://energia3.mecon.gov.ar/contenidos/archivos/Reorganizacion/informacion_del_mercado/publicaciones/mercado_electrico/estadisticosectorelectrico/2015/A1.POT_GEN_COMB_POR_CENTRAL_2015.xlsx	Ministerio de Energía y Minería		2015													45.30	NO-ESTIMATION	NO-ESTIMATION	NO-ESTIMATION	NO-ESTIMATION	CAPACITY-FACTOR-V1
ARG	Argentina	CT LAGUNA BLANCA	ARG0000153	7.0	-25.1286	-58.2597	Oil					INDUSTRIAS JUAN F. SECCO	Ministerio de Energía y Minería	http://energia3.mecon.gov.ar/contenidos/archivos/Reorganizacion/informacion_del_mercado/publicaciones/mercado_electrico/estadisticosectorelectrico/2015/A1.POT_GEN_COMB_POR_CENTRAL_2015.xlsx	Ministerio de Energía y Minería	1086540	2015													31.71	NO-ESTIMATION	NO-ESTIMATION	NO-ESTIMATION	NO-ESTIMATION	CAPACITY-FACTOR-V1
ARG	Argentina	CT LAS ARMAS	ARG0000024	10.4	-37.0781	-57.8181	Gas					GENNEIA SA	Ministerio de Energía y Minería	http://energia3.mecon.gov.ar/contenidos/archivos/Reorganizacion/informacion_del_mercado/publicaciones/mercado_electrico/estadisticosectorelectrico/2015/A1.POT_GEN_COMB_POR_CENTRAL_2015.xlsx	Ministerio de Energía y Minería	1086328	2015													58.25	NO-ESTIMATION	NO-ESTIMATION	NO-ESTIMATION	NO-ESTIMATION	CAPACITY-FACTOR-V1
ARG	Argentina	CT LAS ARMAS II	ARG0000025	23.37	-37.0781	-57.8181	Gas					GENNEIA SA	Ministerio de Energía y Minería	http://energia3.mecon.gov.ar/contenidos/archivos/Reorganizacion/informacion_del_mercado/publicaciones/mercado_electrico/estadisticosectorelectrico/2015/A1.POT_GEN_COMB_POR_CENTRAL_2015.xlsx	Ministerio de Energía y Minería		2015													130.89	NO-ESTIMATION	NO-ESTIMATION	NO-ESTIMATION	NO-ESTIMATION	CAPACITY-FACTOR-V1
ARG	Argentina	CT LAS PALMAS	ARG0000066	6.0	-27.0289	-58.6997	Oil					TURBODISEL SA	Ministerio de Energía y Minería	http://energia3.mecon.gov.ar/contenidos/archivos/Reorganizacion/informacion_del_mercado/publicaciones/mercado_electrico/estadisticosectorelectrico/2015/A1.POT_GEN_COMB_POR_CENTRAL_2015.xlsx	Ministerio de Energía y Minería		2015													27.18	NO-ESTIMATION	NO-ESTIMATION	NO-ESTIMATION	NO-ESTIMATION	CAPACITY-FACTOR-V1
ARG	Argentina	CT LIBERTADOR GENERAL SAN MARTIN	ARG0000170	15.0	-40.8421	-68.0869	Oil					SULLAIR ARGENTINA SA	Ministerio de Energía y Minería	http://energia3.mecon.gov.ar/contenidos/archivos/Reorganizacion/informacion_del_mercado/publicaciones/mercado_electrico/estadisticosectorelectrico/2015/A1.POT_GEN_COMB_POR_CENTRAL_2015.xlsx	Ministerio de Energía y Minería		2015													67.95	NO-ESTIMATION	NO-ESTIMATION	NO-ESTIMATION	NO-ESTIMATION	CAPACITY-FACTOR-V1
ARG	Argentina	CT LINCOLN	ARG0000036	15.002	-34.8578	-61.5206	Oil					SOENERGY ARGENTINA SA	Ministerio de Energía y Minería	http://energia3.mecon.gov.ar/contenidos/archivos/Reorganizacion/informacion_del_mercado/publicaciones/mercado_electrico/estadisticosectorelectrico/2015/A1.POT_GEN_COMB_POR_CENTRAL_2015.xlsx	Ministerio de Energía y Minería		2015													67.96	NO-ESTIMATION	NO-ESTIMATION	NO-ESTIMATION	NO-ESTIMATION	CAPACITY-FACTOR-V1
ARG	Argentina	CT LOBOS	ARG0000041	15.686	-35.1917	-59.0808	Oil					SULLAIR ARGENTINA SA	Ministerio de Energía y Minería	http://energia3.mecon.gov.ar/contenidos/archivos/Reorganizacion/informacion_del_mercado/publicaciones/mercado_electrico/estadisticosectorelectrico/2015/A1.POT_GEN_COMB_POR_CENTRAL_2015.xlsx	Ministerio de Energía y Minería		2015													71.06	NO-ESTIMATION	NO-ESTIMATION	NO-ESTIMATION	NO-ESTIMATION	CAPACITY-FACTOR-V1
ARG	Argentina	CT MAGDALENA	ARG0000005	25.0	-35.1001	-57.4839	Oil					APR ENERGY SRL	Ministerio de Energía y Minería	http://energia3.mecon.gov.ar/contenidos/archivos/Reorganizacion/informacion_del_mercado/publicaciones/mercado_electrico/estadisticosectorelectrico/2015/A1.POT_GEN_COMB_POR_CENTRAL_2015.xlsx	Ministerio de Energía y Minería		2015													113.26	NO-ESTIMATION	NO-ESTIMATION	NO-ESTIMATION	NO-ESTIMATION	CAPACITY-FACTOR-V1
ARG	Argentina	CT MATHEU	ARG0000163	41.0	-34.3931	-58.8372	Gas					GENNEIA SA	Ministerio de Energía y Minería	http://energia3.mecon.gov.ar/contenidos/archivos/Reorganizacion/informacion_del_mercado/publicaciones/mercado_electrico/estadisticosectorelectrico/2015/A1.POT_GEN_COMB_POR_CENTRAL_2015.xlsx	Ministerio de Energía y Minería	1086326	2015													229.64	NO-ESTIMATION	NO-ESTIMATION	NO-ESTIMATION	NO-ESTIMATION	CAPACITY-FACTOR-V1
ARG	Argentina	CT MEDANITOS (RINCON DE LOS SAUCES)	ARG0000258	32.0	-37.4102	-68.9000	Oil					MEDANITO SA	Ministerio de Energía y Minería	http://energia3.mecon.gov.ar/contenidos/archivos/Reorganizacion/informacion_del_mercado/publicaciones/mercado_electrico/estadisticosectorelectrico/2015/A1.POT_GEN_COMB_POR_CENTRAL_2015.xlsx	Ministerio de Energía y Minería		2015													144.98	NO-ESTIMATION	NO-ESTIMATION	NO-ESTIMATION	NO-ESTIMATION	CAPACITY-FACTOR-V1
ARG	Argentina	CT MIRAMAR I	ARG0000022	20.0	-38.2472	-57.8242	Oil					ENERGYST RENTAL SOLUTIONS ARGENTINA SA	Ministerio de Energía y Minería	http://energia3.mecon.gov.ar/contenidos/archivos/Reorganizacion/informacion_del_mercado/publicaciones/mercado_electrico/estadisticosectorelectrico/2015/A1.POT_GEN_COMB_POR_CENTRAL_2015.xlsx	Ministerio de Energía y Minería		2015													90.61	NO-ESTIMATION	NO-ESTIMATION	NO-ESTIMATION	NO-ESTIMATION	CAPACITY-FACTOR-V1
ARG	Argentina	CT OLAVARRIA	ARG0000026	38.800000000000004	-36.9439	-60.2361	Gas					GENNEIA SA	Ministerio de Energía y Minería	http://energia3.mecon.gov.ar/contenidos/archivos/Reorganizacion/informacion_del_mercado/publicaciones/mercado_electrico/estadisticosectorelectrico/2015/A1.POT_GEN_COMB_POR_CENTRAL_2015.xlsx	Ministerio de Energía y Minería	1086327	2015													217.31	NO-ESTIMATION	NO-ESTIMATION	NO-ESTIMATION	NO-ESTIMATION	CAPACITY-FACTOR-V1
ARG	Argentina	CT ORAN	ARG0000286	15.0	-23.1258	-64.3069	Oil					INDUSTRIAS JUAN F. SECCO	Ministerio de Energía y Minería	http://energia3.mecon.gov.ar/contenidos/archivos/Reorganizacion/informacion_del_mercado/publicaciones/mercado_electrico/estadisticosectorelectrico/2015/A1.POT_GEN_COMB_POR_CENTRAL_2015.xlsx	Ministerio de Energía y Minería		2015													67.95	NO-ESTIMATION	NO-ESTIMATION	NO-ESTIMATION	NO-ESTIMATION	CAPACITY-FACTOR-V1
ARG	Argentina	CT PARANA	ARG0000148	40.0	-31.7764	-60.4553	Gas					GENNEIA SA	Ministerio de Energía y Minería	http://energia3.mecon.gov.ar/contenidos/archivos/Reorganizacion/informacion_del_mercado/publicaciones/mercado_electrico/estadisticosectorelectrico/2015/A1.POT_GEN_COMB_POR_CENTRAL_2015.xlsx	Ministerio de Energía y Minería	1086329	2015													224.04	NO-ESTIMATION	NO-ESTIMATION	NO-ESTIMATION	NO-ESTIMATION	CAPACITY-FACTOR-V1
ARG	Argentina	CT PARQUE INDUSTRIAL CATAMARCA	ARG0000056	15.0	-28.5339	-65.7997	Oil					INDUSTRIAS JUAN F. SECCO	Ministerio de Energía y Minería	http://energia3.mecon.gov.ar/contenidos/archivos/Reorganizacion/informacion_del_mercado/publicaciones/mercado_electrico/estadisticosectorelectrico/2015/A1.POT_GEN_COMB_POR_CENTRAL_2015.xlsx	Ministerio de Energía y Minería		2015													67.95	NO-ESTIMATION	NO-ESTIMATION	NO-ESTIMATION	NO-ESTIMATION	CAPACITY-FACTOR-V1
ARG	Argentina	CT PASO DE LA PATRIA	ARG0000141	7.2	-27.3236	-58.5667	Oil					TURBODISEL SA	Ministerio de Energía y Minería	http://energia3.mecon.gov.ar/contenidos/archivos/Reorganizacion/informacion_del_mercado/publicaciones/mercado_electrico/estadisticosectorelectrico/2015/A1.POT_GEN_COMB_POR_CENTRAL_2015.xlsx	Ministerio de Energía y Minería	1086541	2015													32.62	NO-ESTIMATION	NO-ESTIMATION	NO-ESTIMATION	NO-ESTIMATION	CAPACITY-FACTOR-V1
ARG	Argentina	CT PEHUAJO	ARG0000037	22.400000000000002	-35.8336	-61.8758	Oil					SOENERGY ARGENTINA SA	Ministerio de Energía y Minería	http://energia3.mecon.gov.ar/contenidos/archivos/Reorganizacion/informacion_del_mercado/publicaciones/mercado_electrico/estadisticosectorelectrico/2015/A1.POT_GEN_COMB_POR_CENTRAL_2015.xlsx	Ministerio de Energía y Minería	1013697	2015													101.48	NO-ESTIMATION	NO-ESTIMATION	NO-ESTIMATION	NO-ESTIMATION	CAPACITY-FACTOR-V1
ARG	Argentina	CT PINAMAR	ARG0000027	21.0	-37.0953	-56.8789	Gas					GENNEIA SA	Ministerio de Energía y Minería	http://energia3.mecon.gov.ar/contenidos/archivos/Reorganizacion/informacion_del_mercado/publicaciones/mercado_electrico/estadisticosectorelectrico/2015/A1.POT_GEN_COMB_POR_CENTRAL_2015.xlsx	Ministerio de Energía y Minería	1086325	2015													117.62	NO-ESTIMATION	NO-ESTIMATION	NO-ESTIMATION	NO-ESTIMATION	CAPACITY-FACTOR-V1
ARG	Argentina	CT PIRANE	ARG0000154	16.25	-25.6786	-59.0756	Oil					SULLAIR ARGENTINA SA	Ministerio de Energía y Minería	http://energia3.mecon.gov.ar/contenidos/archivos/Reorganizacion/informacion_del_mercado/publicaciones/mercado_electrico/estadisticosectorelectrico/2015/A1.POT_GEN_COMB_POR_CENTRAL_2015.xlsx	Ministerio de Energía y Minería	1086543	2015													73.62	NO-ESTIMATION	NO-ESTIMATION	NO-ESTIMATION	NO-ESTIMATION	CAPACITY-FACTOR-V1
ARG	Argentina	CT PLUSPETROL NORTE	ARG0000337	246.0	-26.9955	-65.1660	Gas				2002.5	GENERADORA ELÉCTRICA TUCUMÁN SA	Ministerio de Energía y Minería	http://energia3.mecon.gov.ar/contenidos/archivos/Reorganizacion/informacion_del_mercado/publicaciones/mercado_electrico/estadisticosectorelectrico/2015/A1.POT_GEN_COMB_POR_CENTRAL_2015.xlsx	Ministerio de Energía y Minería	1056628	2015													1377.84	NO-ESTIMATION	NO-ESTIMATION	NO-ESTIMATION	NO-ESTIMATION	CAPACITY-FACTOR-V1
ARG	Argentina	CT RAFAELA	ARG0000315	19.2	-31.2567	-61.5203	Oil					INDUSTRIAS JUAN F. SECCO	Ministerio de Energía y Minería	http://energia3.mecon.gov.ar/contenidos/archivos/Reorganizacion/informacion_del_mercado/publicaciones/mercado_electrico/estadisticosectorelectrico/2015/A1.POT_GEN_COMB_POR_CENTRAL_2015.xlsx	Ministerio de Energía y Minería	1086561	2015													86.98	NO-ESTIMATION	NO-ESTIMATION	NO-ESTIMATION	NO-ESTIMATION	CAPACITY-FACTOR-V1
ARG	Argentina	CT REALICO	ARG0000184	24.0	-35.0550	-64.2406	Oil					INDUSTRIAS JUAN F. SECCO	Ministerio de Energía y Minería	http://energia3.mecon.gov.ar/contenidos/archivos/Reorganizacion/informacion_del_mercado/publicaciones/mercado_electrico/estadisticosectorelectrico/2015/A1.POT_GEN_COMB_POR_CENTRAL_2015.xlsx	Ministerio de Energía y Minería		2015													108.73	NO-ESTIMATION	NO-ESTIMATION	NO-ESTIMATION	NO-ESTIMATION	CAPACITY-FACTOR-V1
ARG	Argentina	CT ROCA	ARG0000262	130.0	-31.8919	-60.0106	Gas				1995.0	CENTRAL TERMICA ROCA S.A.- ALBANESI S.A	Ministerio de Energía y Minería	http://energia3.mecon.gov.ar/contenidos/archivos/Reorganizacion/informacion_del_mercado/publicaciones/mercado_electrico/estadisticosectorelectrico/2015/A1.POT_GEN_COMB_POR_CENTRAL_2015.xlsx	Ministerio de Energía y Minería		2015													728.13	NO-ESTIMATION	NO-ESTIMATION	NO-ESTIMATION	NO-ESTIMATION	CAPACITY-FACTOR-V1
ARG	Argentina	CT SAENZ PEÑA I	ARG0000062	20.0	-26.8156	-60.4114	Oil					APR ENERGY SRL	Ministerio de Energía y Minería	http://energia3.mecon.gov.ar/contenidos/archivos/Reorganizacion/informacion_del_mercado/publicaciones/mercado_electrico/estadisticosectorelectrico/2015/A1.POT_GEN_COMB_POR_CENTRAL_2015.xlsx	Ministerio de Energía y Minería		2015													90.61	NO-ESTIMATION	NO-ESTIMATION	NO-ESTIMATION	NO-ESTIMATION	CAPACITY-FACTOR-V1
ARG	Argentina	CT SAENZ PEÑA II	ARG0000060	15.0	-26.8153	-60.4125	Oil					AGGREKO ARGENTINA SRL	Ministerio de Energía y Minería	http://energia3.mecon.gov.ar/contenidos/archivos/Reorganizacion/informacion_del_mercado/publicaciones/mercado_electrico/estadisticosectorelectrico/2015/A1.POT_GEN_COMB_POR_CENTRAL_2015.xlsx	Ministerio de Energía y Minería		2015													67.95	NO-ESTIMATION	NO-ESTIMATION	NO-ESTIMATION	NO-ESTIMATION	CAPACITY-FACTOR-V1
ARG	Argentina	CT SALTO	ARG0000038	22.5	-27.4597	-65.6055	Oil					SOENERGY ARGENTINA SA	Ministerio de Energía y Minería	http://energia3.mecon.gov.ar/contenidos/archivos/Reorganizacion/informacion_del_mercado/publicaciones/mercado_electrico/estadisticosectorelectrico/2015/A1.POT_GEN_COMB_POR_CENTRAL_2015.xlsx	Ministerio de Energía y Minería		2015													101.93	NO-ESTIMATION	NO-ESTIMATION	NO-ESTIMATION	NO-ESTIMATION	CAPACITY-FACTOR-V1
ARG	Argentina	CT SAN MARTIN NORTE III	ARG0000161	5.1000000000000005	-34.5252	-58.6206	Oil					ENARSA	Ministerio de Energía y Minería	http://energia3.mecon.gov.ar/contenidos/archivos/Reorganizacion/informacion_del_mercado/publicaciones/mercado_electrico/estadisticosectorelectrico/2015/A1.POT_GEN_COMB_POR_CENTRAL_2015.xlsx	Ministerio de Energía y Minería		2015													23.10	NO-ESTIMATION	NO-ESTIMATION	NO-ESTIMATION	NO-ESTIMATION	CAPACITY-FACTOR-V1
ARG	Argentina	CT SAN MIGUEL DE TUCUMAN	ARG0000341	396.62	-26.9955	-65.1660	Gas	Other			1999.5	YPF ENERGIA ELECTRICA S.A.	Ministerio de Energía y Minería	http://energia3.mecon.gov.ar/contenidos/archivos/Reorganizacion/informacion_del_mercado/publicaciones/mercado_electrico/estadisticosectorelectrico/2015/A1.POT_GEN_COMB_POR_CENTRAL_2015.xlsx	Ministerio de Energía y Minería	1009896	2015													2221.47	NO-ESTIMATION	NO-ESTIMATION	NO-ESTIMATION	NO-ESTIMATION	CAPACITY-FACTOR-V1
ARG	Argentina	CT SAN MIGUEL NORTE III	ARG0000162	11.5	-34.5252	-58.6206	Oil					ENARSA	Ministerio de Energía y Minería	http://energia3.mecon.gov.ar/contenidos/archivos/Reorganizacion/informacion_del_mercado/publicaciones/mercado_electrico/estadisticosectorelectrico/2015/A1.POT_GEN_COMB_POR_CENTRAL_2015.xlsx	Ministerio de Energía y Minería		2015													52.10	NO-ESTIMATION	NO-ESTIMATION	NO-ESTIMATION	NO-ESTIMATION	CAPACITY-FACTOR-V1
ARG	Argentina	CT SANTA ROSA	ARG0000142	6.0	-28.2628	-58.0006	Oil					TURBODISEL SA	Ministerio de Energía y Minería	http://energia3.mecon.gov.ar/contenidos/archivos/Reorganizacion/informacion_del_mercado/publicaciones/mercado_electrico/estadisticosectorelectrico/2015/A1.POT_GEN_COMB_POR_CENTRAL_2015.xlsx	Ministerio de Energía y Minería		2015													27.18	NO-ESTIMATION	NO-ESTIMATION	NO-ESTIMATION	NO-ESTIMATION	CAPACITY-FACTOR-V1
ARG	Argentina	CT TARTAGAL	ARG0000288	10.0	-22.5406	-63.8056	Oil					SOENERGY ARGENTINA SA	Ministerio de Energía y Minería	http://energia3.mecon.gov.ar/contenidos/archivos/Reorganizacion/informacion_del_mercado/publicaciones/mercado_electrico/estadisticosectorelectrico/2015/A1.POT_GEN_COMB_POR_CENTRAL_2015.xlsx	Ministerio de Energía y Minería		2015													45.30	NO-ESTIMATION	NO-ESTIMATION	NO-ESTIMATION	NO-ESTIMATION	CAPACITY-FACTOR-V1
ARG	Argentina	CT TEREVINTOS	ARG0000057	8.0	-28.4289	-65.7878	Oil					INDUSTRIAS JUAN F. SECCO	Ministerio de Energía y Minería	http://energia3.mecon.gov.ar/contenidos/archivos/Reorganizacion/informacion_del_mercado/publicaciones/mercado_electrico/estadisticosectorelectrico/2015/A1.POT_GEN_COMB_POR_CENTRAL_2015.xlsx	Ministerio de Energía y Minería		2015													36.24	NO-ESTIMATION	NO-ESTIMATION	NO-ESTIMATION	NO-ESTIMATION	CAPACITY-FACTOR-V1
ARG	Argentina	CT TINOGASTA	ARG0000058	15.0	-28.0486	-67.5667	Oil					SULLAIR ARGENTINA SA	Ministerio de Energía y Minería	http://energia3.mecon.gov.ar/contenidos/archivos/Reorganizacion/informacion_del_mercado/publicaciones/mercado_electrico/estadisticosectorelectrico/2015/A1.POT_GEN_COMB_POR_CENTRAL_2015.xlsx	Ministerio de Energía y Minería	1048556	2015													67.95	NO-ESTIMATION	NO-ESTIMATION	NO-ESTIMATION	NO-ESTIMATION	CAPACITY-FACTOR-V1
ARG	Argentina	CT TUCUMAN	ARG0000342	438.0	-26.9955	-65.1660	Gas	Other			1998.3	YPF ENERGIA ELECTRICA S.A.	Ministerio de Energía y Minería	http://energia3.mecon.gov.ar/contenidos/archivos/Reorganizacion/informacion_del_mercado/publicaciones/mercado_electrico/estadisticosectorelectrico/2015/A1.POT_GEN_COMB_POR_CENTRAL_2015.xlsx	Ministerio de Energía y Minería	1011930	2015													2453.24	NO-ESTIMATION	NO-ESTIMATION	NO-ESTIMATION	NO-ESTIMATION	CAPACITY-FACTOR-V1
ARG	Argentina	CT VENADO TUERTO	ARG0000316	19.2	-33.7736	-61.9564	Oil					INDUSTRIAS JUAN F. SECCO	Ministerio de Energía y Minería	http://energia3.mecon.gov.ar/contenidos/archivos/Reorganizacion/informacion_del_mercado/publicaciones/mercado_electrico/estadisticosectorelectrico/2015/A1.POT_GEN_COMB_POR_CENTRAL_2015.xlsx	Ministerio de Energía y Minería		2015													86.98	NO-ESTIMATION	NO-ESTIMATION	NO-ESTIMATION	NO-ESTIMATION	CAPACITY-FACTOR-V1
ARG	Argentina	CT VIALE	ARG0000143	10.0	-31.8919	-60.0106	Oil					AGGREKO ARGENTINA SRL	Ministerio de Energía y Minería	http://energia3.mecon.gov.ar/contenidos/archivos/Reorganizacion/informacion_del_mercado/publicaciones/mercado_electrico/estadisticosectorelectrico/2015/A1.POT_GEN_COMB_POR_CENTRAL_2015.xlsx	Ministerio de Energía y Minería		2015													45.30	NO-ESTIMATION	NO-ESTIMATION	NO-ESTIMATION	NO-ESTIMATION	CAPACITY-FACTOR-V1
ARG	Argentina	CT VILLA ANGELA	ARG0000061	15.0	-27.5808	-60.7094	Oil					AGGREKO ARGENTINA SRL	Ministerio de Energía y Minería	http://energia3.mecon.gov.ar/contenidos/archivos/Reorganizacion/informacion_del_mercado/publicaciones/mercado_electrico/estadisticosectorelectrico/2015/A1.POT_GEN_COMB_POR_CENTRAL_2015.xlsx	Ministerio de Energía y Minería		2015													67.95	NO-ESTIMATION	NO-ESTIMATION	NO-ESTIMATION	NO-ESTIMATION	CAPACITY-FACTOR-V1
ARG	Argentina	CT VILLA REGINA	ARG0000261	5.0	-39.0872	-67.0881	Oil					AGGREKO ARGENTINA SRL	Ministerio de Energía y Minería	http://energia3.mecon.gov.ar/contenidos/archivos/Reorganizacion/informacion_del_mercado/publicaciones/mercado_electrico/estadisticosectorelectrico/2015/A1.POT_GEN_COMB_POR_CENTRAL_2015.xlsx	Ministerio de Energía y Minería	1086545	2015													22.65	NO-ESTIMATION	NO-ESTIMATION	NO-ESTIMATION	NO-ESTIMATION	CAPACITY-FACTOR-V1
ARG	Argentina	CUESTA DEL VIENTO	ARG0000297	10.55	-30.1833	-69.0667	Hydro				1997.0	EPSE - ENERGIA PROVINCIAL SOCIEDAD DEL ESTADO	Ministerio de Energía y Minería	http://energia3.mecon.gov.ar/contenidos/archivos/Reorganizacion/informacion_del_mercado/publicaciones/mercado_electrico/estadisticosectorelectrico/2015/A1.POT_GEN_COMB_POR_CENTRAL_2015.xlsx	Ministerio de Energía y Minería	1062221	2015									37.46	37.96	46.09	45.58	39.33	HYDRO-V1	HYDRO-V1	HYDRO-V1	HYDRO-V1	HYDRO-V1
ARG	Argentina	Cafayate	WKS0071212	80.0	-26.0400	-65.9300	Solar						Wiki-Solar	https://www.wiki-solar.org	Wiki-Solar											194.88	194.26	192.67	193.31	192.96	SOLAR-V1-NO-AGE	SOLAR-V1-NO-AGE	SOLAR-V1-NO-AGE	SOLAR-V1-NO-AGE	SOLAR-V1-NO-AGE
ARG	Argentina	Caldenes del Oeste	WKS0072494	30.0	-33.6100	-65.4450	Solar						Wiki-Solar	https://www.wiki-solar.org	Wiki-Solar											76.39	72.14	63.71	70.03	75.31	SOLAR-V1-NO-AGE	SOLAR-V1-NO-AGE	SOLAR-V1-NO-AGE	SOLAR-V1-NO-AGE	SOLAR-V1-NO-AGE
ARG	Argentina	Cauchari	WKS0068701	300.0	-23.8000	-66.8000	Solar						Wiki-Solar	https://www.wiki-solar.org	Wiki-Solar											646.68	646.68	643.87	645.64	643.87	SOLAR-V1-NO-AGE	SOLAR-V1-NO-AGE	SOLAR-V1-NO-AGE	SOLAR-V1-NO-AGE	SOLAR-V1-NO-AGE
ARG	Argentina	DEAN FUNES	ARG0000088	70.12	-31.3934	-64.2059	Gas	Coal	Oil		1967.0	EPEC	Ministerio de Energía y Minería	http://energia3.mecon.gov.ar/contenidos/archivos/Reorganizacion/informacion_del_mercado/publicaciones/mercado_electrico/estadisticosectorelectrico/2015/A1.POT_GEN_COMB_POR_CENTRAL_2015.xlsx	Ministerio de Energía y Minería	1015803	2015													392.74	NO-ESTIMATION	NO-ESTIMATION	NO-ESTIMATION	NO-ESTIMATION	CAPACITY-FACTOR-V1
ARG	Argentina	DIQUE	ARG0000157	68.44	-34.8902	-57.9330	Gas	Oil			1969.0	CENTRAL DIQUE SA	Ministerio de Energía y Minería	http://energia3.mecon.gov.ar/contenidos/archivos/Reorganizacion/informacion_del_mercado/publicaciones/mercado_electrico/estadisticosectorelectrico/2015/A1.POT_GEN_COMB_POR_CENTRAL_2015.xlsx	Ministerio de Energía y Minería	1028467	2015													383.33	NO-ESTIMATION	NO-ESTIMATION	NO-ESTIMATION	NO-ESTIMATION	CAPACITY-FACTOR-V1
ARG	Argentina	DOCK SUD	ARG0000158	872.3	-34.6533	-58.3420	Gas	Other			1999.1	CT DOCK SUD SA	Ministerio de Energía y Minería	http://energia3.mecon.gov.ar/contenidos/archivos/Reorganizacion/informacion_del_mercado/publicaciones/mercado_electrico/estadisticosectorelectrico/2015/A1.POT_GEN_COMB_POR_CENTRAL_2015.xlsx	Ministerio de Energía y Minería	1011872	2015													4885.76	NO-ESTIMATION	NO-ESTIMATION	NO-ESTIMATION	NO-ESTIMATION	CAPACITY-FACTOR-V1
ARG	Argentina	EL CADILLAL	ARG0000338	14.0	-26.6156	-65.1929	Hydro				1966.0	H. TUCUMAN SA	Ministerio de Energía y Minería	http://energia3.mecon.gov.ar/contenidos/archivos/Reorganizacion/informacion_del_mercado/publicaciones/mercado_electrico/estadisticosectorelectrico/2015/A1.POT_GEN_COMB_POR_CENTRAL_2015.xlsx	Ministerio de Energía y Minería	1043036	2015									42.65	47.23	58.11	61.22	45.64	HYDRO-V1	HYDRO-V1	HYDRO-V1	HYDRO-V1	HYDRO-V1
ARG	Argentina	EL CARRIZAL	ARG0000196	17.0	-33.2993	-68.7199	Hydro				1971.0	CEMPPSA - HIDROCUYO SA	Ministerio de Energía y Minería	http://energia3.mecon.gov.ar/contenidos/archivos/Reorganizacion/informacion_del_mercado/publicaciones/mercado_electrico/estadisticosectorelectrico/2015/A1.POT_GEN_COMB_POR_CENTRAL_2015.xlsx	Ministerio de Energía y Minería	1013689	2015									68.04	66.16	82.11	103.27	66.05	HYDRO-V1	HYDRO-V1	HYDRO-V1	HYDRO-V1	HYDRO-V1
ARG	Argentina	EL CHOCON	ARG0000255	1200.0	-39.2577	-68.7483	Hydro				1975.5	H. EL CHOCON SA	Ministerio de Energía y Minería	http://energia3.mecon.gov.ar/contenidos/archivos/Reorganizacion/informacion_del_mercado/publicaciones/mercado_electrico/estadisticosectorelectrico/2015/A1.POT_GEN_COMB_POR_CENTRAL_2015.xlsx	Ministerio de Energía y Minería	1018413	2015									3517.36	3452.56	4293.30	4138.45	3517.36	HYDRO-V1	HYDRO-V1	HYDRO-V1	HYDRO-V1	HYDRO-V1
ARG	Argentina	EL TIGRE	ARG0000211	14.4	-34.6100	-68.6136	Hydro				1989.0	HIDISA	Ministerio de Energía y Minería	http://energia3.mecon.gov.ar/contenidos/archivos/Reorganizacion/informacion_del_mercado/publicaciones/mercado_electrico/estadisticosectorelectrico/2015/A1.POT_GEN_COMB_POR_CENTRAL_2015.xlsx	Ministerio de Energía y Minería	1018420	2015									37.42	42.02	48.62	55.49	41.96	HYDRO-V1	HYDRO-V1	HYDRO-V1	HYDRO-V1	HYDRO-V1
ARG	Argentina	EL TUNAL	ARG0000276	11.0	-25.2323	-64.4762	Hydro				1972.0	AES ARGENTINA GENERACION S.A.	Ministerio de Energía y Minería	http://energia3.mecon.gov.ar/contenidos/archivos/Reorganizacion/informacion_del_mercado/publicaciones/mercado_electrico/estadisticosectorelectrico/2015/A1.POT_GEN_COMB_POR_CENTRAL_2015.xlsx	Ministerio de Energía y Minería	1009769	2015									43.25	43.03	51.42	56.59	45.91	HYDRO-V1	HYDRO-V1	HYDRO-V1	HYDRO-V1	HYDRO-V1
ARG	Argentina	EMBALSE	ARG0000112	648.0	-32.2316	-64.4422	Nuclear				1984.0	NASA	Ministerio de Energía y Minería	http://energia3.mecon.gov.ar/contenidos/archivos/Reorganizacion/informacion_del_mercado/publicaciones/mercado_electrico/estadisticosectorelectrico/2015/A1.POT_GEN_COMB_POR_CENTRAL_2015.xlsx	Ministerio de Energía y Minería	1013181	2015													2283.62	NO-ESTIMATION	NO-ESTIMATION	NO-ESTIMATION	NO-ESTIMATION	CAPACITY-FACTOR-V1
ARG	Argentina	ESCABA	ARG0000339	24.0	-27.6589	-65.7633	Hydro				1956.0	H. TUCUMAN SA	Ministerio de Energía y Minería	http://energia3.mecon.gov.ar/contenidos/archivos/Reorganizacion/informacion_del_mercado/publicaciones/mercado_electrico/estadisticosectorelectrico/2015/A1.POT_GEN_COMB_POR_CENTRAL_2015.xlsx	Ministerio de Energía y Minería	1009867	2015									57.43	56.54	76.82	65.13	55.01	HYDRO-V1	HYDRO-V1	HYDRO-V1	HYDRO-V1	HYDRO-V1
ARG	Argentina	ESQUINA	ARG0000119	2.215	-30.0102	-59.5321	Oil					DPEC	Ministerio de Energía y Minería	http://energia3.mecon.gov.ar/contenidos/archivos/Reorganizacion/informacion_del_mercado/publicaciones/mercado_electrico/estadisticosectorelectrico/2015/A1.POT_GEN_COMB_POR_CENTRAL_2015.xlsx	Ministerio de Energía y Minería	1013701	2015													10.03	NO-ESTIMATION	NO-ESTIMATION	NO-ESTIMATION	NO-ESTIMATION	CAPACITY-FACTOR-V1
ARG	Argentina	EX CENTRAL BUENOS AIRES	ARG0000047	321.0	-34.6270	-58.3382	Gas	Other				ENDESA COSTANERA	Ministerio de Energía y Minería	http://energia3.mecon.gov.ar/contenidos/archivos/Reorganizacion/informacion_del_mercado/publicaciones/mercado_electrico/estadisticosectorelectrico/2015/A1.POT_GEN_COMB_POR_CENTRAL_2015.xlsx	Ministerio de Energía y Minería		2015													1797.92	NO-ESTIMATION	NO-ESTIMATION	NO-ESTIMATION	NO-ESTIMATION	CAPACITY-FACTOR-V1
ARG	Argentina	FILO MORADO	ARG0000240	67.5	-37.2742	-69.6520	Gas					CT FILO MORADO	Ministerio de Energía y Minería	http://energia3.mecon.gov.ar/contenidos/archivos/Reorganizacion/informacion_del_mercado/publicaciones/mercado_electrico/estadisticosectorelectrico/2015/A1.POT_GEN_COMB_POR_CENTRAL_2015.xlsx	Ministerio de Energía y Minería	1048486	2015													378.06	NO-ESTIMATION	NO-ESTIMATION	NO-ESTIMATION	NO-ESTIMATION	CAPACITY-FACTOR-V1
ARG	Argentina	FITZ SIMON	ARG0000089	10.8	-32.1784	-64.4207	Hydro				1943.0	EPEC	Ministerio de Energía y Minería	http://energia3.mecon.gov.ar/contenidos/archivos/Reorganizacion/informacion_del_mercado/publicaciones/mercado_electrico/estadisticosectorelectrico/2015/A1.POT_GEN_COMB_POR_CENTRAL_2015.xlsx	Ministerio de Energía y Minería	1048629	2015									27.69	31.34	32.08	37.21	31.47	HYDRO-V1	HYDRO-V1	HYDRO-V1	HYDRO-V1	HYDRO-V1
ARG	Argentina	FLORENTINO AMEGHINO	ARG0000079	60.0	-43.6996	-66.4815	Hydro				1963.0	H. AMEGHINO SA	Ministerio de Energía y Minería	http://energia3.mecon.gov.ar/contenidos/archivos/Reorganizacion/informacion_del_mercado/publicaciones/mercado_electrico/estadisticosectorelectrico/2015/A1.POT_GEN_COMB_POR_CENTRAL_2015.xlsx	Ministerio de Energía y Minería	1018421	2015									196.56	185.78	236.03	213.26	185.17	HYDRO-V1	HYDRO-V1	HYDRO-V1	HYDRO-V1	HYDRO-V1
ARG	Argentina	FUTALEUFU	ARG0000080	472.0	-43.1288	-71.6300	Hydro				1978.0	H. FUTALEUFU SA	Ministerio de Energía y Minería	http://energia3.mecon.gov.ar/contenidos/archivos/Reorganizacion/informacion_del_mercado/publicaciones/mercado_electrico/estadisticosectorelectrico/2015/A1.POT_GEN_COMB_POR_CENTRAL_2015.xlsx	Ministerio de Energía y Minería	1018422	2015									1117.92	1117.92	1367.97	1447.81	1216.60	HYDRO-V1	HYDRO-V1	HYDRO-V1	HYDRO-V1	HYDRO-V1
ARG	Argentina	GENERACION FRIAS SA	ARG0000329	60.0	-28.6072	-65.1228	Gas				2015.0	GENERACIÓN FRÍAS SA	Ministerio de Energía y Minería	http://energia3.mecon.gov.ar/contenidos/archivos/Reorganizacion/informacion_del_mercado/publicaciones/mercado_electrico/estadisticosectorelectrico/2015/A1.POT_GEN_COMB_POR_CENTRAL_2015.xlsx	Ministerio de Energía y Minería	1009869	2015													336.06	NO-ESTIMATION	NO-ESTIMATION	NO-ESTIMATION	NO-ESTIMATION	CAPACITY-FACTOR-V1
ARG	Argentina	GENERAL ACHA	ARG0000182	1.8	-37.4309	-64.7160	Wind					COOPERATIVA	Ministerio de Energía y Minería	http://energia3.mecon.gov.ar/contenidos/archivos/Reorganizacion/informacion_del_mercado/publicaciones/mercado_electrico/estadisticosectorelectrico/2015/A1.POT_GEN_COMB_POR_CENTRAL_2015.xlsx	Ministerio de Energía y Minería	1062404	2015													11.31	NO-ESTIMATION	NO-ESTIMATION	NO-ESTIMATION	NO-ESTIMATION	CAPACITY-FACTOR-V1
ARG	Argentina	GENERAL LEVALLE	ARG0000090	72.78	-34.0364	-63.9217	Gas	Oil				EPEC	Ministerio de Energía y Minería	http://energia3.mecon.gov.ar/contenidos/archivos/Reorganizacion/informacion_del_mercado/publicaciones/mercado_electrico/estadisticosectorelectrico/2015/A1.POT_GEN_COMB_POR_CENTRAL_2015.xlsx	Ministerio de Energía y Minería	1015804	2015													407.64	NO-ESTIMATION	NO-ESTIMATION	NO-ESTIMATION	NO-ESTIMATION	CAPACITY-FACTOR-V1
ARG	Argentina	GENERAL SAN MARTIN	ARG0000208	6.0	-33.0449	-68.9219	Hydro				1950.0	GEMSA - HIDROCUYO SA	Ministerio de Energía y Minería	http://energia3.mecon.gov.ar/contenidos/archivos/Reorganizacion/informacion_del_mercado/publicaciones/mercado_electrico/estadisticosectorelectrico/2015/A1.POT_GEN_COMB_POR_CENTRAL_2015.xlsx	Ministerio de Energía y Minería	1015897	2015									17.78	19.07	22.08	25.44	21.74	HYDRO-V1	HYDRO-V1	HYDRO-V1	HYDRO-V1	HYDRO-V1
ARG	Argentina	GOYA	ARG0000121	1.33	-29.1388	-59.2277	Oil					DPEC	Ministerio de Energía y Minería	http://energia3.mecon.gov.ar/contenidos/archivos/Reorganizacion/informacion_del_mercado/publicaciones/mercado_electrico/estadisticosectorelectrico/2015/A1.POT_GEN_COMB_POR_CENTRAL_2015.xlsx	Ministerio de Energía y Minería	1009872	2015													6.02	NO-ESTIMATION	NO-ESTIMATION	NO-ESTIMATION	NO-ESTIMATION	CAPACITY-FACTOR-V1
ARG	Argentina	GOYA (ELECTROPATAGONIA SA)	ARG0000137	17.3	-29.1388	-59.2277	Gas					ELECTROPATAGONIA SA	Ministerio de Energía y Minería	http://energia3.mecon.gov.ar/contenidos/archivos/Reorganizacion/informacion_del_mercado/publicaciones/mercado_electrico/estadisticosectorelectrico/2015/A1.POT_GEN_COMB_POR_CENTRAL_2015.xlsx	Ministerio de Energía y Minería	1009872	2015													96.89	NO-ESTIMATION	NO-ESTIMATION	NO-ESTIMATION	NO-ESTIMATION	CAPACITY-FACTOR-V1
ARG	Argentina	GUILLERMO CESPEDES	ARG0000269	5.2	-39.5600	-65.6817	Hydro				1963.0	DPA RIO NEGRO	Ministerio de Energía y Minería	http://energia3.mecon.gov.ar/contenidos/archivos/Reorganizacion/informacion_del_mercado/publicaciones/mercado_electrico/estadisticosectorelectrico/2015/A1.POT_GEN_COMB_POR_CENTRAL_2015.xlsx	Ministerio de Energía y Minería	1048809	2015									9.19	9.19	13.29	10.94	9.19	HYDRO-V1	HYDRO-V1	HYDRO-V1	HYDRO-V1	HYDRO-V1
ARG	Argentina	H. PICHI PICUN LEUFU	ARG0000272	285.0	-40.0120	-69.9918	Hydro				1999.0	PETROBRAS ENERGIA	Ministerio de Energía y Minería	http://energia3.mecon.gov.ar/contenidos/archivos/Reorganizacion/informacion_del_mercado/publicaciones/mercado_electrico/estadisticosectorelectrico/2015/A1.POT_GEN_COMB_POR_CENTRAL_2015.xlsx	Ministerio de Energía y Minería	1018424	2015									805.77	805.77	990.06	953.20	805.77	HYDRO-V1	HYDRO-V1	HYDRO-V1	HYDRO-V1	HYDRO-V1
ARG	Argentina	ISLA VERDE	ARG0000091	3.115	-33.2422	-62.3946	Oil					EPEC	Ministerio de Energía y Minería	http://energia3.mecon.gov.ar/contenidos/archivos/Reorganizacion/informacion_del_mercado/publicaciones/mercado_electrico/estadisticosectorelectrico/2015/A1.POT_GEN_COMB_POR_CENTRAL_2015.xlsx	Ministerio de Energía y Minería	1086534	2015													14.11	NO-ESTIMATION	NO-ESTIMATION	NO-ESTIMATION	NO-ESTIMATION	CAPACITY-FACTOR-V1
ARG	Argentina	ITA IBATE	ARG0000123	1.052	-27.4252	-57.3341	Oil					DPEC	Ministerio de Energía y Minería	http://energia3.mecon.gov.ar/contenidos/archivos/Reorganizacion/informacion_del_mercado/publicaciones/mercado_electrico/estadisticosectorelectrico/2015/A1.POT_GEN_COMB_POR_CENTRAL_2015.xlsx	Ministerio de Energía y Minería	1048638	2015													4.76	NO-ESTIMATION	NO-ESTIMATION	NO-ESTIMATION	NO-ESTIMATION	CAPACITY-FACTOR-V1
ARG	Argentina	ITUZAINGO	ARG0000124	1.33	-27.5785	-56.6726	Oil					DPEC	Ministerio de Energía y Minería	http://energia3.mecon.gov.ar/contenidos/archivos/Reorganizacion/informacion_del_mercado/publicaciones/mercado_electrico/estadisticosectorelectrico/2015/A1.POT_GEN_COMB_POR_CENTRAL_2015.xlsx	Ministerio de Energía y Minería	1048639	2015													6.02	NO-ESTIMATION	NO-ESTIMATION	NO-ESTIMATION	NO-ESTIMATION	CAPACITY-FACTOR-V1
ARG	Argentina	Iglesia-Guañizuil	WKS0072502	80.0	-30.3400	-69.2700	Solar						Wiki-Solar	https://www.wiki-solar.org	Wiki-Solar											189.55	189.42	190.82	188.69	188.51	SOLAR-V1-NO-AGE	SOLAR-V1-NO-AGE	SOLAR-V1-NO-AGE	SOLAR-V1-NO-AGE	SOLAR-V1-NO-AGE
ARG	Argentina	JULIAN ROMERO	ARG0000270	6.2	-38.8367	-68.0380	Hydro					DPA RIO NEGRO	Ministerio de Energía y Minería	http://energia3.mecon.gov.ar/contenidos/archivos/Reorganizacion/informacion_del_mercado/publicaciones/mercado_electrico/estadisticosectorelectrico/2015/A1.POT_GEN_COMB_POR_CENTRAL_2015.xlsx	Ministerio de Energía y Minería	1048810	2015									25.93	32.72	28.55	26.85	25.64	HYDRO-V1	HYDRO-V1	HYDRO-V1	HYDRO-V1	HYDRO-V1
ARG	Argentina	LA CRUZ	ARG0000125	1.33	-29.1762	-56.6394	Oil					DPEC	Ministerio de Energía y Minería	http://energia3.mecon.gov.ar/contenidos/archivos/Reorganizacion/informacion_del_mercado/publicaciones/mercado_electrico/estadisticosectorelectrico/2015/A1.POT_GEN_COMB_POR_CENTRAL_2015.xlsx	Ministerio de Energía y Minería	1013702	2015													6.02	NO-ESTIMATION	NO-ESTIMATION	NO-ESTIMATION	NO-ESTIMATION	CAPACITY-FACTOR-V1
ARG	Argentina	LA PLATA COGENERACION	ARG0000164	128.0	-34.8890	-57.9206	Gas				1997.0	LA PLATA COGENERACION	Ministerio de Energía y Minería	http://energia3.mecon.gov.ar/contenidos/archivos/Reorganizacion/informacion_del_mercado/publicaciones/mercado_electrico/estadisticosectorelectrico/2015/A1.POT_GEN_COMB_POR_CENTRAL_2015.xlsx	Ministerio de Energía y Minería	1012901	2015													716.92	NO-ESTIMATION	NO-ESTIMATION	NO-ESTIMATION	NO-ESTIMATION	CAPACITY-FACTOR-V1
ARG	Argentina	LA RIOJA	ARG0000188	42.0	-29.3823	-66.8325	Oil	Gas				GENERACION RIOJANA SA	Ministerio de Energía y Minería	http://energia3.mecon.gov.ar/contenidos/archivos/Reorganizacion/informacion_del_mercado/publicaciones/mercado_electrico/estadisticosectorelectrico/2015/A1.POT_GEN_COMB_POR_CENTRAL_2015.xlsx	Ministerio de Energía y Minería	1086539	2015													190.28	NO-ESTIMATION	NO-ESTIMATION	NO-ESTIMATION	NO-ESTIMATION	CAPACITY-FACTOR-V1
ARG	Argentina	LA TABLADA	ARG0000222	22.150000000000002	-27.4184	-55.9097	Gas				1969.0	EMSA	Ministerio de Energía y Minería	http://energia3.mecon.gov.ar/contenidos/archivos/Reorganizacion/informacion_del_mercado/publicaciones/mercado_electrico/estadisticosectorelectrico/2015/A1.POT_GEN_COMB_POR_CENTRAL_2015.xlsx	Ministerio de Energía y Minería	1014552	2015													124.06	NO-ESTIMATION	NO-ESTIMATION	NO-ESTIMATION	NO-ESTIMATION	CAPACITY-FACTOR-V1
ARG	Argentina	LA VIÑA	ARG0000094	16.0	-31.8708	-65.0349	Hydro				1958.0	EPEC	Ministerio de Energía y Minería	http://energia3.mecon.gov.ar/contenidos/archivos/Reorganizacion/informacion_del_mercado/publicaciones/mercado_electrico/estadisticosectorelectrico/2015/A1.POT_GEN_COMB_POR_CENTRAL_2015.xlsx	Ministerio de Energía y Minería		2015									43.06	37.06	55.72	50.19	44.18	HYDRO-V1	HYDRO-V1	HYDRO-V1	HYDRO-V1	HYDRO-V1
ARG	Argentina	LAS MADERAS	ARG0000169	30.0	-24.4438	-65.2203	Hydro					HIDROELECTRICA LAS MADERAS	Ministerio de Energía y Minería	http://energia3.mecon.gov.ar/contenidos/archivos/Reorganizacion/informacion_del_mercado/publicaciones/mercado_electrico/estadisticosectorelectrico/2015/A1.POT_GEN_COMB_POR_CENTRAL_2015.xlsx	Ministerio de Energía y Minería	1034444	2015									73.63	73.63	100.52	86.34	73.63	HYDRO-V1	HYDRO-V1	HYDRO-V1	HYDRO-V1	HYDRO-V1
ARG	Argentina	LOS CORONELES (EX 25 DE MAYO)	ARG0000209	6.6000000000000005	-34.6000	-68.5285	Hydro				1970.0	GEMSA - HIDROCUYO SA	Ministerio de Energía y Minería	http://energia3.mecon.gov.ar/contenidos/archivos/Reorganizacion/informacion_del_mercado/publicaciones/mercado_electrico/estadisticosectorelectrico/2015/A1.POT_GEN_COMB_POR_CENTRAL_2015.xlsx	Ministerio de Energía y Minería		2015									17.19	19.30	22.32	24.96	19.26	HYDRO-V1	HYDRO-V1	HYDRO-V1	HYDRO-V1	HYDRO-V1
ARG	Argentina	LOS MOLINOS I	ARG0000096	59.04	-31.8380	-64.4452	Hydro				1957.0	EPEC	Ministerio de Energía y Minería	http://energia3.mecon.gov.ar/contenidos/archivos/Reorganizacion/informacion_del_mercado/publicaciones/mercado_electrico/estadisticosectorelectrico/2015/A1.POT_GEN_COMB_POR_CENTRAL_2015.xlsx	Ministerio de Energía y Minería	1009876	2015									122.29	136.89	187.39	164.98	135.62	HYDRO-V1	HYDRO-V1	HYDRO-V1	HYDRO-V1	HYDRO-V1
ARG	Argentina	LOS MOLINOS II	ARG0000097	4.5	-31.8380	-64.4452	Hydro				1958.0	EPEC	Ministerio de Energía y Minería	http://energia3.mecon.gov.ar/contenidos/archivos/Reorganizacion/informacion_del_mercado/publicaciones/mercado_electrico/estadisticosectorelectrico/2015/A1.POT_GEN_COMB_POR_CENTRAL_2015.xlsx	Ministerio de Energía y Minería	1050833	2015									10.80	10.98	13.78	12.74	11.33	HYDRO-V1	HYDRO-V1	HYDRO-V1	HYDRO-V1	HYDRO-V1
ARG	Argentina	LOS QUIROGA	ARG0000331	2.5	-27.6509	-64.3618	Hydro				1963.0	H. RIO HONDO SA	Ministerio de Energía y Minería	http://energia3.mecon.gov.ar/contenidos/archivos/Reorganizacion/informacion_del_mercado/publicaciones/mercado_electrico/estadisticosectorelectrico/2015/A1.POT_GEN_COMB_POR_CENTRAL_2015.xlsx	Ministerio de Energía y Minería	1009877	2015									8.92	9.11	10.24	9.55	9.11	HYDRO-V1	HYDRO-V1	HYDRO-V1	HYDRO-V1	HYDRO-V1
ARG	Argentina	LOS REYUNOS	ARG0000212	224.0	-34.6028	-68.6383	Hydro				1983.0	HIDISA	Ministerio de Energía y Minería	http://energia3.mecon.gov.ar/contenidos/archivos/Reorganizacion/informacion_del_mercado/publicaciones/mercado_electrico/estadisticosectorelectrico/2015/A1.POT_GEN_COMB_POR_CENTRAL_2015.xlsx	Ministerio de Energía y Minería	1018423	2015									496.33	651.04	815.20	703.50	556.92	HYDRO-V1	HYDRO-V1	HYDRO-V1	HYDRO-V1	HYDRO-V1
ARG	Argentina	LUJAN DE CUYO	ARG0000198	549.76	-33.0551	-68.9810	Gas	Coal	Other		1988.1	CT MENDOZA SA	Ministerio de Energía y Minería	http://energia3.mecon.gov.ar/contenidos/archivos/Reorganizacion/informacion_del_mercado/publicaciones/mercado_electrico/estadisticosectorelectrico/2015/A1.POT_GEN_COMB_POR_CENTRAL_2015.xlsx	Ministerio de Energía y Minería		2015													3079.21	NO-ESTIMATION	NO-ESTIMATION	NO-ESTIMATION	NO-ESTIMATION	CAPACITY-FACTOR-V1
ARG	Argentina	MAR DE AJO	ARG0000006	34.0	-36.7208	-63.1977	Gas					CENTRALES DE LA COSTA ATLANTICA SA	Ministerio de Energía y Minería	http://energia3.mecon.gov.ar/contenidos/archivos/Reorganizacion/informacion_del_mercado/publicaciones/mercado_electrico/estadisticosectorelectrico/2015/A1.POT_GEN_COMB_POR_CENTRAL_2015.xlsx	Ministerio de Energía y Minería	1011951	2015													190.43	NO-ESTIMATION	NO-ESTIMATION	NO-ESTIMATION	NO-ESTIMATION	CAPACITY-FACTOR-V1
ARG	Argentina	MAR DEL PLATA (9 DE JULIO)	ARG0000007	201.3	-38.0495	-57.5460	Gas	Coal				CENTRALES DE LA COSTA ATLANTICA SA	Ministerio de Energía y Minería	http://energia3.mecon.gov.ar/contenidos/archivos/Reorganizacion/informacion_del_mercado/publicaciones/mercado_electrico/estadisticosectorelectrico/2015/A1.POT_GEN_COMB_POR_CENTRAL_2015.xlsx	Ministerio de Energía y Minería	1011950	2015													1127.48	NO-ESTIMATION	NO-ESTIMATION	NO-ESTIMATION	NO-ESTIMATION	CAPACITY-FACTOR-V1
ARG	Argentina	MAYOR BURATOVICH	ARG0000015	2.02	-39.2291	-62.6497	Wind	Oil				COOPERATIVAS	Ministerio de Energía y Minería	http://energia3.mecon.gov.ar/contenidos/archivos/Reorganizacion/informacion_del_mercado/publicaciones/mercado_electrico/estadisticosectorelectrico/2015/A1.POT_GEN_COMB_POR_CENTRAL_2015.xlsx	Ministerio de Energía y Minería	1040106	2015													12.69	NO-ESTIMATION	NO-ESTIMATION	NO-ESTIMATION	NO-ESTIMATION	CAPACITY-FACTOR-V1
ARG	Argentina	MBURUCUYA	ARG0000128	1.035	-28.0441	-58.2285	Oil					DPEC	Ministerio de Energía y Minería	http://energia3.mecon.gov.ar/contenidos/archivos/Reorganizacion/informacion_del_mercado/publicaciones/mercado_electrico/estadisticosectorelectrico/2015/A1.POT_GEN_COMB_POR_CENTRAL_2015.xlsx	Ministerio de Energía y Minería	1048642	2015													4.68	NO-ESTIMATION	NO-ESTIMATION	NO-ESTIMATION	NO-ESTIMATION	CAPACITY-FACTOR-V1
ARG	Argentina	MERCEDES	ARG0000129	2.308	-29.1808	-58.0793	Oil					DPEC	Ministerio de Energía y Minería	http://energia3.mecon.gov.ar/contenidos/archivos/Reorganizacion/informacion_del_mercado/publicaciones/mercado_electrico/estadisticosectorelectrico/2015/A1.POT_GEN_COMB_POR_CENTRAL_2015.xlsx	Ministerio de Energía y Minería	1048645	2015													10.45	NO-ESTIMATION	NO-ESTIMATION	NO-ESTIMATION	NO-ESTIMATION	CAPACITY-FACTOR-V1
ARG	Argentina	MODESTO MARANZANA	ARG0000111	250.0	-33.1608	-64.3656	Gas	Other			2003.2	GENERACION MEDITERRANEA SA	Ministerio de Energía y Minería	http://energia3.mecon.gov.ar/contenidos/archivos/Reorganizacion/informacion_del_mercado/publicaciones/mercado_electrico/estadisticosectorelectrico/2015/A1.POT_GEN_COMB_POR_CENTRAL_2015.xlsx	Ministerio de Energía y Minería	1050708	2015													1400.25	NO-ESTIMATION	NO-ESTIMATION	NO-ESTIMATION	NO-ESTIMATION	CAPACITY-FACTOR-V1
ARG	Argentina	NECOCHEA	ARG0000008	206.0	-38.5785	-58.7108	Coal				1968.6	CENTRALES DE LA COSTA ATLANTICA SA	Ministerio de Energía y Minería	http://energia3.mecon.gov.ar/contenidos/archivos/Reorganizacion/informacion_del_mercado/publicaciones/mercado_electrico/estadisticosectorelectrico/2015/A1.POT_GEN_COMB_POR_CENTRAL_2015.xlsx	Ministerio de Energía y Minería	1011952	2015													1067.69	NO-ESTIMATION	NO-ESTIMATION	NO-ESTIMATION	NO-ESTIMATION	CAPACITY-FACTOR-V1
ARG	Argentina	NIHUIL I	ARG0000214	74.24	-34.9907	-68.6237	Hydro				1957.0	HINISA	Ministerio de Energía y Minería	http://energia3.mecon.gov.ar/contenidos/archivos/Reorganizacion/informacion_del_mercado/publicaciones/mercado_electrico/estadisticosectorelectrico/2015/A1.POT_GEN_COMB_POR_CENTRAL_2015.xlsx	Ministerio de Energía y Minería	1018404	2015									224.77	223.41	266.72	264.03	223.95	HYDRO-V1	HYDRO-V1	HYDRO-V1	HYDRO-V1	HYDRO-V1
ARG	Argentina	NIHUIL II	ARG0000215	133.12	-34.9039	-68.6177	Hydro				1968.0	HINISA	Ministerio de Energía y Minería	http://energia3.mecon.gov.ar/contenidos/archivos/Reorganizacion/informacion_del_mercado/publicaciones/mercado_electrico/estadisticosectorelectrico/2015/A1.POT_GEN_COMB_POR_CENTRAL_2015.xlsx	Ministerio de Energía y Minería	1018405	2015									351.98	349.56	427.21	423.49	350.53	HYDRO-V1	HYDRO-V1	HYDRO-V1	HYDRO-V1	HYDRO-V1
ARG	Argentina	NIHUIL III	ARG0000216	52.0	-34.8821	-68.5760	Hydro				1972.0	HINISA	Ministerio de Energía y Minería	http://energia3.mecon.gov.ar/contenidos/archivos/Reorganizacion/informacion_del_mercado/publicaciones/mercado_electrico/estadisticosectorelectrico/2015/A1.POT_GEN_COMB_POR_CENTRAL_2015.xlsx	Ministerio de Energía y Minería	1018406	2015									157.43	156.48	186.82	184.93	156.86	HYDRO-V1	HYDRO-V1	HYDRO-V1	HYDRO-V1	HYDRO-V1
ARG	Argentina	NIHUIL IV	ARG0000213	22.400000000000002	-34.8330	-68.5168	Hydro				1965.0	HIDRONIHUIL SA - LIHUEN SA	Ministerio de Energía y Minería	http://energia3.mecon.gov.ar/contenidos/archivos/Reorganizacion/informacion_del_mercado/publicaciones/mercado_electrico/estadisticosectorelectrico/2015/A1.POT_GEN_COMB_POR_CENTRAL_2015.xlsx	Ministerio de Energía y Minería	1062405	2015									73.60	72.92	85.94	86.46	73.35	HYDRO-V1	HYDRO-V1	HYDRO-V1	HYDRO-V1	HYDRO-V1
ARG	Argentina	NUEVA ESPERANZA	ARG0000323	3.38	-26.2072	-64.2477	Oil					INDUSTRIAS JUAN F. SECCO	Ministerio de Energía y Minería	http://energia3.mecon.gov.ar/contenidos/archivos/Reorganizacion/informacion_del_mercado/publicaciones/mercado_electrico/estadisticosectorelectrico/2015/A1.POT_GEN_COMB_POR_CENTRAL_2015.xlsx	Ministerio de Energía y Minería		2015													15.31	NO-ESTIMATION	NO-ESTIMATION	NO-ESTIMATION	NO-ESTIMATION	CAPACITY-FACTOR-V1
ARG	Argentina	NUEVO PUERTO	ARG0000044	1217.7	-34.5721	-58.3835	Gas	Coal	Other		1988.0	CT PUERTO SA	Ministerio de Energía y Minería	http://energia3.mecon.gov.ar/contenidos/archivos/Reorganizacion/informacion_del_mercado/publicaciones/mercado_electrico/estadisticosectorelectrico/2015/A1.POT_GEN_COMB_POR_CENTRAL_2015.xlsx	Ministerio de Energía y Minería		2015													6820.35	NO-ESTIMATION	NO-ESTIMATION	NO-ESTIMATION	NO-ESTIMATION	CAPACITY-FACTOR-V1
ARG	Argentina	OBERA (TG Nº21 FIAT )	ARG0000223	17.2	-27.5019	-55.1245	Gas					EMSA	Ministerio de Energía y Minería	http://energia3.mecon.gov.ar/contenidos/archivos/Reorganizacion/informacion_del_mercado/publicaciones/mercado_electrico/estadisticosectorelectrico/2015/A1.POT_GEN_COMB_POR_CENTRAL_2015.xlsx	Ministerio de Energía y Minería	1048752	2015													96.33	NO-ESTIMATION	NO-ESTIMATION	NO-ESTIMATION	NO-ESTIMATION	CAPACITY-FACTOR-V1
ARG	Argentina	ORENSE	ARG0000016	1.72	-38.6851	-59.7804	Oil					COOPERATIVAS	Ministerio de Energía y Minería	http://energia3.mecon.gov.ar/contenidos/archivos/Reorganizacion/informacion_del_mercado/publicaciones/mercado_electrico/estadisticosectorelectrico/2015/A1.POT_GEN_COMB_POR_CENTRAL_2015.xlsx	Ministerio de Energía y Minería	1048515	2015													7.79	NO-ESTIMATION	NO-ESTIMATION	NO-ESTIMATION	NO-ESTIMATION	CAPACITY-FACTOR-V1
ARG	Argentina	PARANA	ARG0000001	845.26	-33.3549	-60.1718	Other	Gas			2001.0	AES ARGENTINA GENERACION S.A.	Ministerio de Energía y Minería	http://energia3.mecon.gov.ar/contenidos/archivos/Reorganizacion/informacion_del_mercado/publicaciones/mercado_electrico/estadisticosectorelectrico/2015/A1.POT_GEN_COMB_POR_CENTRAL_2015.xlsx	Ministerio de Energía y Minería	1037928	2015													0.0	NO-ESTIMATION	NO-ESTIMATION	NO-ESTIMATION	NO-ESTIMATION	CAPACITY-FACTOR-V1
ARG	Argentina	PARQUE EOLICO ARAUCO SAPEM I	ARG0000192	25.2	-28.6684	-66.7524	Wind					PARQUE EOLICO ARAUCO S.A.	Ministerio de Energía y Minería	http://energia3.mecon.gov.ar/contenidos/archivos/Reorganizacion/informacion_del_mercado/publicaciones/mercado_electrico/estadisticosectorelectrico/2015/A1.POT_GEN_COMB_POR_CENTRAL_2015.xlsx	Ministerio de Energía y Minería		2015													158.35	NO-ESTIMATION	NO-ESTIMATION	NO-ESTIMATION	NO-ESTIMATION	CAPACITY-FACTOR-V1
ARG	Argentina	PARQUE EOLICO ARAUCO SAPEM II	ARG0000193	25.2	-28.6684	-66.7524	Wind					PARQUE EOLICO ARAUCO S.A.	Ministerio de Energía y Minería	http://energia3.mecon.gov.ar/contenidos/archivos/Reorganizacion/informacion_del_mercado/publicaciones/mercado_electrico/estadisticosectorelectrico/2015/A1.POT_GEN_COMB_POR_CENTRAL_2015.xlsx	Ministerio de Energía y Minería		2015													158.35	NO-ESTIMATION	NO-ESTIMATION	NO-ESTIMATION	NO-ESTIMATION	CAPACITY-FACTOR-V1
ARG	Argentina	PARQUE EOLICO DIADEMA	ARG0000081	6.3	-45.7458	-67.6953	Wind					HYCHICO SA	Ministerio de Energía y Minería	http://energia3.mecon.gov.ar/contenidos/archivos/Reorganizacion/informacion_del_mercado/publicaciones/mercado_electrico/estadisticosectorelectrico/2015/A1.POT_GEN_COMB_POR_CENTRAL_2015.xlsx	Ministerio de Energía y Minería		2015													39.58	NO-ESTIMATION	NO-ESTIMATION	NO-ESTIMATION	NO-ESTIMATION	CAPACITY-FACTOR-V1
ARG	Argentina	PARQUE EOLICO EL TORDILLO	ARG0000082	3.0	-45.8507	-67.9081	Wind					VIENTOS DE LA PATAGONIA I.S.A./ENARSA	Ministerio de Energía y Minería	http://energia3.mecon.gov.ar/contenidos/archivos/Reorganizacion/informacion_del_mercado/publicaciones/mercado_electrico/estadisticosectorelectrico/2015/A1.POT_GEN_COMB_POR_CENTRAL_2015.xlsx	Ministerio de Energía y Minería		2015													18.85	NO-ESTIMATION	NO-ESTIMATION	NO-ESTIMATION	NO-ESTIMATION	CAPACITY-FACTOR-V1
ARG	Argentina	PARQUE EOLICO LOMA BLANCA IV (ENARSA)	ARG0000075	50.0	-43.0907	-65.2298	Wind					ENARSA	Ministerio de Energía y Minería	http://energia3.mecon.gov.ar/contenidos/archivos/Reorganizacion/informacion_del_mercado/publicaciones/mercado_electrico/estadisticosectorelectrico/2015/A1.POT_GEN_COMB_POR_CENTRAL_2015.xlsx	Ministerio de Energía y Minería		2015													314.19	NO-ESTIMATION	NO-ESTIMATION	NO-ESTIMATION	NO-ESTIMATION	CAPACITY-FACTOR-V1
ARG	Argentina	PARQUE EOLICO RAWSON I (ENARSA)	ARG0000076	48.6	-43.3522	-65.1734	Wind					ENARSA	Ministerio de Energía y Minería	http://energia3.mecon.gov.ar/contenidos/archivos/Reorganizacion/informacion_del_mercado/publicaciones/mercado_electrico/estadisticosectorelectrico/2015/A1.POT_GEN_COMB_POR_CENTRAL_2015.xlsx	Ministerio de Energía y Minería	1082815	2015													305.39	NO-ESTIMATION	NO-ESTIMATION	NO-ESTIMATION	NO-ESTIMATION	CAPACITY-FACTOR-V1
ARG	Argentina	PARQUE EOLICO RAWSON II (ENARSA)	ARG0000077	28.8	-43.3522	-65.1734	Wind					ENARSA	Ministerio de Energía y Minería	http://energia3.mecon.gov.ar/contenidos/archivos/Reorganizacion/informacion_del_mercado/publicaciones/mercado_electrico/estadisticosectorelectrico/2015/A1.POT_GEN_COMB_POR_CENTRAL_2015.xlsx	Ministerio de Energía y Minería	1082815	2015													180.97	NO-ESTIMATION	NO-ESTIMATION	NO-ESTIMATION	NO-ESTIMATION	CAPACITY-FACTOR-V1
ARG	Argentina	PASO DE LOS LIBRES	ARG0000132	2.1350000000000002	-29.7148	-57.0933	Oil					DPEC	Ministerio de Energía y Minería	http://energia3.mecon.gov.ar/contenidos/archivos/Reorganizacion/informacion_del_mercado/publicaciones/mercado_electrico/estadisticosectorelectrico/2015/A1.POT_GEN_COMB_POR_CENTRAL_2015.xlsx	Ministerio de Energía y Minería	1013704	2015													9.67	NO-ESTIMATION	NO-ESTIMATION	NO-ESTIMATION	NO-ESTIMATION	CAPACITY-FACTOR-V1
ARG	Argentina	PATAGONIA	ARG0000078	123.7	-45.7934	-67.5145	Gas	Other			2001.1	ENERGIA DEL SUR SA	Ministerio de Energía y Minería	http://energia3.mecon.gov.ar/contenidos/archivos/Reorganizacion/informacion_del_mercado/publicaciones/mercado_electrico/estadisticosectorelectrico/2015/A1.POT_GEN_COMB_POR_CENTRAL_2015.xlsx	Ministerio de Energía y Minería	1016239	2015													692.84	NO-ESTIMATION	NO-ESTIMATION	NO-ESTIMATION	NO-ESTIMATION	CAPACITY-FACTOR-V1
ARG	Argentina	PERUGORRIA	ARG0000133	1.11	-29.3400	-58.6077	Oil					DPEC	Ministerio de Energía y Minería	http://energia3.mecon.gov.ar/contenidos/archivos/Reorganizacion/informacion_del_mercado/publicaciones/mercado_electrico/estadisticosectorelectrico/2015/A1.POT_GEN_COMB_POR_CENTRAL_2015.xlsx	Ministerio de Energía y Minería	1048648	2015													5.02	NO-ESTIMATION	NO-ESTIMATION	NO-ESTIMATION	NO-ESTIMATION	CAPACITY-FACTOR-V1
ARG	Argentina	PICO TRUNCADO - JORGE ROMANUTTI	ARG0000305	2.4	-46.8065	-67.9808	Wind					MUNICIPAL	Ministerio de Energía y Minería	http://energia3.mecon.gov.ar/contenidos/archivos/Reorganizacion/informacion_del_mercado/publicaciones/mercado_electrico/estadisticosectorelectrico/2015/A1.POT_GEN_COMB_POR_CENTRAL_2015.xlsx	Ministerio de Energía y Minería		2015													15.08	NO-ESTIMATION	NO-ESTIMATION	NO-ESTIMATION	NO-ESTIMATION	CAPACITY-FACTOR-V1
ARG	Argentina	PICO TRUNCADO I	ARG0000304	45.6	-46.7842	-67.9498	Gas					CT PATAGONICAS SA	Ministerio de Energía y Minería	http://energia3.mecon.gov.ar/contenidos/archivos/Reorganizacion/informacion_del_mercado/publicaciones/mercado_electrico/estadisticosectorelectrico/2015/A1.POT_GEN_COMB_POR_CENTRAL_2015.xlsx	Ministerio de Energía y Minería	1033686	2015													255.40	NO-ESTIMATION	NO-ESTIMATION	NO-ESTIMATION	NO-ESTIMATION	CAPACITY-FACTOR-V1
ARG	Argentina	PIEDRA DEL AGUILA (CPSA)	ARG0000233	1400.0	-31.6651	-63.8314	Hydro				1993.5	CENTRAL PUERTO S.A	Ministerio de Energía y Minería	http://energia3.mecon.gov.ar/contenidos/archivos/Reorganizacion/informacion_del_mercado/publicaciones/mercado_electrico/estadisticosectorelectrico/2015/A1.POT_GEN_COMB_POR_CENTRAL_2015.xlsx	Ministerio de Energía y Minería	1018415	2015									2754.67	4695.70	5391.28	4233.28	2931.94	HYDRO-V1	HYDRO-V1	HYDRO-V1	HYDRO-V1	HYDRO-V1
ARG	Argentina	PIEDRAS MORAS	ARG0000099	6.3	-32.1675	-64.2438	Hydro				1995.0	EPEC	Ministerio de Energía y Minería	http://energia3.mecon.gov.ar/contenidos/archivos/Reorganizacion/informacion_del_mercado/publicaciones/mercado_electrico/estadisticosectorelectrico/2015/A1.POT_GEN_COMB_POR_CENTRAL_2015.xlsx	Ministerio de Energía y Minería	1015808	2015									16.23	18.28	18.80	21.70	18.44	HYDRO-V1	HYDRO-V1	HYDRO-V1	HYDRO-V1	HYDRO-V1
ARG	Argentina	PILAR BICENTENARIO	ARG0000100	467.0	-31.6651	-63.8314	Gas	Other			2010.3	EPEC	Ministerio de Energía y Minería	http://energia3.mecon.gov.ar/contenidos/archivos/Reorganizacion/informacion_del_mercado/publicaciones/mercado_electrico/estadisticosectorelectrico/2015/A1.POT_GEN_COMB_POR_CENTRAL_2015.xlsx	Ministerio de Energía y Minería		2015													2615.67	NO-ESTIMATION	NO-ESTIMATION	NO-ESTIMATION	NO-ESTIMATION	CAPACITY-FACTOR-V1
ARG	Argentina	PILAR ZANICHELLI	ARG0000101	216.0	-31.6662	-63.8344	Coal				1971.3	EPEC	Ministerio de Energía y Minería	http://energia3.mecon.gov.ar/contenidos/archivos/Reorganizacion/informacion_del_mercado/publicaciones/mercado_electrico/estadisticosectorelectrico/2015/A1.POT_GEN_COMB_POR_CENTRAL_2015.xlsx	Ministerio de Energía y Minería	1015809	2015													1119.52	NO-ESTIMATION	NO-ESTIMATION	NO-ESTIMATION	NO-ESTIMATION	CAPACITY-FACTOR-V1
ARG	Argentina	PLANICIE BANDERITA	ARG0000241	472.0	-28.5339	-65.7997	Hydro				1979.0	DUKE ENERGY CERROS COLORADOS SA	Ministerio de Energía y Minería	http://energia3.mecon.gov.ar/contenidos/archivos/Reorganizacion/informacion_del_mercado/publicaciones/mercado_electrico/estadisticosectorelectrico/2015/A1.POT_GEN_COMB_POR_CENTRAL_2015.xlsx	Ministerio de Energía y Minería		2015									711.26	670.52	1075.16	988.70	726.87	HYDRO-V1	HYDRO-V1	HYDRO-V1	HYDRO-V1	HYDRO-V1
ARG	Argentina	PLANTA PILOTO FOTOVOLTAICA SAN JUAN 1	ARG0000298	1.2	-31.3891	-68.6752	Solar					EPSE - ENERGIA PROVINCIAL SOCIEDAD DEL ESTADO	Ministerio de Energía y Minería	http://energia3.mecon.gov.ar/contenidos/archivos/Reorganizacion/informacion_del_mercado/publicaciones/mercado_electrico/estadisticosectorelectrico/2015/A1.POT_GEN_COMB_POR_CENTRAL_2015.xlsx	Ministerio de Energía y Minería		2015									2.43	2.38	2.30	2.34	2.48	SOLAR-V1-NO-AGE	SOLAR-V1-NO-AGE	SOLAR-V1-NO-AGE	SOLAR-V1-NO-AGE	SOLAR-V1-NO-AGE
ARG	Argentina	PRESIDENTE SARMIENTO	ARG0000289	31.5	-31.5129	-68.5399	Gas					AES ARGENTINA GENERACION S.A.	Ministerio de Energía y Minería	http://energia3.mecon.gov.ar/contenidos/archivos/Reorganizacion/informacion_del_mercado/publicaciones/mercado_electrico/estadisticosectorelectrico/2015/A1.POT_GEN_COMB_POR_CENTRAL_2015.xlsx	Ministerio de Energía y Minería	1009775	2015													176.43	NO-ESTIMATION	NO-ESTIMATION	NO-ESTIMATION	NO-ESTIMATION	CAPACITY-FACTOR-V1
ARG	Argentina	PUEBLO VIEJO	ARG0000340	19.2	-27.1149	-65.7523	Hydro				1967.0	H. TUCUMAN SA	Ministerio de Energía y Minería	http://energia3.mecon.gov.ar/contenidos/archivos/Reorganizacion/informacion_del_mercado/publicaciones/mercado_electrico/estadisticosectorelectrico/2015/A1.POT_GEN_COMB_POR_CENTRAL_2015.xlsx	Ministerio de Energía y Minería	1009883	2015									42.32	42.32	57.47	48.81	42.32	HYDRO-V1	HYDRO-V1	HYDRO-V1	HYDRO-V1	HYDRO-V1
ARG	Argentina	PUERTO MADRYN	ARG0000073	42.0	-42.7069	-65.1048	Gas					CT PATAGONICAS SA	Ministerio de Energía y Minería	http://energia3.mecon.gov.ar/contenidos/archivos/Reorganizacion/informacion_del_mercado/publicaciones/mercado_electrico/estadisticosectorelectrico/2015/A1.POT_GEN_COMB_POR_CENTRAL_2015.xlsx	Ministerio de Energía y Minería	1009884	2015													235.24	NO-ESTIMATION	NO-ESTIMATION	NO-ESTIMATION	NO-ESTIMATION	CAPACITY-FACTOR-V1
ARG	Argentina	PUERTO NUEVO	ARG0000045	589.0	-34.5754	-58.3788	Coal				1965.5	CT PUERTO SA	Ministerio de Energía y Minería	http://energia3.mecon.gov.ar/contenidos/archivos/Reorganizacion/informacion_del_mercado/publicaciones/mercado_electrico/estadisticosectorelectrico/2015/A1.POT_GEN_COMB_POR_CENTRAL_2015.xlsx	Ministerio de Energía y Minería		2015													3052.77	NO-ESTIMATION	NO-ESTIMATION	NO-ESTIMATION	NO-ESTIMATION	CAPACITY-FACTOR-V1
ARG	Argentina	PUNTA ALTA - CENTENARIO	ARG0000017	1.8	-38.7833	-61.8984	Wind					COOPERATIVAS	Ministerio de Energía y Minería	http://energia3.mecon.gov.ar/contenidos/archivos/Reorganizacion/informacion_del_mercado/publicaciones/mercado_electrico/estadisticosectorelectrico/2015/A1.POT_GEN_COMB_POR_CENTRAL_2015.xlsx	Ministerio de Energía y Minería	1013293	2015													11.31	NO-ESTIMATION	NO-ESTIMATION	NO-ESTIMATION	NO-ESTIMATION	CAPACITY-FACTOR-V1
ARG	Argentina	QUEBRADA DE ULLUM	ARG0000299	45.0	-31.2567	-61.5203	Hydro				1981.0	EPSE - ENERGIA PROVINCIAL SOCIEDAD DEL ESTADO	Ministerio de Energía y Minería	http://energia3.mecon.gov.ar/contenidos/archivos/Reorganizacion/informacion_del_mercado/publicaciones/mercado_electrico/estadisticosectorelectrico/2015/A1.POT_GEN_COMB_POR_CENTRAL_2015.xlsx	Ministerio de Energía y Minería	1009779	2015									113.26	113.26	153.59	132.33	113.26	HYDRO-V1	HYDRO-V1	HYDRO-V1	HYDRO-V1	HYDRO-V1
ARG	Argentina	RIO CORRALITO	ARG0000282	13.200000000000001	-24.9830	-65.6860	Hydro				1962.0	AES ARGENTINA GENERACION S.A.	Ministerio de Energía y Minería	http://energia3.mecon.gov.ar/contenidos/archivos/Reorganizacion/informacion_del_mercado/publicaciones/mercado_electrico/estadisticosectorelectrico/2015/A1.POT_GEN_COMB_POR_CENTRAL_2015.xlsx	Ministerio de Energía y Minería	1009886	2015									29.96	29.96	40.37	34.42	29.96	HYDRO-V1	HYDRO-V1	HYDRO-V1	HYDRO-V1	HYDRO-V1
ARG	Argentina	RIO CUARTO	ARG0000103	35.57	-33.1614	-64.3649	Gas	Oil			1974.5	EPEC	Ministerio de Energía y Minería	http://energia3.mecon.gov.ar/contenidos/archivos/Reorganizacion/informacion_del_mercado/publicaciones/mercado_electrico/estadisticosectorelectrico/2015/A1.POT_GEN_COMB_POR_CENTRAL_2015.xlsx	Ministerio de Energía y Minería	1015810	2015													199.22	NO-ESTIMATION	NO-ESTIMATION	NO-ESTIMATION	NO-ESTIMATION	CAPACITY-FACTOR-V1
ARG	Argentina	RIO GRANDE	ARG0000104	750.0	-53.7862	-67.7222	Hydro				1986.0	EPEC	Ministerio de Energía y Minería	http://energia3.mecon.gov.ar/contenidos/archivos/Reorganizacion/informacion_del_mercado/publicaciones/mercado_electrico/estadisticosectorelectrico/2015/A1.POT_GEN_COMB_POR_CENTRAL_2015.xlsx	Ministerio de Energía y Minería		2015									1965.53	1965.53	2637.71	2290.56	1965.53	HYDRO-V1	HYDRO-V1	HYDRO-V1	HYDRO-V1	HYDRO-V1
ARG	Argentina	RIO HONDO	ARG0000332	19.0	-27.5225	-64.8861	Hydro				1976.0	H. RIO HONDO SA	Ministerio de Energía y Minería	http://energia3.mecon.gov.ar/contenidos/archivos/Reorganizacion/informacion_del_mercado/publicaciones/mercado_electrico/estadisticosectorelectrico/2015/A1.POT_GEN_COMB_POR_CENTRAL_2015.xlsx	Ministerio de Energía y Minería	1018426	2015									75.68	75.75	85.09	87.29	75.75	HYDRO-V1	HYDRO-V1	HYDRO-V1	HYDRO-V1	HYDRO-V1
ARG	Argentina	SALTO ANDERSEN	ARG0000271	7.9	-38.8244	-64.8296	Hydro				2012.0	DPA RIO NEGRO	Ministerio de Energía y Minería	http://energia3.mecon.gov.ar/contenidos/archivos/Reorganizacion/informacion_del_mercado/publicaciones/mercado_electrico/estadisticosectorelectrico/2015/A1.POT_GEN_COMB_POR_CENTRAL_2015.xlsx	Ministerio de Energía y Minería	1082818	2015									27.88	27.60	27.37	32.08	27.60	HYDRO-V1	HYDRO-V1	HYDRO-V1	HYDRO-V1	HYDRO-V1
ARG	Argentina	SALTO GRANDE (MITAD ARGENTINA)	ARG0000144	945.0	-31.3891	-68.6752	Hydro				1980.4	CTMSG	Ministerio de Energía y Minería	http://energia3.mecon.gov.ar/contenidos/archivos/Reorganizacion/informacion_del_mercado/publicaciones/mercado_electrico/estadisticosectorelectrico/2015/A1.POT_GEN_COMB_POR_CENTRAL_2015.xlsx	Ministerio de Energía y Minería		2015									1552.41	1822.94	2392.64	2344.90	1477.96	HYDRO-V1	HYDRO-V1	HYDRO-V1	HYDRO-V1	HYDRO-V1
ARG	Argentina	SAN FRANCISCO	ARG0000105	40.0	-31.4391	-62.1119	Gas				1978.5	EPEC	Ministerio de Energía y Minería	http://energia3.mecon.gov.ar/contenidos/archivos/Reorganizacion/informacion_del_mercado/publicaciones/mercado_electrico/estadisticosectorelectrico/2015/A1.POT_GEN_COMB_POR_CENTRAL_2015.xlsx	Ministerio de Energía y Minería	1048466	2015													224.04	NO-ESTIMATION	NO-ESTIMATION	NO-ESTIMATION	NO-ESTIMATION	CAPACITY-FACTOR-V1
ARG	Argentina	SAN MARTIN DE LOS ANDES	ARG0000250	4.218	-40.1511	-71.3340	Oil					EPEN	Ministerio de Energía y Minería	http://energia3.mecon.gov.ar/contenidos/archivos/Reorganizacion/informacion_del_mercado/publicaciones/mercado_electrico/estadisticosectorelectrico/2015/A1.POT_GEN_COMB_POR_CENTRAL_2015.xlsx	Ministerio de Energía y Minería	1048777	2015													19.11	NO-ESTIMATION	NO-ESTIMATION	NO-ESTIMATION	NO-ESTIMATION	CAPACITY-FACTOR-V1
ARG	Argentina	SAN NICOLAS	ARG0000002	644.0	-33.3562	-60.1729	Coal	Gas			1965.4	AES ARGENTINA GENERACION S.A.	Ministerio de Energía y Minería	http://energia3.mecon.gov.ar/contenidos/archivos/Reorganizacion/informacion_del_mercado/publicaciones/mercado_electrico/estadisticosectorelectrico/2015/A1.POT_GEN_COMB_POR_CENTRAL_2015.xlsx	Ministerio de Energía y Minería	1011932	2015													3337.83	NO-ESTIMATION	NO-ESTIMATION	NO-ESTIMATION	NO-ESTIMATION	CAPACITY-FACTOR-V1
ARG	Argentina	SAN PEDRO	ARG0000227	2.216	-26.6253	-54.1102	Oil					EMSA	Ministerio de Energía y Minería	http://energia3.mecon.gov.ar/contenidos/archivos/Reorganizacion/informacion_del_mercado/publicaciones/mercado_electrico/estadisticosectorelectrico/2015/A1.POT_GEN_COMB_POR_CENTRAL_2015.xlsx	Ministerio de Energía y Minería	1009890	2015													10.03	NO-ESTIMATION	NO-ESTIMATION	NO-ESTIMATION	NO-ESTIMATION	CAPACITY-FACTOR-V1
ARG	Argentina	SAN ROQUE	ARG0000107	26.0	-31.3533	-64.3938	Hydro				1944.0	EPEC	Ministerio de Energía y Minería	http://energia3.mecon.gov.ar/contenidos/archivos/Reorganizacion/informacion_del_mercado/publicaciones/mercado_electrico/estadisticosectorelectrico/2015/A1.POT_GEN_COMB_POR_CENTRAL_2015.xlsx	Ministerio de Energía y Minería	1048630	2015									65.87	61.22	90.36	74.91	62.38	HYDRO-V1	HYDRO-V1	HYDRO-V1	HYDRO-V1	HYDRO-V1
ARG	Argentina	SANTA ISABEL	ARG0000181	2.25	-36.2314	-66.9381	Oil					APE	Ministerio de Energía y Minería	http://energia3.mecon.gov.ar/contenidos/archivos/Reorganizacion/informacion_del_mercado/publicaciones/mercado_electrico/estadisticosectorelectrico/2015/A1.POT_GEN_COMB_POR_CENTRAL_2015.xlsx	Ministerio de Energía y Minería	1048709	2015													10.19	NO-ESTIMATION	NO-ESTIMATION	NO-ESTIMATION	NO-ESTIMATION	CAPACITY-FACTOR-V1
ARG	Argentina	SANTO TOME	ARG0000135	2.684	-28.5497	-56.0722	Oil					DPEC	Ministerio de Energía y Minería	http://energia3.mecon.gov.ar/contenidos/archivos/Reorganizacion/informacion_del_mercado/publicaciones/mercado_electrico/estadisticosectorelectrico/2015/A1.POT_GEN_COMB_POR_CENTRAL_2015.xlsx	Ministerio de Energía y Minería	1048650	2015													12.16	NO-ESTIMATION	NO-ESTIMATION	NO-ESTIMATION	NO-ESTIMATION	CAPACITY-FACTOR-V1
ARG	Argentina	SORRENTO	ARG0000313	226.0	-32.9053	-60.6807	Coal				1962.2	GENERACION ROSARIO SA	Ministerio de Energía y Minería	http://energia3.mecon.gov.ar/contenidos/archivos/Reorganizacion/informacion_del_mercado/publicaciones/mercado_electrico/estadisticosectorelectrico/2015/A1.POT_GEN_COMB_POR_CENTRAL_2015.xlsx	Ministerio de Energía y Minería	1009895	2015													1171.35	NO-ESTIMATION	NO-ESTIMATION	NO-ESTIMATION	NO-ESTIMATION	CAPACITY-FACTOR-V1
ARG	Argentina	SUDOESTE	ARG0000108	140.0	-31.4630	-64.2388	Gas				1981.0	EPEC	Ministerio de Energía y Minería	http://energia3.mecon.gov.ar/contenidos/archivos/Reorganizacion/informacion_del_mercado/publicaciones/mercado_electrico/estadisticosectorelectrico/2015/A1.POT_GEN_COMB_POR_CENTRAL_2015.xlsx	Ministerio de Energía y Minería		2015													784.14	NO-ESTIMATION	NO-ESTIMATION	NO-ESTIMATION	NO-ESTIMATION	CAPACITY-FACTOR-V1
ARG	Argentina	Saujil	WKS0071209	22.5	-28.1650	-66.2250	Solar						Wiki-Solar	https://www.wiki-solar.org	Wiki-Solar											58.93	58.78	57.51	52.32	58.55	SOLAR-V1-NO-AGE	SOLAR-V1-NO-AGE	SOLAR-V1-NO-AGE	SOLAR-V1-NO-AGE	SOLAR-V1-NO-AGE
ARG	Argentina	TARTAGAL	ARG0000283	17.0	-22.5099	-63.7970	Gas	Oil				AES ARGENTINA GENERACION S.A.	Ministerio de Energía y Minería	http://energia3.mecon.gov.ar/contenidos/archivos/Reorganizacion/informacion_del_mercado/publicaciones/mercado_electrico/estadisticosectorelectrico/2015/A1.POT_GEN_COMB_POR_CENTRAL_2015.xlsx	Ministerio de Energía y Minería	1086546	2015													95.21	NO-ESTIMATION	NO-ESTIMATION	NO-ESTIMATION	NO-ESTIMATION	CAPACITY-FACTOR-V1
ARG	Argentina	TENARIS SIDERCA CETE II	ARG0000034	163.20000000000002	-33.3655	-60.1435	Gas				1998.0	SIDERCA SAIC	Ministerio de Energía y Minería	http://energia3.mecon.gov.ar/contenidos/archivos/Reorganizacion/informacion_del_mercado/publicaciones/mercado_electrico/estadisticosectorelectrico/2015/A1.POT_GEN_COMB_POR_CENTRAL_2015.xlsx	Ministerio de Energía y Minería		2015													914.08	NO-ESTIMATION	NO-ESTIMATION	NO-ESTIMATION	NO-ESTIMATION	CAPACITY-FACTOR-V1
ARG	Argentina	TOSTADO	ARG0000312	3.2	-29.2352	-61.7577	Oil					EPESF	Ministerio de Energía y Minería	http://energia3.mecon.gov.ar/contenidos/archivos/Reorganizacion/informacion_del_mercado/publicaciones/mercado_electrico/estadisticosectorelectrico/2015/A1.POT_GEN_COMB_POR_CENTRAL_2015.xlsx	Ministerio de Energía y Minería	1048888	2015													14.49	NO-ESTIMATION	NO-ESTIMATION	NO-ESTIMATION	NO-ESTIMATION	CAPACITY-FACTOR-V1
ARG	Argentina	ULLUM	ARG0000290	42.0	-31.4557	-68.7556	Hydro					AES ARGENTINA GENERACION S.A.	Ministerio de Energía y Minería	http://energia3.mecon.gov.ar/contenidos/archivos/Reorganizacion/informacion_del_mercado/publicaciones/mercado_electrico/estadisticosectorelectrico/2015/A1.POT_GEN_COMB_POR_CENTRAL_2015.xlsx	Ministerio de Energía y Minería	1086316	2015									84.46	84.35	122.57	104.40	78.23	HYDRO-V1	HYDRO-V1	HYDRO-V1	HYDRO-V1	HYDRO-V1
ARG	Argentina	URUGUA-I	ARG0000228	120.0	-25.8766	-54.5687	Hydro				1991.0	EMSA	Ministerio de Energía y Minería	http://energia3.mecon.gov.ar/contenidos/archivos/Reorganizacion/informacion_del_mercado/publicaciones/mercado_electrico/estadisticosectorelectrico/2015/A1.POT_GEN_COMB_POR_CENTRAL_2015.xlsx	Ministerio de Energía y Minería	1014553	2015									303.41	303.41	395.11	366.02	297.94	HYDRO-V1	HYDRO-V1	HYDRO-V1	HYDRO-V1	HYDRO-V1
ARG	Argentina	VENADO TUERTO	ARG0000309	9.1	-33.7777	-61.9555	Oil	Gas				COOPERATIVA	Ministerio de Energía y Minería	http://energia3.mecon.gov.ar/contenidos/archivos/Reorganizacion/informacion_del_mercado/publicaciones/mercado_electrico/estadisticosectorelectrico/2015/A1.POT_GEN_COMB_POR_CENTRAL_2015.xlsx	Ministerio de Energía y Minería	1086563	2015													41.22	NO-ESTIMATION	NO-ESTIMATION	NO-ESTIMATION	NO-ESTIMATION	CAPACITY-FACTOR-V1
ARG	Argentina	VILLA GESELL	ARG0000009	130.0	-37.2487	-56.9973	Gas					CENTRALES DE LA COSTA ATLANTICA SA	Ministerio de Energía y Minería	http://energia3.mecon.gov.ar/contenidos/archivos/Reorganizacion/informacion_del_mercado/publicaciones/mercado_electrico/estadisticosectorelectrico/2015/A1.POT_GEN_COMB_POR_CENTRAL_2015.xlsx	Ministerio de Energía y Minería		2015													728.13	NO-ESTIMATION	NO-ESTIMATION	NO-ESTIMATION	NO-ESTIMATION	CAPACITY-FACTOR-V1
ARG	Argentina	VILLA MARIA (LAS PLAYAS)	ARG0000109	48.0	-39.0872	-67.0881	Gas				1971.0	EPEC	Ministerio de Energía y Minería	http://energia3.mecon.gov.ar/contenidos/archivos/Reorganizacion/informacion_del_mercado/publicaciones/mercado_electrico/estadisticosectorelectrico/2015/A1.POT_GEN_COMB_POR_CENTRAL_2015.xlsx	Ministerio de Energía y Minería	1015807	2015													268.84	NO-ESTIMATION	NO-ESTIMATION	NO-ESTIMATION	NO-ESTIMATION	CAPACITY-FACTOR-V1
ARG	Argentina	VUELTA DE OBLIGADO	ARG0000308	560.0	-32.5807	-60.7903	Gas	Coal				CENTRAL VUELTA DE OBLIGADO SA	Ministerio de Energía y Minería	http://energia3.mecon.gov.ar/contenidos/archivos/Reorganizacion/informacion_del_mercado/publicaciones/mercado_electrico/estadisticosectorelectrico/2015/A1.POT_GEN_COMB_POR_CENTRAL_2015.xlsx	Ministerio de Energía y Minería	1093945	2015													3136.56	NO-ESTIMATION	NO-ESTIMATION	NO-ESTIMATION	NO-ESTIMATION	CAPACITY-FACTOR-V1
ARG	Argentina	YACYRETA	ARG0000136	1550.0	-27.4827	-56.7397	Hydro				1995.6	EBY	Ministerio de Energía y Minería	http://energia3.mecon.gov.ar/contenidos/archivos/Reorganizacion/informacion_del_mercado/publicaciones/mercado_electrico/estadisticosectorelectrico/2015/A1.POT_GEN_COMB_POR_CENTRAL_2015.xlsx	Ministerio de Energía y Minería	1016581	2015									3605.49	3605.49	4994.66	4275.97	3605.49	HYDRO-V1	HYDRO-V1	HYDRO-V1	HYDRO-V1	HYDRO-V1
ARM	Armenia	Armenian-2	WRI1019028	375.0	40.1805	44.1498	Nuclear				1980.0	Armenian Nuclear Power Company	IAEA	https://www.iaea.org/PRIS/CountryStatistics/ReactorDetails.aspx?current=2	GEODB	1010334														2411.04	NO-ESTIMATION	NO-ESTIMATION	NO-ESTIMATION	NO-ESTIMATION	CAPACITY-FACTOR-V1
ARM	Armenia	Hrazadan	WRI1019027	1110.0	40.5640	44.7479	Gas					Hrazdan Energy Company	Armenia Ministry of Energy and Natural Resources	http://www.minenergy.am/en/page/532	GEODB	1010329														6712.82	NO-ESTIMATION	NO-ESTIMATION	NO-ESTIMATION	NO-ESTIMATION	CAPACITY-FACTOR-V1
ARM	Armenia	New Yerevan	WRI1019026	271.0	40.1152	44.4973	Gas				2010.0	Yerevan TPP	Armenia Ministry of Energy and Natural Resources	http://www.minenergy.am/en/page/531	WRI															1638.89	NO-ESTIMATION	NO-ESTIMATION	NO-ESTIMATION	NO-ESTIMATION	CAPACITY-FACTOR-V1
ARM	Armenia	Sevan-Hrazdan Cascade	WRI1003805	561.0	40.5078	44.7606	Hydro					RusHydro	Armenia Ministry of Energy and Natural Resources	http://www.minenergy.am/en/page/534	GEODB											847.52	854.95	838.63	846.61	853.67	HYDRO-V1	HYDRO-V1	HYDRO-V1	HYDRO-V1	HYDRO-V1
ARM	Armenia	Shamb	WRI1019030	170.0	39.4743	46.1306	Hydro				1978.0	Ministry of Energy an Natural Resources	Armenia Ministry of Energy and Natural Resources	http://www.minenergy.am/en/page/533	GEODB											254.59	248.21	225.18	234.89	226.04	HYDRO-V1	HYDRO-V1	HYDRO-V1	HYDRO-V1	HYDRO-V1
ARM	Armenia	Spandaryan	WRI1019031	76.0	39.6494	45.8500	Hydro				1989.0	Ministry of Energy an Natural Resources	Armenia Ministry of Energy and Natural Resources	http://www.minenergy.am/en/page/533	GEODB											91.89	59.65	134.22	106.80	91.89	HYDRO-V1	HYDRO-V1	HYDRO-V1	HYDRO-V1	HYDRO-V1
ARM	Armenia	Tatev	WRI1019029	158.0	39.3956	46.2578	Hydro				1970.0	Ministry of Energy an Natural Resources	Armenia Ministry of Energy and Natural Resources	http://www.minenergy.am/en/page/533	WRI	1010339										218.42	218.42	218.37	219.59	263.44	HYDRO-V1	HYDRO-V1	HYDRO-V1	HYDRO-V1	HYDRO-V1
ARM	Armenia	Yerevan	WRI1019025	550.0	40.1138	44.5038	Gas					Yerevan TPP	Armenia Ministry of Energy and Natural Resources	http://www.minenergy.am/en/page/531	WRI															3326.17	NO-ESTIMATION	NO-ESTIMATION	NO-ESTIMATION	NO-ESTIMATION	CAPACITY-FACTOR-V1
AUS	Australia	Adelaide Showgrounds	AUS0000432	1.0	-34.9453	138.5882	Solar					Adelaide Showgrounds	Australian Renewable Energy Mapping Infrastructure	https://www.nationalmap.gov.au/	Australian Renewable Energy Mapping Infrastructure	1078760										1.63	1.72	1.70	1.65	1.52	SOLAR-V1-NO-AGE	SOLAR-V1-NO-AGE	SOLAR-V1-NO-AGE	SOLAR-V1-NO-AGE	SOLAR-V1-NO-AGE
AUS	Australia	Albany Wind Farm	AUS0000065	21.6	-35.0641	117.7977	Wind					Verve Energy	Australian Renewable Energy Mapping Infrastructure	https://www.nationalmap.gov.au/	Australian Renewable Energy Mapping Infrastructure	1049129		89.59527777777778	102.64277777777778	96.55555555555556	95.87277777777778	85.90027777777777	92.68222222222222		Australia Clean Energy Regulator					56.49	NO-ESTIMATION	NO-ESTIMATION	NO-ESTIMATION	NO-ESTIMATION	CAPACITY-FACTOR-V1
AUS	Australia	Amcor Gawler	AUS0000231	4.0	-34.5509	138.7659	Oil					Energy Response	Australian Renewable Energy Mapping Infrastructure	https://www.nationalmap.gov.au/	Australian Renewable Energy Mapping Infrastructure															7.72	NO-ESTIMATION	NO-ESTIMATION	NO-ESTIMATION	NO-ESTIMATION	CAPACITY-FACTOR-V1
AUS	Australia	Angaston	AUS0000232	50.0	-34.5034	139.0246	Oil					Infratil Energy Australia Pty Ltd	Australian Renewable Energy Mapping Infrastructure	https://www.nationalmap.gov.au/	Australian Renewable Energy Mapping Infrastructure	1065303				1.6530555555555555	5.300833333333333	7.6497222222222225	2.2222222222222223		Australia Clean Energy Regulator					96.56	NO-ESTIMATION	NO-ESTIMATION	NO-ESTIMATION	NO-ESTIMATION	CAPACITY-FACTOR-V1
AUS	Australia	Anglesea	AUS0000114	165.0	-38.3861	144.1828	Coal					Alcoa of Australia Ltd	Australian Renewable Energy Mapping Infrastructure	https://www.nationalmap.gov.au/	Australian Renewable Energy Mapping Infrastructure	1069504		1095.6769444444444	1239.9627777777778	1260.2611111111112	167.88				Australia Clean Energy Regulator					1065.59	NO-ESTIMATION	NO-ESTIMATION	NO-ESTIMATION	NO-ESTIMATION	CAPACITY-FACTOR-V1
AUS	Australia	Angurugu	AUS0000615	3.6	-13.8584	136.4209	Oil					BHP	Australian Renewable Energy Mapping Infrastructure	https://www.nationalmap.gov.au/	Australian Renewable Energy Mapping Infrastructure															6.95	NO-ESTIMATION	NO-ESTIMATION	NO-ESTIMATION	NO-ESTIMATION	CAPACITY-FACTOR-V1
AUS	Australia	Appin (Mine)	AUS0000264	55.6	-34.2082	150.7722	Gas					Energy Developments CSM (NSW) Pty Ltd	Australian Renewable Energy Mapping Infrastructure	https://www.nationalmap.gov.au/	Australian Renewable Energy Mapping Infrastructure	1011059		204.80444444444444	238.29444444444445	163.5836111111111	158.93305555555557	64.53472222222223	99.47		Australia Clean Energy Regulator					154.20	NO-ESTIMATION	NO-ESTIMATION	NO-ESTIMATION	NO-ESTIMATION	CAPACITY-FACTOR-V1
AUS	Australia	Ararat Wind Farm	AUS0000611	240.0	-37.2385	143.0794	Wind					Renewable Energy Systems Ltd	Australian Renewable Energy Mapping Infrastructure	https://www.nationalmap.gov.au/	Australian Renewable Energy Mapping Infrastructure															627.75	NO-ESTIMATION	NO-ESTIMATION	NO-ESTIMATION	NO-ESTIMATION	CAPACITY-FACTOR-V1
AUS	Australia	Argyle Diamond Mine	AUS0000220	32.0	-16.7162	128.4031	Oil					Rio Tinto - Argyle Diamond Mines	Australian Renewable Energy Mapping Infrastructure	https://www.nationalmap.gov.au/	Australian Renewable Energy Mapping Infrastructure	1060612														61.80	NO-ESTIMATION	NO-ESTIMATION	NO-ESTIMATION	NO-ESTIMATION	CAPACITY-FACTOR-V1
AUS	Australia	Bairnsdale	AUS0000081	94.0	-37.8429	147.5639	Gas					Alinta DEBO	Australian Renewable Energy Mapping Infrastructure	https://www.nationalmap.gov.au/	Australian Renewable Energy Mapping Infrastructure	1049309		132.45666666666668	154.88555555555556	149.82111111111112	197.54055555555556	168.52444444444444	260.5825		Australia Clean Energy Regulator					260.70	NO-ESTIMATION	NO-ESTIMATION	NO-ESTIMATION	NO-ESTIMATION	CAPACITY-FACTOR-V1
AUS	Australia	Ballarat Base Hospital	AUS0000113	3.0	-37.5596	143.8469	Gas					Ballarat Base Hospital	Australian Renewable Energy Mapping Infrastructure	https://www.nationalmap.gov.au/	Australian Renewable Energy Mapping Infrastructure	1010684		4.194444444444445	4.213055555555556	5.079444444444444	6.831388888888889	6.663333333333333	6.903611111111111		Australia Clean Energy Regulator					8.32	NO-ESTIMATION	NO-ESTIMATION	NO-ESTIMATION	NO-ESTIMATION	CAPACITY-FACTOR-V1
AUS	Australia	Banimboola	AUS0000014	12.85	-36.5344	147.4594	Hydro					AGL Energy Pty Ltd	Australian Renewable Energy Mapping Infrastructure	https://www.nationalmap.gov.au/	Australian Renewable Energy Mapping Infrastructure	1060043		11.468333333333334	26.24138888888889	38.08166666666666	47.238055555555555	3.0383333333333336	3.080277777777778		Australia Clean Energy Regulator	43.38	43.38	32.67	38.49	51.03	HYDRO-V1	HYDRO-V1	HYDRO-V1	HYDRO-V1	HYDRO-V1
AUS	Australia	Bankstown Sports Club	AUS0000399	2.0	-33.9197	151.0332	Oil					Bankstown Sports Club	Australian Renewable Energy Mapping Infrastructure	https://www.nationalmap.gov.au/	Australian Renewable Energy Mapping Infrastructure															3.86	NO-ESTIMATION	NO-ESTIMATION	NO-ESTIMATION	NO-ESTIMATION	CAPACITY-FACTOR-V1
AUS	Australia	Bannerton Solar Farm	AUS0000608	88.0	-34.6899	142.7452	Solar					Foresight Solar Australia	Australian Renewable Energy Mapping Infrastructure	https://www.nationalmap.gov.au/	Australian Renewable Energy Mapping Infrastructure											181.99	179.75	178.58	181.12	185.63	SOLAR-V1-NO-AGE	SOLAR-V1-NO-AGE	SOLAR-V1-NO-AGE	SOLAR-V1-NO-AGE	SOLAR-V1-NO-AGE
AUS	Australia	Barcaldine (Len Wishaw)	AUS0000008	37.0	-23.5525	145.3142	Gas					Ergon Energy Qld Pty Ltd	Australian Renewable Energy Mapping Infrastructure	https://www.nationalmap.gov.au/	Australian Renewable Energy Mapping Infrastructure							3.941666666666667	0.8447222222222223		Australia Clean Energy Regulator					102.61	NO-ESTIMATION	NO-ESTIMATION	NO-ESTIMATION	NO-ESTIMATION	CAPACITY-FACTOR-V1
AUS	Australia	Barcaldine KDB	WKS0065252	20.0	-23.5490	145.3180	Solar						Wiki-Solar	https://www.wiki-solar.org	Wiki-Solar											47.33	47.42	47.33	46.26	48.01	SOLAR-V1-NO-AGE	SOLAR-V1-NO-AGE	SOLAR-V1-NO-AGE	SOLAR-V1-NO-AGE	SOLAR-V1-NO-AGE
AUS	Australia	Barcaldine YD	WKS0069521	10.9	-23.5388	145.2732	Solar						Wiki-Solar	https://www.wiki-solar.org	Wiki-Solar											25.06	25.04	25.06	24.19	25.33	SOLAR-V1-NO-AGE	SOLAR-V1-NO-AGE	SOLAR-V1-NO-AGE	SOLAR-V1-NO-AGE	SOLAR-V1-NO-AGE
AUS	Australia	Barron Gorge	AUS0000151	60.0	-16.8502	145.6465	Hydro					Stanwell Corporation Ltd	Australian Renewable Energy Mapping Infrastructure	https://www.nationalmap.gov.au/	Australian Renewable Energy Mapping Infrastructure	1010507		180.4636111111111	202.7461111111111	173.72666666666666	106.88388888888889	127.77027777777778	153.89833333333334		Australia Clean Energy Regulator	147.07	166.85	98.41	87.80	194.56	HYDRO-V1	HYDRO-V1	HYDRO-V1	HYDRO-V1	HYDRO-V1
AUS	Australia	Bastyan	AUS0000137	79.9	-41.7360	145.5321	Hydro					Hydro-Electric Corporation (Tasmania)	Australian Renewable Energy Mapping Infrastructure	https://www.nationalmap.gov.au/	Australian Renewable Energy Mapping Infrastructure	1019006		323.6777777777778	418.91527777777776	358.2547222222222	271.21166666666664	384.79805555555555	359.2727777777778		Australia Clean Energy Regulator	253.11	240.12	153.34	160.47	262.31	HYDRO-V1	HYDRO-V1	HYDRO-V1	HYDRO-V1	HYDRO-V1
AUS	Australia	Bayswater	AUS0000265	2640.0	-32.3953	150.9491	Coal					Macquarie Generation	Australian Renewable Energy Mapping Infrastructure	https://www.nationalmap.gov.au/	Australian Renewable Energy Mapping Infrastructure	1014198		16593.38	15526.9	17090.68	17914.93	15944.58	15545.8		Australia Clean Energy Regulator					17049.59	NO-ESTIMATION	NO-ESTIMATION	NO-ESTIMATION	NO-ESTIMATION	CAPACITY-FACTOR-V1
AUS	Australia	Belconnen	AUS0000400	1.0	-35.2142	148.9872	Waste					EDL LFG ACT Pty Ltd	Australian Renewable Energy Mapping Infrastructure	https://www.nationalmap.gov.au/	Australian Renewable Energy Mapping Infrastructure	1049385		4.630277777777778	3.885	3.1008333333333336	2.223888888888889	2.175	2.088611111111111		Australia Clean Energy Regulator					0.0	NO-ESTIMATION	NO-ESTIMATION	NO-ESTIMATION	NO-ESTIMATION	CAPACITY-FACTOR-V1
AUS	Australia	Bell Bay (Bell Bay Three)	AUS0000139	115.0	-41.1429	146.9030	Gas					Aurora Energy Tamar Valley Pty Ltd	Australian Renewable Energy Mapping Infrastructure	https://www.nationalmap.gov.au/	Australian Renewable Energy Mapping Infrastructure	1019007														318.94	NO-ESTIMATION	NO-ESTIMATION	NO-ESTIMATION	NO-ESTIMATION	CAPACITY-FACTOR-V1
AUS	Australia	Bendeela (Shoalhaven Scheme)	AUS0000266	240.0	-34.7337	150.4669	Hydro					Origin Energy	Australian Renewable Energy Mapping Infrastructure	https://www.nationalmap.gov.au/	Australian Renewable Energy Mapping Infrastructure	1014214										374.78	408.34	135.92	148.34	536.34	HYDRO-V1	HYDRO-V1	HYDRO-V1	HYDRO-V1	HYDRO-V1
AUS	Australia	Berrimah	AUS0000251	10.0	-12.4262	130.9195	Gas					NT Government	Australian Renewable Energy Mapping Infrastructure	https://www.nationalmap.gov.au/	Australian Renewable Energy Mapping Infrastructure	1024437														27.73	NO-ESTIMATION	NO-ESTIMATION	NO-ESTIMATION	NO-ESTIMATION	CAPACITY-FACTOR-V1
AUS	Australia	Berwick	AUS0000080	7.2	-38.1197	145.2665	Waste					Energy Developments LFG (Victoria) Pty Ltd	Australian Renewable Energy Mapping Infrastructure	https://www.nationalmap.gov.au/	Australian Renewable Energy Mapping Infrastructure	1016469		33.0125	30.20916666666667	24.16027777777778	18.169444444444444	15.97861111111111	12.046111111111111		Australia Clean Energy Regulator					0.0	NO-ESTIMATION	NO-ESTIMATION	NO-ESTIMATION	NO-ESTIMATION	CAPACITY-FACTOR-V1
AUS	Australia	Beryl AU	WKS0069215	87.0	-32.3530	149.4680	Solar						Wiki-Solar	https://www.wiki-solar.org	Wiki-Solar											192.94	192.94	183.30	190.53	199.78	SOLAR-V1-NO-AGE	SOLAR-V1-NO-AGE	SOLAR-V1-NO-AGE	SOLAR-V1-NO-AGE	SOLAR-V1-NO-AGE
AUS	Australia	Bidyadanga	AUS0000382	1.3	-18.6816	121.7848	Oil					Energy Developments Ltd	Australian Renewable Energy Mapping Infrastructure	https://www.nationalmap.gov.au/	Australian Renewable Energy Mapping Infrastructure	1085158		2.8466666666666667	2.9925	2.9072222222222224	3.2286111111111113	2.8983333333333334	2.876388888888889		Australia Clean Energy Regulator					2.51	NO-ESTIMATION	NO-ESTIMATION	NO-ESTIMATION	NO-ESTIMATION	CAPACITY-FACTOR-V1
AUS	Australia	Blayney Wind Farm	AUS0000027	9.9	-33.6219	149.1982	Wind					Eraring Energy	Australian Renewable Energy Mapping Infrastructure	https://www.nationalmap.gov.au/	Australian Renewable Energy Mapping Infrastructure	1044068		15.761666666666667	18.21361111111111	20.08222222222222	18.890833333333333				Australia Clean Energy Regulator					25.89	NO-ESTIMATION	NO-ESTIMATION	NO-ESTIMATION	NO-ESTIMATION	CAPACITY-FACTOR-V1
AUS	Australia	Blowering	AUS0000267	70.0	-35.3986	148.2463	Hydro					Snowy Hydro Ltd	Australian Renewable Energy Mapping Infrastructure	https://www.nationalmap.gov.au/	Australian Renewable Energy Mapping Infrastructure	1029076										208.64	207.35	102.29	143.46	224.43	HYDRO-V1	HYDRO-V1	HYDRO-V1	HYDRO-V1	HYDRO-V1
AUS	Australia	Blue Lake Milling Power Plant	AUS0000376	1.0	-36.3164	140.7575	Oil					Vibe Energy Pty Ltd	Australian Renewable Energy Mapping Infrastructure	https://www.nationalmap.gov.au/	Australian Renewable Energy Mapping Infrastructure															1.93	NO-ESTIMATION	NO-ESTIMATION	NO-ESTIMATION	NO-ESTIMATION	CAPACITY-FACTOR-V1
AUS	Australia	Bluff Point (Woolnorth) Wind Farm	AUS0000009	65.0	-40.7207	144.6869	Wind					Hydro-Electric Corporation (Tasmania)	Australian Renewable Energy Mapping Infrastructure	https://www.nationalmap.gov.au/	Australian Renewable Energy Mapping Infrastructure			250.4438888888889	276.2263888888889	242.43472222222223	234.79861111111111	230.33194444444445	249.36555555555555		Australia Clean Energy Regulator					170.01	NO-ESTIMATION	NO-ESTIMATION	NO-ESTIMATION	NO-ESTIMATION	CAPACITY-FACTOR-V1
AUS	Australia	Boco Rock	AUS0000394	113.0	-36.5763	149.1267	Wind					Boco Rock Wind Farm Pty Ltd	Australian Renewable Energy Mapping Infrastructure	https://www.nationalmap.gov.au/	Australian Renewable Energy Mapping Infrastructure	1083711				208.7786111111111	334.1141666666667	349.3016666666667	372.01944444444445		Australia Clean Energy Regulator					295.56	NO-ESTIMATION	NO-ESTIMATION	NO-ESTIMATION	NO-ESTIMATION	CAPACITY-FACTOR-V1
AUS	Australia	Bodangora Wind Farm	AUS0000422	113.0	-32.4146	149.0998	Wind					Infigen Energy	Australian Renewable Energy Mapping Infrastructure	https://www.nationalmap.gov.au/	Australian Renewable Energy Mapping Infrastructure	1096627														295.56	NO-ESTIMATION	NO-ESTIMATION	NO-ESTIMATION	NO-ESTIMATION	CAPACITY-FACTOR-V1
AUS	Australia	Bogong (Mount Beauty Hydro Scheme)	AUS0000102	300.0	-36.8055	147.2280	Hydro					AGL Energy Pty Ltd	Australian Renewable Energy Mapping Infrastructure	https://www.nationalmap.gov.au/	Australian Renewable Energy Mapping Infrastructure	1062864		80.19083333333333	99.11944444444444	74.14361111111111	73.14861111111111	116.3325	80.8013888888889		Australia Clean Energy Regulator	695.17	695.17	498.41	499.78	844.82	HYDRO-V1	HYDRO-V1	HYDRO-V1	HYDRO-V1	HYDRO-V1
AUS	Australia	Braemar 1	AUS0000152	504.0	-27.1109	150.9053	Gas					Alinta Energy	Australian Renewable Energy Mapping Infrastructure	https://www.nationalmap.gov.au/	Australian Renewable Energy Mapping Infrastructure	1087315		1549.1319444444443	1631.3680555555557	2196.6580555555556	1264.0997222222222	649.7466666666667	424.4166666666667		Australia Clean Energy Regulator					1397.80	NO-ESTIMATION	NO-ESTIMATION	NO-ESTIMATION	NO-ESTIMATION	CAPACITY-FACTOR-V1
AUS	Australia	Braemar 2	AUS0000153	519.0	-27.1128	150.9049	Gas					Arrow Energy	Australian Renewable Energy Mapping Infrastructure	https://www.nationalmap.gov.au/	Australian Renewable Energy Mapping Infrastructure	1087314		1003.6286111111111	1236.1830555555555	2602.9819444444443	1161.2019444444445	460.4822222222222	257.19916666666666		Australia Clean Energy Regulator					1439.40	NO-ESTIMATION	NO-ESTIMATION	NO-ESTIMATION	NO-ESTIMATION	CAPACITY-FACTOR-V1
AUS	Australia	Bremer Bay Diesel Backup	AUS0000349	1.3	-34.4018	119.3888	Oil					Verve Energy	Australian Renewable Energy Mapping Infrastructure	https://www.nationalmap.gov.au/	Australian Renewable Energy Mapping Infrastructure	1063752														2.51	NO-ESTIMATION	NO-ESTIMATION	NO-ESTIMATION	NO-ESTIMATION	CAPACITY-FACTOR-V1
AUS	Australia	Brewer	AUS0000256	8.5	-23.8817	133.8281	Gas					Central Energy Power	Australian Renewable Energy Mapping Infrastructure	https://www.nationalmap.gov.au/	Australian Renewable Energy Mapping Infrastructure				43.76083333333333	47.18361111111111	30.475				Australia Clean Energy Regulator					23.57	NO-ESTIMATION	NO-ESTIMATION	NO-ESTIMATION	NO-ESTIMATION	CAPACITY-FACTOR-V1
AUS	Australia	Brisbane BNE	WKS0070137	6.0	-27.4040	153.1100	Solar						Wiki-Solar	https://www.wiki-solar.org	Wiki-Solar											12.63	13.07	12.14	13.28	12.53	SOLAR-V1-NO-AGE	SOLAR-V1-NO-AGE	SOLAR-V1-NO-AGE	SOLAR-V1-NO-AGE	SOLAR-V1-NO-AGE
AUS	Australia	Broadmeadows	AUS0000082	12.2	-37.6878	144.9663	Waste					Energy Developments LFG (Victoria) Pty Ltd	Australian Renewable Energy Mapping Infrastructure	https://www.nationalmap.gov.au/	Australian Renewable Energy Mapping Infrastructure	1016470		25.231944444444444	23.35333333333333	19.281388888888888	17.5025	17.447777777777777	13.29888888888889		Australia Clean Energy Regulator					0.0	NO-ESTIMATION	NO-ESTIMATION	NO-ESTIMATION	NO-ESTIMATION	CAPACITY-FACTOR-V1
AUS	Australia	Broadwater	AUS0000268	38.0	-29.0118	153.4335	Biomass					NSW Sugar Milling	Australian Renewable Energy Mapping Infrastructure	https://www.nationalmap.gov.au/	Australian Renewable Energy Mapping Infrastructure	1077329			47.864444444444445	178.87222222222223	202.5427777777778	214.8763888888889	235.26694444444445		Australia Clean Energy Regulator						NO-ESTIMATION	NO-ESTIMATION	NO-ESTIMATION	NO-ESTIMATION	NO-ESTIMATION
AUS	Australia	Broken Hill	AUS0000305	50.0	-31.9863	141.4203	Gas					Essential Energy	Australian Renewable Energy Mapping Infrastructure	https://www.nationalmap.gov.au/	Australian Renewable Energy Mapping Infrastructure	1014200														138.67	NO-ESTIMATION	NO-ESTIMATION	NO-ESTIMATION	NO-ESTIMATION	CAPACITY-FACTOR-V1
AUS	Australia	Broken Hill Solar Plant	AUS0000477	53.0	-31.9867	141.3915	Solar					AGL Energy	Australian Renewable Energy Mapping Infrastructure	https://www.nationalmap.gov.au/	Australian Renewable Energy Mapping Infrastructure						92.10472222222222	127.56472222222222	130.70694444444445		Australia Clean Energy Regulator	113.92	113.63	106.67	107.09	113.15	SOLAR-V1-NO-AGE	SOLAR-V1-NO-AGE	SOLAR-V1-NO-AGE	SOLAR-V1-NO-AGE	SOLAR-V1-NO-AGE
AUS	Australia	Brooklyn	AUS0000079	2.83	-37.8180	144.8319	Waste					Energy Developments LFG (Victoria) Pty Ltd	Australian Renewable Energy Mapping Infrastructure	https://www.nationalmap.gov.au/	Australian Renewable Energy Mapping Infrastructure	1061555		20.22888888888889	19.49	16.99861111111111	14.432777777777778	12.764722222222222	11.216111111111111		Australia Clean Energy Regulator					0.0	NO-ESTIMATION	NO-ESTIMATION	NO-ESTIMATION	NO-ESTIMATION	CAPACITY-FACTOR-V1
AUS	Australia	Broome	AUS0000180	39.6	-17.9810	122.2046	Gas					Energy Developments Ltd	Australian Renewable Energy Mapping Infrastructure	https://www.nationalmap.gov.au/	Australian Renewable Energy Mapping Infrastructure	1030180		143.76388888888889	140.37555555555556	134.91611111111112	145.06416666666667	138.54722222222222	138.95555555555555		Australia Clean Energy Regulator					109.82	NO-ESTIMATION	NO-ESTIMATION	NO-ESTIMATION	NO-ESTIMATION	CAPACITY-FACTOR-V1
AUS	Australia	Brown Mountain	AUS0000269	4.95	-36.5951	149.4740	Hydro					Eraring Energy	Australian Renewable Energy Mapping Infrastructure	https://www.nationalmap.gov.au/	Australian Renewable Energy Mapping Infrastructure	1014201		9.999444444444444	1.8797222222222223						Australia Clean Energy Regulator	10.88	10.88	9.26	9.29	13.19	HYDRO-V1	HYDRO-V1	HYDRO-V1	HYDRO-V1	HYDRO-V1
AUS	Australia	Browns Plains	AUS0000078	2.2	-27.6721	153.0663	Waste					Energy Developments LFG (Qld) Pty Ltd	Australian Renewable Energy Mapping Infrastructure	https://www.nationalmap.gov.au/	Australian Renewable Energy Mapping Infrastructure	1016471		14.225555555555555	13.6975	11.2175	12.756666666666666	13.434722222222222	13.731666666666667		Australia Clean Energy Regulator					0.0	NO-ESTIMATION	NO-ESTIMATION	NO-ESTIMATION	NO-ESTIMATION	CAPACITY-FACTOR-V1
AUS	Australia	Bulwer Island	AUS0000461	33.0	-27.4036	153.1363	Gas					ATCO and Origin Energy	Australian Renewable Energy Mapping Infrastructure	https://www.nationalmap.gov.au/	Australian Renewable Energy Mapping Infrastructure	1044067		182.1888888888889	200.59305555555557	0.0					Australia Clean Energy Regulator					91.52	NO-ESTIMATION	NO-ESTIMATION	NO-ESTIMATION	NO-ESTIMATION	CAPACITY-FACTOR-V1
AUS	Australia	Bungala I	WKS0066021	110.0	-32.4270	137.8380	Solar						Wiki-Solar	https://www.wiki-solar.org	Wiki-Solar											259.65	260.13	254.38	246.65	268.60	SOLAR-V1-NO-AGE	SOLAR-V1-NO-AGE	SOLAR-V1-NO-AGE	SOLAR-V1-NO-AGE	SOLAR-V1-NO-AGE
AUS	Australia	Bungala II	WKS0070392	110.0	-32.4080	137.8410	Solar						Wiki-Solar	https://www.wiki-solar.org	Wiki-Solar											259.65	260.09	254.38	247.29	267.03	SOLAR-V1-NO-AGE	SOLAR-V1-NO-AGE	SOLAR-V1-NO-AGE	SOLAR-V1-NO-AGE	SOLAR-V1-NO-AGE
AUS	Australia	Burrendong	AUS0000300	19.0	-32.6646	149.1080	Hydro					AGL Energy Pty Ltd	Australian Renewable Energy Mapping Infrastructure	https://www.nationalmap.gov.au/	Australian Renewable Energy Mapping Infrastructure	1019040		43.844722222222224	15.805277777777778	7.618888888888889	6.788333333333333	41.501666666666665	36.22694444444444		Australia Clean Energy Regulator	56.55	64.50	42.08	56.48	68.87	HYDRO-V1	HYDRO-V1	HYDRO-V1	HYDRO-V1	HYDRO-V1
AUS	Australia	Burrinjuck Power Station	AUS0000048	27.0	-35.0025	148.5834	Hydro					Eraring Energy	Australian Renewable Energy Mapping Infrastructure	https://www.nationalmap.gov.au/	Australian Renewable Energy Mapping Infrastructure	1014203		85.92888888888889	41.01583333333333	84.74777777777778	83.07222222222222	106.96916666666667	59.83444444444444		Australia Clean Energy Regulator	82.15	81.47	61.15	74.33	94.75	HYDRO-V1	HYDRO-V1	HYDRO-V1	HYDRO-V1	HYDRO-V1
AUS	Australia	Burrup Peninsula (Karratha Gas Plant)	AUS0000181	240.0	-20.6286	116.7821	Gas					Woodside Pty Ltd	Australian Renewable Energy Mapping Infrastructure	https://www.nationalmap.gov.au/	Australian Renewable Energy Mapping Infrastructure	1020937														665.62	NO-ESTIMATION	NO-ESTIMATION	NO-ESTIMATION	NO-ESTIMATION	CAPACITY-FACTOR-V1
AUS	Australia	Burrup Peninsula (Pluto Phase 1)	AUS0000182	160.0	-20.5937	116.7802	Gas					Woodside Pty Ltd	Australian Renewable Energy Mapping Infrastructure	https://www.nationalmap.gov.au/	Australian Renewable Energy Mapping Infrastructure															443.74	NO-ESTIMATION	NO-ESTIMATION	NO-ESTIMATION	NO-ESTIMATION	CAPACITY-FACTOR-V1
AUS	Australia	Butlers Gorge	AUS0000127	14.4	-42.2669	146.2618	Hydro					Hydro-Electric Corporation (Tasmania)	Australian Renewable Energy Mapping Infrastructure	https://www.nationalmap.gov.au/	Australian Renewable Energy Mapping Infrastructure	1019008		101.86888888888889	65.56694444444445	91.80583333333334	47.056666666666665	93.22916666666667	80.28138888888888		Australia Clean Energy Regulator	51.53	46.20	34.58	37.72	57.17	HYDRO-V1	HYDRO-V1	HYDRO-V1	HYDRO-V1	HYDRO-V1
AUS	Australia	CSIRO Energy Centre	AUS0000438	1.5	-32.8835	151.7275	Solar					CSIRO	Australian Renewable Energy Mapping Infrastructure	https://www.nationalmap.gov.au/	Australian Renewable Energy Mapping Infrastructure	1002121										3.04	3.18	3.15	3.23	3.17	SOLAR-V1-NO-AGE	SOLAR-V1-NO-AGE	SOLAR-V1-NO-AGE	SOLAR-V1-NO-AGE	SOLAR-V1-NO-AGE
AUS	Australia	Callide A	AUS0000178	30.0	-24.3340	150.6280	Coal					CS Energy	Australian Renewable Energy Mapping Infrastructure	https://www.nationalmap.gov.au/	Australian Renewable Energy Mapping Infrastructure	1010509		117.42055555555555	113.66305555555556	100.82					Australia Clean Energy Regulator					193.74	NO-ESTIMATION	NO-ESTIMATION	NO-ESTIMATION	NO-ESTIMATION	CAPACITY-FACTOR-V1
AUS	Australia	Callide B	AUS0000177	700.0	-24.3449	150.6197	Coal					CS Energy	Australian Renewable Energy Mapping Infrastructure	https://www.nationalmap.gov.au/	Australian Renewable Energy Mapping Infrastructure	1010509		3893.5041666666666	2807.4730555555557	3529.535	4296.041111111111	4778.3469444444445	5505.031111111111		Australia Clean Energy Regulator					4520.72	NO-ESTIMATION	NO-ESTIMATION	NO-ESTIMATION	NO-ESTIMATION	CAPACITY-FACTOR-V1
AUS	Australia	Callide C	AUS0000176	840.0	-24.3449	150.6182	Coal					CS Energy	Australian Renewable Energy Mapping Infrastructure	https://www.nationalmap.gov.au/	Australian Renewable Energy Mapping Infrastructure	1010509		4585.591944444444	3102.6994444444445	5552.424166666667	6035.5391666666665	5443.5888888888885	5839.915		Australia Clean Energy Regulator					5424.86	NO-ESTIMATION	NO-ESTIMATION	NO-ESTIMATION	NO-ESTIMATION	CAPACITY-FACTOR-V1
AUS	Australia	Camballin	AUS0000414	1.04	-18.0278	124.1621	Gas					Energy Developments Ltd	Australian Renewable Energy Mapping Infrastructure	https://www.nationalmap.gov.au/	Australian Renewable Energy Mapping Infrastructure	1030182														2.88	NO-ESTIMATION	NO-ESTIMATION	NO-ESTIMATION	NO-ESTIMATION	CAPACITY-FACTOR-V1
AUS	Australia	Canning Vale	AUS0000330	4.0	-32.0739	115.8914	Waste					Landfill Gas and Power Pty Ltd	Australian Renewable Energy Mapping Infrastructure	https://www.nationalmap.gov.au/	Australian Renewable Energy Mapping Infrastructure	1067435														0.0	NO-ESTIMATION	NO-ESTIMATION	NO-ESTIMATION	NO-ESTIMATION	CAPACITY-FACTOR-V1
AUS	Australia	Cannington Mine	AUS0000452	40.0	-21.8601	140.9158	Gas					BHP Billiton	Australian Renewable Energy Mapping Infrastructure	https://www.nationalmap.gov.au/	Australian Renewable Energy Mapping Infrastructure	1047647														110.93	NO-ESTIMATION	NO-ESTIMATION	NO-ESTIMATION	NO-ESTIMATION	CAPACITY-FACTOR-V1
AUS	Australia	Canunda Wind Farm	AUS0000064	46.0	-37.7603	140.4033	Wind					International Power - GDF Suez Australia	Australian Renewable Energy Mapping Infrastructure	https://www.nationalmap.gov.au/	Australian Renewable Energy Mapping Infrastructure	1059723		119.89972222222222	130.99277777777777	123.68722222222222	118.44888888888889	117.98805555555556	130.44027777777777		Australia Clean Energy Regulator					120.32	NO-ESTIMATION	NO-ESTIMATION	NO-ESTIMATION	NO-ESTIMATION	CAPACITY-FACTOR-V1
AUS	Australia	Cape Bridgewater Wind Farm	AUS0000007	58.0	-38.3577	141.3850	Wind					Pacific Hydro Pty Ltd	Australian Renewable Energy Mapping Infrastructure	https://www.nationalmap.gov.au/	Australian Renewable Energy Mapping Infrastructure	1078632														151.70	NO-ESTIMATION	NO-ESTIMATION	NO-ESTIMATION	NO-ESTIMATION	CAPACITY-FACTOR-V1
AUS	Australia	Cape Lambert	AUS0000462	105.0	-20.6488	117.1407	Gas					Rio Tinto Australia Pty Ltd	Australian Renewable Energy Mapping Infrastructure	https://www.nationalmap.gov.au/	Australian Renewable Energy Mapping Infrastructure	1027524							155.88111111111112		Australia Clean Energy Regulator					291.20	NO-ESTIMATION	NO-ESTIMATION	NO-ESTIMATION	NO-ESTIMATION	CAPACITY-FACTOR-V1
AUS	Australia	Cape Nelson North Wind Farm	AUS0000112	22.0	-38.3676	141.5430	Wind					Pacific Hydro Pty Ltd	Australian Renewable Energy Mapping Infrastructure	https://www.nationalmap.gov.au/	Australian Renewable Energy Mapping Infrastructure															57.54	NO-ESTIMATION	NO-ESTIMATION	NO-ESTIMATION	NO-ESTIMATION	CAPACITY-FACTOR-V1
AUS	Australia	Cape Nelson South Wind Farm	AUS0000111	44.0	-38.4120	141.5430	Wind					Pacific Hydro Pty Ltd	Australian Renewable Energy Mapping Infrastructure	https://www.nationalmap.gov.au/	Australian Renewable Energy Mapping Infrastructure	1055739														115.08	NO-ESTIMATION	NO-ESTIMATION	NO-ESTIMATION	NO-ESTIMATION	CAPACITY-FACTOR-V1
AUS	Australia	Cape Preston	AUS0000457	450.0	-21.0767	116.1590	Gas					Citic Pacific Mining	Australian Renewable Energy Mapping Infrastructure	https://www.nationalmap.gov.au/	Australian Renewable Energy Mapping Infrastructure															1248.04	NO-ESTIMATION	NO-ESTIMATION	NO-ESTIMATION	NO-ESTIMATION	CAPACITY-FACTOR-V1
AUS	Australia	Cape Sir William Grant Wind Farm	AUS0000110	54.0	-38.3976	141.6209	Wind					Pacific Hydro Pty Ltd	Australian Renewable Energy Mapping Infrastructure	https://www.nationalmap.gov.au/	Australian Renewable Energy Mapping Infrastructure															141.24	NO-ESTIMATION	NO-ESTIMATION	NO-ESTIMATION	NO-ESTIMATION	CAPACITY-FACTOR-V1
AUS	Australia	Capital Hill Wind Farm	AUS0000047	140.0	-35.1660	149.5186	Wind					Infigen Energy Pty Ltd	Australian Renewable Energy Mapping Infrastructure	https://www.nationalmap.gov.au/	Australian Renewable Energy Mapping Infrastructure	1071422		354.07916666666665	382.00888888888886	328.94	370.51416666666665	354.6427777777778	384.11055555555555		Australia Clean Energy Regulator					366.19	NO-ESTIMATION	NO-ESTIMATION	NO-ESTIMATION	NO-ESTIMATION	CAPACITY-FACTOR-V1
AUS	Australia	Capral (Aluminium Smelter)	AUS0000270	300.0	-32.7897	151.4813	Gas					Capral Ltd	Australian Renewable Energy Mapping Infrastructure	https://www.nationalmap.gov.au/	Australian Renewable Energy Mapping Infrastructure															832.02	NO-ESTIMATION	NO-ESTIMATION	NO-ESTIMATION	NO-ESTIMATION	CAPACITY-FACTOR-V1
AUS	Australia	Carnarvon	AUS0000386	15.0	-24.8692	113.6754	Gas						Australian Renewable Energy Mapping Infrastructure	https://www.nationalmap.gov.au/	Australian Renewable Energy Mapping Infrastructure	1030183		49.04416666666667	47.908055555555556	46.08027777777778	44.690555555555555	41.24111111111111	43.19583333333333		Australia Clean Energy Regulator					41.60	NO-ESTIMATION	NO-ESTIMATION	NO-ESTIMATION	NO-ESTIMATION	CAPACITY-FACTOR-V1
AUS	Australia	Catagunya	AUS0000126	48.0	-42.4524	146.5977	Hydro					Hydro-Electric Corporation (Tasmania)	Australian Renewable Energy Mapping Infrastructure	https://www.nationalmap.gov.au/	Australian Renewable Energy Mapping Infrastructure	1019009		222.52277777777778	264.53	217.17333333333335	223.6161111111111	224.42111111111112	231.69805555555556		Australia Clean Energy Regulator	150.40	139.62	86.25	132.42	152.36	HYDRO-V1	HYDRO-V1	HYDRO-V1	HYDRO-V1	HYDRO-V1
AUS	Australia	Cathedral Rocks Wind Farm	AUS0000063	66.0	-34.8509	135.5852	Wind					TRUenergy & Acciona Energy	Australian Renewable Energy Mapping Infrastructure	https://www.nationalmap.gov.au/	Australian Renewable Energy Mapping Infrastructure	1058286		177.61388888888888	198.77444444444444	172.33916666666667	171.23	153.18777777777777	153.04166666666666		Australia Clean Energy Regulator					172.63	NO-ESTIMATION	NO-ESTIMATION	NO-ESTIMATION	NO-ESTIMATION	CAPACITY-FACTOR-V1
AUS	Australia	Cawse Nickel Mine	AUS0000415	21.0	-30.3808	121.1635	Gas						Australian Renewable Energy Mapping Infrastructure	https://www.nationalmap.gov.au/	Australian Renewable Energy Mapping Infrastructure															58.24	NO-ESTIMATION	NO-ESTIMATION	NO-ESTIMATION	NO-ESTIMATION	CAPACITY-FACTOR-V1
AUS	Australia	Cethana	AUS0000144	85.0	-41.4787	146.1349	Hydro					Hydro-Electric Corporation (Tasmania)	Australian Renewable Energy Mapping Infrastructure	https://www.nationalmap.gov.au/	Australian Renewable Energy Mapping Infrastructure	1019010		346.2808333333333	456.66	241.87777777777777	169.82638888888889	413.9902777777778	426.43833333333333		Australia Clean Energy Regulator	265.85	252.06	163.32	170.37	294.90	HYDRO-V1	HYDRO-V1	HYDRO-V1	HYDRO-V1	HYDRO-V1
AUS	Australia	Challicum Hills Wind Farm	AUS0000006	52.5	-37.3898	143.1140	Wind					Pacific Hydro Pty Ltd	Australian Renewable Energy Mapping Infrastructure	https://www.nationalmap.gov.au/	Australian Renewable Energy Mapping Infrastructure	1040167		136.70027777777779	152.39583333333334	135.42583333333334	136.62	127.16222222222223	132.74333333333334		Australia Clean Energy Regulator					137.32	NO-ESTIMATION	NO-ESTIMATION	NO-ESTIMATION	NO-ESTIMATION	CAPACITY-FACTOR-V1
AUS	Australia	Channel Island	AUS0000261	310.0	-12.5550	130.8666	Gas					NT Government	Australian Renewable Energy Mapping Infrastructure	https://www.nationalmap.gov.au/	Australian Renewable Energy Mapping Infrastructure	1024439		1040.7402777777777	1068.0919444444444	978.0472222222222	1068.4391666666668	1039.4716666666666	1062.7872222222222		Australia Clean Energy Regulator					859.76	NO-ESTIMATION	NO-ESTIMATION	NO-ESTIMATION	NO-ESTIMATION	CAPACITY-FACTOR-V1
AUS	Australia	Charlestown Square	AUS0000401	2.8	-32.9643	151.6936	Gas					GPT RE Limited	Australian Renewable Energy Mapping Infrastructure	https://www.nationalmap.gov.au/	Australian Renewable Energy Mapping Infrastructure															7.76	NO-ESTIMATION	NO-ESTIMATION	NO-ESTIMATION	NO-ESTIMATION	CAPACITY-FACTOR-V1
AUS	Australia	Childers	WKS0068499	75.0	-25.2800	152.3800	Solar						Wiki-Solar	https://www.wiki-solar.org	Wiki-Solar											181.88	182.68	182.44	186.66	186.48	SOLAR-V1-NO-AGE	SOLAR-V1-NO-AGE	SOLAR-V1-NO-AGE	SOLAR-V1-NO-AGE	SOLAR-V1-NO-AGE
AUS	Australia	Christmas Creek Iron Ore Mine	AUS0000221	58.0	-22.3990	119.7320	Oil					Contract Power Holdings	Australian Renewable Energy Mapping Infrastructure	https://www.nationalmap.gov.au/	Australian Renewable Energy Mapping Infrastructure	1085168														112.01	NO-ESTIMATION	NO-ESTIMATION	NO-ESTIMATION	NO-ESTIMATION	CAPACITY-FACTOR-V1
AUS	Australia	Clare Solar Farm	AUS0000528	130.0	-19.8398	147.2105	Solar					FRV-Fotowatio Renewable Ventures	Australian Renewable Energy Mapping Infrastructure	https://www.nationalmap.gov.au/	Australian Renewable Energy Mapping Infrastructure											312.10	312.10	312.44	317.19	315.99	SOLAR-V1-NO-AGE	SOLAR-V1-NO-AGE	SOLAR-V1-NO-AGE	SOLAR-V1-NO-AGE	SOLAR-V1-NO-AGE
AUS	Australia	Claytons	AUS0000083	11.0	-37.9502	145.1187	Waste					Energy Developments LFG (Victoria) Pty Ltd	Australian Renewable Energy Mapping Infrastructure	https://www.nationalmap.gov.au/	Australian Renewable Energy Mapping Infrastructure	1016472		84.48555555555555	78.50861111111111	80.64305555555555	75.36555555555556	78.16666666666667	84.20388888888888		Australia Clean Energy Regulator					0.0	NO-ESTIMATION	NO-ESTIMATION	NO-ESTIMATION	NO-ESTIMATION	CAPACITY-FACTOR-V1
AUS	Australia	Clements Gap Wind Farm	AUS0000025	57.0	-33.5086	138.1192	Wind					Pacific Hydro Pty Ltd	Australian Renewable Energy Mapping Infrastructure	https://www.nationalmap.gov.au/	Australian Renewable Energy Mapping Infrastructure	1058035		169.01361111111112	182.2225	171.02305555555554	175.4675	160.7275	189.04055555555556		Australia Clean Energy Regulator					149.09	NO-ESTIMATION	NO-ESTIMATION	NO-ESTIMATION	NO-ESTIMATION	CAPACITY-FACTOR-V1
AUS	Australia	Clermont Solar Farm	AUS0000619	100.0	-22.8446	147.5855	Solar						Australian Renewable Energy Mapping Infrastructure	https://www.nationalmap.gov.au/	Australian Renewable Energy Mapping Infrastructure											243.23	247.91	235.55	249.84	253.93	SOLAR-V1-NO-AGE	SOLAR-V1-NO-AGE	SOLAR-V1-NO-AGE	SOLAR-V1-NO-AGE	SOLAR-V1-NO-AGE
AUS	Australia	Cloudbreak	AUS0000324	44.0	-22.3247	119.4040	Oil					Contract Power	Australian Renewable Energy Mapping Infrastructure	https://www.nationalmap.gov.au/	Australian Renewable Energy Mapping Infrastructure	1085169		133.73166666666665	141.24916666666667	178.73722222222221	173.05416666666667				Australia Clean Energy Regulator					84.98	NO-ESTIMATION	NO-ESTIMATION	NO-ESTIMATION	NO-ESTIMATION	CAPACITY-FACTOR-V1
AUS	Australia	Clover	AUS0000103	30.0	-36.7853	147.2205	Hydro					AGL Energy Pty Ltd	Australian Renewable Energy Mapping Infrastructure	https://www.nationalmap.gov.au/	Australian Renewable Energy Mapping Infrastructure	1030164		47.93388888888889	57.42388888888889	42.04666666666667	45.70444444444445	70.97527777777778	54.39194444444445		Australia Clean Energy Regulator	82.27	82.27	69.95	70.15	94.88	HYDRO-V1	HYDRO-V1	HYDRO-V1	HYDRO-V1	HYDRO-V1
AUS	Australia	Cluny	AUS0000125	17.0	-42.5064	146.6812	Hydro					Hydro-Electric Corporation (Tasmania)	Australian Renewable Energy Mapping Infrastructure	https://www.nationalmap.gov.au/	Australian Renewable Energy Mapping Infrastructure	1019011		76.83222222222223	94.14	81.42805555555556	75.03861111111111	62.45111111111111	18.2125		Australia Clean Energy Regulator	73.02	67.03	55.67	60.18	73.67	HYDRO-V1	HYDRO-V1	HYDRO-V1	HYDRO-V1	HYDRO-V1
AUS	Australia	Cockburn	AUS0000183	240.0	-32.2001	115.7737	Gas					Verve Energy	Australian Renewable Energy Mapping Infrastructure	https://www.nationalmap.gov.au/	Australian Renewable Energy Mapping Infrastructure	1055737		496.62416666666667	1122.4647222222222	658.15	638.1805555555555	363.93055555555554	118.035		Australia Clean Energy Regulator					665.62	NO-ESTIMATION	NO-ESTIMATION	NO-ESTIMATION	NO-ESTIMATION	CAPACITY-FACTOR-V1
AUS	Australia	Codrington Wind Farm	AUS0000015	18.2	-38.2835	141.9547	Wind					Energy Pacific (Victoria) Pty Ltd	Australian Renewable Energy Mapping Infrastructure	https://www.nationalmap.gov.au/	Australian Renewable Energy Mapping Infrastructure	1045053			44.778055555555554	44.69833333333333	41.11638888888889	41.481944444444444	43.585277777777776		Australia Clean Energy Regulator					47.60	NO-ESTIMATION	NO-ESTIMATION	NO-ESTIMATION	NO-ESTIMATION	CAPACITY-FACTOR-V1
AUS	Australia	Collgar Wind Farm	AUS0000307	206.0	-31.5432	118.4566	Wind					UBS IIT/ REST	Australian Renewable Energy Mapping Infrastructure	https://www.nationalmap.gov.au/	Australian Renewable Energy Mapping Infrastructure	1081301		605.5608333333333	696.6516666666666	712.8902777777778	670.7066666666667	696.3058333333333	715.4997222222222		Australia Clean Energy Regulator					538.82	NO-ESTIMATION	NO-ESTIMATION	NO-ESTIMATION	NO-ESTIMATION	CAPACITY-FACTOR-V1
AUS	Australia	Collie (Bluewaters)	AUS0000184	416.0	-33.3310	116.2290	Coal					Griffin Energy	Australian Renewable Energy Mapping Infrastructure	https://www.nationalmap.gov.au/	Australian Renewable Energy Mapping Infrastructure	1062485														2686.60	NO-ESTIMATION	NO-ESTIMATION	NO-ESTIMATION	NO-ESTIMATION	CAPACITY-FACTOR-V1
AUS	Australia	Collie A	AUS0000208	340.0	-33.3422	116.2612	Coal					Verve Energy	Australian Renewable Energy Mapping Infrastructure	https://www.nationalmap.gov.au/	Australian Renewable Energy Mapping Infrastructure	1030184		2362.073611111111	1955.9258333333332	2239.3880555555556	2272.4725	2230.7633333333333	2031.9441666666667		Australia Clean Energy Regulator					2195.78	NO-ESTIMATION	NO-ESTIMATION	NO-ESTIMATION	NO-ESTIMATION	CAPACITY-FACTOR-V1
AUS	Australia	Collinsville	AUS0000179	190.0	-20.5447	147.8049	Coal					RATCH Australia	Australian Renewable Energy Mapping Infrastructure	https://www.nationalmap.gov.au/	Australian Renewable Energy Mapping Infrastructure	1010512		0.21472222222222223							Australia Clean Energy Regulator					1227.05	NO-ESTIMATION	NO-ESTIMATION	NO-ESTIMATION	NO-ESTIMATION	CAPACITY-FACTOR-V1
AUS	Australia	Collinsville Solar Farm	AUS0000590	42.0	-20.5411	147.8074	Solar					RATCH Australia Corporation Limited	Australian Renewable Energy Mapping Infrastructure	https://www.nationalmap.gov.au/	Australian Renewable Energy Mapping Infrastructure											100.69	100.33	100.49	102.08	102.80	SOLAR-V1-NO-AGE	SOLAR-V1-NO-AGE	SOLAR-V1-NO-AGE	SOLAR-V1-NO-AGE	SOLAR-V1-NO-AGE
AUS	Australia	Colongra	AUS0000271	724.0	-33.2099	151.5448	Gas					Delta Electricity	Australian Renewable Energy Mapping Infrastructure	https://www.nationalmap.gov.au/	Australian Renewable Energy Mapping Infrastructure	1064734		19.173055555555557	13.840555555555556	71.79638888888888	28.942222222222224	14.008333333333333	15.12111111111111		Australia Clean Energy Regulator					2007.96	NO-ESTIMATION	NO-ESTIMATION	NO-ESTIMATION	NO-ESTIMATION	CAPACITY-FACTOR-V1
AUS	Australia	Condamine A	AUS0000154	144.0	-26.6682	150.2700	Gas					Queensland Gas Company	Australian Renewable Energy Mapping Infrastructure	https://www.nationalmap.gov.au/	Australian Renewable Energy Mapping Infrastructure			573.1630555555555	617.9230555555556	765.1002777777778	723.5783333333334	960.7911111111111	849.4619444444445		Australia Clean Energy Regulator					399.37	NO-ESTIMATION	NO-ESTIMATION	NO-ESTIMATION	NO-ESTIMATION	CAPACITY-FACTOR-V1
AUS	Australia	Condong Sugar Mill	AUS0000263	30.0	-28.3138	153.4341	Biomass					Delta Electricity	Australian Renewable Energy Mapping Infrastructure	https://www.nationalmap.gov.au/	Australian Renewable Energy Mapping Infrastructure				20.475	104.35916666666667	147.97972222222222	178.02777777777777	215.11777777777777		Australia Clean Energy Regulator						NO-ESTIMATION	NO-ESTIMATION	NO-ESTIMATION	NO-ESTIMATION	NO-ESTIMATION
AUS	Australia	Copeton	AUS0000301	24.0	-29.9102	150.9235	Hydro					AGL Energy Pty Ltd	Australian Renewable Energy Mapping Infrastructure	https://www.nationalmap.gov.au/	Australian Renewable Energy Mapping Infrastructure	1019041		40.45944444444444	46.93083333333333	38.829166666666666	12.689444444444444	28.087222222222223	41.25666666666667		Australia Clean Energy Regulator	53.84	51.76	36.63	31.66	65.10	HYDRO-V1	HYDRO-V1	HYDRO-V1	HYDRO-V1	HYDRO-V1
AUS	Australia	Coral Bay Diesel Backup	AUS0000351	2.24	-23.1521	113.7762	Oil					Verve Energy	Australian Renewable Energy Mapping Infrastructure	https://www.nationalmap.gov.au/	Australian Renewable Energy Mapping Infrastructure	1063760														4.32	NO-ESTIMATION	NO-ESTIMATION	NO-ESTIMATION	NO-ESTIMATION	CAPACITY-FACTOR-V1
AUS	Australia	Corio	AUS0000336	1.0	-38.0587	144.4056	Waste					EDL LFG Vic Pty Ltd	Australian Renewable Energy Mapping Infrastructure	https://www.nationalmap.gov.au/	Australian Renewable Energy Mapping Infrastructure	1016473					6.557777777777778	7.266944444444444	7.471388888888889		Australia Clean Energy Regulator					0.0	NO-ESTIMATION	NO-ESTIMATION	NO-ESTIMATION	NO-ESTIMATION	CAPACITY-FACTOR-V1
AUS	Australia	Crookwell Wind Farm	AUS0000046	4.8	-34.5165	149.5425	Wind					Eraring Energy	Australian Renewable Energy Mapping Infrastructure	https://www.nationalmap.gov.au/	Australian Renewable Energy Mapping Infrastructure			6.875277777777778	0.4025	7.9225	8.729722222222222				Australia Clean Energy Regulator					12.55	NO-ESTIMATION	NO-ESTIMATION	NO-ESTIMATION	NO-ESTIMATION	CAPACITY-FACTOR-V1
AUS	Australia	Crowlands Wind Farm	AUS0000518	80.0	-37.1216	143.1537	Wind					Pacific Hydro	Australian Renewable Energy Mapping Infrastructure	https://www.nationalmap.gov.au/	Australian Renewable Energy Mapping Infrastructure								35.85194444444444		Australia Clean Energy Regulator					209.25	NO-ESTIMATION	NO-ESTIMATION	NO-ESTIMATION	NO-ESTIMATION	CAPACITY-FACTOR-V1
AUS	Australia	Cullerin Range Wind Farm	AUS0000003	30.0	-34.8050	149.4001	Wind					Origin Energy	Australian Renewable Energy Mapping Infrastructure	https://www.nationalmap.gov.au/	Australian Renewable Energy Mapping Infrastructure	1071870		99.56388888888888	106.62611111111111	90.46694444444445	102.17805555555556	4.645277777777777	112.69111111111111		Australia Clean Energy Regulator					78.46	NO-ESTIMATION	NO-ESTIMATION	NO-ESTIMATION	NO-ESTIMATION	CAPACITY-FACTOR-V1
AUS	Australia	Daandine	AUS0000155	33.0	-27.0863	150.9430	Gas					Energy Infrastructure Investments Pty Ltd	Australian Renewable Energy Mapping Infrastructure	https://www.nationalmap.gov.au/	Australian Renewable Energy Mapping Infrastructure	1064609		212.01	239.54	0.0	259.28583333333336	249.25472222222223	437.4427777777778		Australia Clean Energy Regulator					91.52	NO-ESTIMATION	NO-ESTIMATION	NO-ESTIMATION	NO-ESTIMATION	CAPACITY-FACTOR-V1
AUS	Australia	Dampier	AUS0000185	120.0	-20.6480	116.7219	Gas					Rio Tinto Australia Pty Ltd	Australian Renewable Energy Mapping Infrastructure	https://www.nationalmap.gov.au/	Australian Renewable Energy Mapping Infrastructure	1018123														332.81	NO-ESTIMATION	NO-ESTIMATION	NO-ESTIMATION	NO-ESTIMATION	CAPACITY-FACTOR-V1
AUS	Australia	Darling Downs	AUS0000156	644.0	-27.1169	150.8942	Gas					Origin Energy	Australian Renewable Energy Mapping Infrastructure	https://www.nationalmap.gov.au/	Australian Renewable Energy Mapping Infrastructure	1062112		2881.4080555555556	3322.8125	4337.818611111111	3674.545	3342.9466666666667	2245.3141666666666		Australia Clean Energy Regulator					1786.08	NO-ESTIMATION	NO-ESTIMATION	NO-ESTIMATION	NO-ESTIMATION	CAPACITY-FACTOR-V1
AUS	Australia	Darling Downs Solar Farm	AUS0000526	110.0	-27.1169	150.8942	Solar					APA Group	Australian Renewable Energy Mapping Infrastructure	https://www.nationalmap.gov.au/	Australian Renewable Energy Mapping Infrastructure											266.79	249.41	250.62	264.70	271.07	SOLAR-V1-NO-AGE	SOLAR-V1-NO-AGE	SOLAR-V1-NO-AGE	SOLAR-V1-NO-AGE	SOLAR-V1-NO-AGE
AUS	Australia	Darlot Gold Mine	AUS0000321	11.7	-27.8972	121.2698	Gas					Barrick Gold	Australian Renewable Energy Mapping Infrastructure	https://www.nationalmap.gov.au/	Australian Renewable Energy Mapping Infrastructure	1085198														32.44	NO-ESTIMATION	NO-ESTIMATION	NO-ESTIMATION	NO-ESTIMATION	CAPACITY-FACTOR-V1
AUS	Australia	Dartmouth (Mount Beauty Hydro Scheme)	AUS0000109	150.0	-36.5564	147.5206	Hydro					AGL Energy Pty Ltd	Australian Renewable Energy Mapping Infrastructure	https://www.nationalmap.gov.au/	Australian Renewable Energy Mapping Infrastructure			178.60444444444445	357.5444444444444	446.69138888888887	508.08444444444444	44.397777777777776	56.003055555555555		Australia Clean Energy Regulator	421.46	421.46	275.80	294.86	515.46	HYDRO-V1	HYDRO-V1	HYDRO-V1	HYDRO-V1	HYDRO-V1
AUS	Australia	Darwin DRW	WKS0068285	4.0	-12.4157	130.8908	Solar						Wiki-Solar	https://www.wiki-solar.org	Wiki-Solar											7.75	7.08	7.27	7.16	6.50	SOLAR-V1-NO-AGE	SOLAR-V1-NO-AGE	SOLAR-V1-NO-AGE	SOLAR-V1-NO-AGE	SOLAR-V1-NO-AGE
AUS	Australia	Daydream Solar Farm	AUS0000531	50.0	-20.4947	147.7707	Solar					Edify Energy	Australian Renewable Energy Mapping Infrastructure	https://www.nationalmap.gov.au/	Australian Renewable Energy Mapping Infrastructure											119.47	119.05	119.24	121.13	121.95	SOLAR-V1-NO-AGE	SOLAR-V1-NO-AGE	SOLAR-V1-NO-AGE	SOLAR-V1-NO-AGE	SOLAR-V1-NO-AGE
AUS	Australia	DeGrussa	WKS0065085	10.6	-25.5500	119.3170	Solar						Wiki-Solar	https://www.wiki-solar.org	Wiki-Solar											24.17	24.98	24.82	24.65	24.59	SOLAR-V1-NO-AGE	SOLAR-V1-NO-AGE	SOLAR-V1-NO-AGE	SOLAR-V1-NO-AGE	SOLAR-V1-NO-AGE
AUS	Australia	Denham Diesel Backup	AUS0000353	1.6	-25.9167	113.5340	Oil					Verve Energy	Australian Renewable Energy Mapping Infrastructure	https://www.nationalmap.gov.au/	Australian Renewable Energy Mapping Infrastructure															3.09	NO-ESTIMATION	NO-ESTIMATION	NO-ESTIMATION	NO-ESTIMATION	CAPACITY-FACTOR-V1
AUS	Australia	Derby	AUS0000366	12.53	-17.3141	123.6441	Gas					Energy Developments Ltd	Australian Renewable Energy Mapping Infrastructure	https://www.nationalmap.gov.au/	Australian Renewable Energy Mapping Infrastructure	1058766		38.385555555555555	38.07388888888889	35.76083333333333	37.454166666666666	34.239444444444445	33.727777777777774		Australia Clean Energy Regulator					34.75	NO-ESTIMATION	NO-ESTIMATION	NO-ESTIMATION	NO-ESTIMATION	CAPACITY-FACTOR-V1
AUS	Australia	Devils Gate	AUS0000136	60.0	-41.3505	146.2632	Hydro					Hydro-Electric Corporation (Tasmania)	Australian Renewable Energy Mapping Infrastructure	https://www.nationalmap.gov.au/	Australian Renewable Energy Mapping Infrastructure	1019012		247.81472222222223	319.4211111111111	261.6947222222222	226.21138888888888	287.2163888888889	297.18638888888887		Australia Clean Energy Regulator	187.66	177.92	115.28	120.26	208.17	HYDRO-V1	HYDRO-V1	HYDRO-V1	HYDRO-V1	HYDRO-V1
AUS	Australia	Diamantina	AUS0000459	242.0	-20.7837	139.4833	Gas					APA Group and AGL Energy Ltd	Australian Renewable Energy Mapping Infrastructure	https://www.nationalmap.gov.au/	Australian Renewable Energy Mapping Infrastructure	1088740			252.57666666666665	1502.9666666666667	1716.8830555555555	1649.3	1601.4577777777777		Australia Clean Energy Regulator					671.16	NO-ESTIMATION	NO-ESTIMATION	NO-ESTIMATION	NO-ESTIMATION	CAPACITY-FACTOR-V1
AUS	Australia	Dry Creek	AUS0000233	156.0	-34.8475	138.5818	Gas					Synergen Power	Australian Renewable Energy Mapping Infrastructure	https://www.nationalmap.gov.au/	Australian Renewable Energy Mapping Infrastructure	1014351		6.722222222222222	2.9233333333333333	4.886388888888889	6.196944444444444	9.695	10.726111111111111		Australia Clean Energy Regulator					432.65	NO-ESTIMATION	NO-ESTIMATION	NO-ESTIMATION	NO-ESTIMATION	CAPACITY-FACTOR-V1
AUS	Australia	Dubbo	WKS0064626	30.0	-32.2730	148.6580	Solar						Wiki-Solar	https://www.wiki-solar.org	Wiki-Solar											68.35	66.53	63.37	64.02	70.67	SOLAR-V1-NO-AGE	SOLAR-V1-NO-AGE	SOLAR-V1-NO-AGE	SOLAR-V1-NO-AGE	SOLAR-V1-NO-AGE
AUS	Australia	EarthPower Biomass Plant	AUS0000272	3.9	-33.8204	151.0420	Waste					Earthpower Technologies Sydney Pty Ltd	Australian Renewable Energy Mapping Infrastructure	https://www.nationalmap.gov.au/	Australian Renewable Energy Mapping Infrastructure															0.0	NO-ESTIMATION	NO-ESTIMATION	NO-ESTIMATION	NO-ESTIMATION	CAPACITY-FACTOR-V1
AUS	Australia	Eastern Creek	AUS0000045	5.4	-33.8142	150.8537	Waste					Energy Developments LFG(NSW) Pty Ltd	Australian Renewable Energy Mapping Infrastructure	https://www.nationalmap.gov.au/	Australian Renewable Energy Mapping Infrastructure	1057464		20.566111111111113	18.075	16.235833333333332	12.092777777777778	12.046111111111111	8.890555555555556		Australia Clean Energy Regulator					0.0	NO-ESTIMATION	NO-ESTIMATION	NO-ESTIMATION	NO-ESTIMATION	CAPACITY-FACTOR-V1
AUS	Australia	Eastern Creek 2	AUS0000044	8.984	-33.8125	150.8617	Waste					LMS Energy Generation Pty Ltd	Australian Renewable Energy Mapping Infrastructure	https://www.nationalmap.gov.au/	Australian Renewable Energy Mapping Infrastructure	1054566		61.48694444444445	64.80694444444444	63.61638888888889	62.98361111111111	60.97527777777778	57.08638888888889		Australia Clean Energy Regulator					0.0	NO-ESTIMATION	NO-ESTIMATION	NO-ESTIMATION	NO-ESTIMATION	CAPACITY-FACTOR-V1
AUS	Australia	Eildon	AUS0000084	120.0	-37.2220	145.9215	Hydro					AGL Energy Pty Ltd	Australian Renewable Energy Mapping Infrastructure	https://www.nationalmap.gov.au/	Australian Renewable Energy Mapping Infrastructure	1030166		266.9038888888889	184.37027777777777	197.31694444444443	153.18444444444444	102.96083333333333	185.79416666666665		Australia Clean Energy Regulator	328.41	321.94	194.97	242.67	397.20	HYDRO-V1	HYDRO-V1	HYDRO-V1	HYDRO-V1	HYDRO-V1
AUS	Australia	Eildon Small Hydro	AUS0000335	5.0	-37.2431	145.8974	Hydro					Pacific Hydro Investments Pty Ltd	Australian Renewable Energy Mapping Infrastructure	https://www.nationalmap.gov.au/	Australian Renewable Energy Mapping Infrastructure			18.529722222222222	12.07	14.727777777777778	12.632222222222222	8.516944444444444	15.1925		Australia Clean Energy Regulator	17.26	17.77	13.30	16.56	19.87	HYDRO-V1	HYDRO-V1	HYDRO-V1	HYDRO-V1	HYDRO-V1
AUS	Australia	Elliott	AUS0000488	1.0	-17.5504	133.5393	Oil					Territory Generation	Australian Renewable Energy Mapping Infrastructure	https://www.nationalmap.gov.au/	Australian Renewable Energy Mapping Infrastructure						2.9119444444444444	2.7030555555555558	2.7730555555555556		Australia Clean Energy Regulator					1.93	NO-ESTIMATION	NO-ESTIMATION	NO-ESTIMATION	NO-ESTIMATION	CAPACITY-FACTOR-V1
AUS	Australia	Emerald Solar Farm	AUS0000581	68.0	-23.5084	148.1347	Solar					Lighthouse Solar Fund	Australian Renewable Energy Mapping Infrastructure	https://www.nationalmap.gov.au/	Australian Renewable Energy Mapping Infrastructure											168.44	158.36	162.84	169.95	160.88	SOLAR-V1-NO-AGE	SOLAR-V1-NO-AGE	SOLAR-V1-NO-AGE	SOLAR-V1-NO-AGE	SOLAR-V1-NO-AGE
AUS	Australia	Emu Downs	WKS0068582	20.0	-30.4890	115.4160	Solar						Wiki-Solar	https://www.wiki-solar.org	Wiki-Solar											46.47	44.96	46.33	47.14	46.60	SOLAR-V1-NO-AGE	SOLAR-V1-NO-AGE	SOLAR-V1-NO-AGE	SOLAR-V1-NO-AGE	SOLAR-V1-NO-AGE
AUS	Australia	Emu Downs Wind Farm	AUS0000043	79.2	-30.4882	115.3768	Wind					Griffin Energy & Stanwell Corporation Ltd	Australian Renewable Energy Mapping Infrastructure	https://www.nationalmap.gov.au/	Australian Renewable Energy Mapping Infrastructure	1058036		226.46444444444444	241.58305555555555	253.84777777777776	226.4738888888889	258.8236111111111	240.195		Australia Clean Energy Regulator					207.15	NO-ESTIMATION	NO-ESTIMATION	NO-ESTIMATION	NO-ESTIMATION	CAPACITY-FACTOR-V1
AUS	Australia	Energy Brix	AUS0000085	195.0	-38.2546	146.4137	Coal					Energy Brix (Aust) Corp	Australian Renewable Energy Mapping Infrastructure	https://www.nationalmap.gov.au/	Australian Renewable Energy Mapping Infrastructure			156.81694444444443	105.60111111111111	41.69361111111111					Australia Clean Energy Regulator					1259.34	NO-ESTIMATION	NO-ESTIMATION	NO-ESTIMATION	NO-ESTIMATION	CAPACITY-FACTOR-V1
AUS	Australia	Eraring	AUS0000306	41.5	-33.0617	151.5223	Oil					Eraring Energy	Australian Renewable Energy Mapping Infrastructure	https://www.nationalmap.gov.au/	Australian Renewable Energy Mapping Infrastructure	1014204		11393.210555555555	9300.379166666668	14316.478888888889	14631.565	14993.468888888889	17186.143888888888		Australia Clean Energy Regulator					80.15	NO-ESTIMATION	NO-ESTIMATION	NO-ESTIMATION	NO-ESTIMATION	CAPACITY-FACTOR-V1
AUS	Australia	Esperance	AUS0000186	33.0	-33.8762	121.8998	Gas					Infrastructure Capital Group	Australian Renewable Energy Mapping Infrastructure	https://www.nationalmap.gov.au/	Australian Renewable Energy Mapping Infrastructure	1030191		76.72583333333333	76.345	75.50944444444444	76.81388888888888	77.05583333333334	69.35		Australia Clean Energy Regulator					91.52	NO-ESTIMATION	NO-ESTIMATION	NO-ESTIMATION	NO-ESTIMATION	CAPACITY-FACTOR-V1
AUS	Australia	Esperance Wind Farm Nine Mile Beach	AUS0000042	3.6	-33.8927	121.7778	Wind					Verve Energy	Australian Renewable Energy Mapping Infrastructure	https://www.nationalmap.gov.au/	Australian Renewable Energy Mapping Infrastructure	1055738														9.41	NO-ESTIMATION	NO-ESTIMATION	NO-ESTIMATION	NO-ESTIMATION	CAPACITY-FACTOR-V1
AUS	Australia	Esperance Wind Farm Ten Mile Lagoon	AUS0000391	2.03	-33.8802	121.7690	Wind					Verve Energy	Australian Renewable Energy Mapping Infrastructure	https://www.nationalmap.gov.au/	Australian Renewable Energy Mapping Infrastructure	1030193														5.30	NO-ESTIMATION	NO-ESTIMATION	NO-ESTIMATION	NO-ESTIMATION	CAPACITY-FACTOR-V1
AUS	Australia	Exmouth	AUS0000372	8.0	-21.9465	114.1250	Gas					Burns and Roe Worley	Australian Renewable Energy Mapping Infrastructure	https://www.nationalmap.gov.au/	Australian Renewable Energy Mapping Infrastructure	1030194		25.103055555555557	24.860277777777778	22.73611111111111	23.81138888888889	23.79111111111111	25.158055555555556		Australia Clean Energy Regulator					22.18	NO-ESTIMATION	NO-ESTIMATION	NO-ESTIMATION	NO-ESTIMATION	CAPACITY-FACTOR-V1
AUS	Australia	Fisher	AUS0000135	43.2	-41.6732	146.2687	Hydro					Hydro-Electric Corporation (Tasmania)	Australian Renewable Energy Mapping Infrastructure	https://www.nationalmap.gov.au/	Australian Renewable Energy Mapping Infrastructure	1019013		205.70222222222222	241.83138888888888	127.96666666666667	165.17444444444445	237.56944444444446	235.61944444444444		Australia Clean Energy Regulator	119.77	119.77	99.46	99.74	140.86	HYDRO-V1	HYDRO-V1	HYDRO-V1	HYDRO-V1	HYDRO-V1
AUS	Australia	Fitzroy Crossing	AUS0000367	4.06	-18.1956	125.5597	Gas					Energy Developments Ltd	Australian Renewable Energy Mapping Infrastructure	https://www.nationalmap.gov.au/	Australian Renewable Energy Mapping Infrastructure	1030195		15.048333333333334	14.546944444444444	14.462777777777777	14.801944444444445	14.17361111111111	14.825833333333334		Australia Clean Energy Regulator					11.26	NO-ESTIMATION	NO-ESTIMATION	NO-ESTIMATION	NO-ESTIMATION	CAPACITY-FACTOR-V1
AUS	Australia	Gannawarra Solar Farm	AUS0000601	60.0	-35.6762	143.4553	Solar					Wirsol Edify Energy	Australian Renewable Energy Mapping Infrastructure	https://www.nationalmap.gov.au/	Australian Renewable Energy Mapping Infrastructure											109.02	111.72	112.97	110.75	111.93	SOLAR-V1-NO-AGE	SOLAR-V1-NO-AGE	SOLAR-V1-NO-AGE	SOLAR-V1-NO-AGE	SOLAR-V1-NO-AGE
AUS	Australia	Geraldton	AUS0000187	21.0	-28.7701	114.6485	Gas					Verve Energy	Australian Renewable Energy Mapping Infrastructure	https://www.nationalmap.gov.au/	Australian Renewable Energy Mapping Infrastructure	1030197		0.15305555555555556	0.08416666666666667	0.022222222222222223					Australia Clean Energy Regulator					58.24	NO-ESTIMATION	NO-ESTIMATION	NO-ESTIMATION	NO-ESTIMATION	CAPACITY-FACTOR-V1
AUS	Australia	German Creek	AUS0000157	45.2	-22.9281	148.5515	Gas					Energy Developments CSM (Qld) Pty Ltd	Australian Renewable Energy Mapping Infrastructure	https://www.nationalmap.gov.au/	Australian Renewable Energy Mapping Infrastructure	1053501		248.355	305.60777777777776	305.96305555555557	323.0588888888889	319.78555555555556	303.19194444444446		Australia Clean Energy Regulator					125.35	NO-ESTIMATION	NO-ESTIMATION	NO-ESTIMATION	NO-ESTIMATION	CAPACITY-FACTOR-V1
AUS	Australia	Gladstone	AUS0000158	1680.0	-23.8508	151.2187	Coal					GPS Joint Venture	Australian Renewable Energy Mapping Infrastructure	https://www.nationalmap.gov.au/	Australian Renewable Energy Mapping Infrastructure	1024521		6251.809444444444	6837.605277777778	6482.464166666667	6900.339444444445	6662.61	8974.846944444444		Australia Clean Energy Regulator					10849.73	NO-ESTIMATION	NO-ESTIMATION	NO-ESTIMATION	NO-ESTIMATION	CAPACITY-FACTOR-V1
AUS	Australia	Glenbawn	AUS0000275	5.8	-32.1097	150.9982	Hydro					AGL Energy Pty Ltd	Australian Renewable Energy Mapping Infrastructure	https://www.nationalmap.gov.au/	Australian Renewable Energy Mapping Infrastructure	1019042		2.1597222222222223	6.454722222222222	11.737222222222222	9.075833333333334	4.1433333333333335	19.60333333333333		Australia Clean Energy Regulator	14.89	14.54	9.73	12.57	17.66	HYDRO-V1	HYDRO-V1	HYDRO-V1	HYDRO-V1	HYDRO-V1
AUS	Australia	Glennies Creek	AUS0000276	13.0	-32.4598	151.1286	Gas					EnviroGen Pty Ltd	Australian Renewable Energy Mapping Infrastructure	https://www.nationalmap.gov.au/	Australian Renewable Energy Mapping Infrastructure	1071134		81.30916666666667	83.12416666666667	90.71888888888888	93.78305555555555	78.62416666666667	77.30527777777777		Australia Clean Energy Regulator					36.05	NO-ESTIMATION	NO-ESTIMATION	NO-ESTIMATION	NO-ESTIMATION	CAPACITY-FACTOR-V1
AUS	Australia	Glenorchy	AUS0000418	1.6	-42.8415	147.2550	Waste					AGL Energy Pty Ltd	Australian Renewable Energy Mapping Infrastructure	https://www.nationalmap.gov.au/	Australian Renewable Energy Mapping Infrastructure			11.72888888888889	11.214722222222223	11.976944444444445	11.052222222222222	9.491944444444444	9.162777777777778		Australia Clean Energy Regulator					0.0	NO-ESTIMATION	NO-ESTIMATION	NO-ESTIMATION	NO-ESTIMATION	CAPACITY-FACTOR-V1
AUS	Australia	Goondiwindi	WKS0069520	4.5	-28.3250	150.3750	Solar						Wiki-Solar	https://www.wiki-solar.org	Wiki-Solar											8.53	8.22	8.35	8.25	8.25	SOLAR-V1-NO-AGE	SOLAR-V1-NO-AGE	SOLAR-V1-NO-AGE	SOLAR-V1-NO-AGE	SOLAR-V1-NO-AGE
AUS	Australia	Gordon	AUS0000143	432.0	-42.7405	145.9828	Hydro					Hydro-Electric Corporation (Tasmania)	Australian Renewable Energy Mapping Infrastructure	https://www.nationalmap.gov.au/	Australian Renewable Energy Mapping Infrastructure	1019014		1827.4372222222223	2739.3077777777776	1061.7811111111112	1389.868888888889	403.3986111111111	1019.7230555555556		Australia Clean Energy Regulator	809.18	808.07	273.85	363.76	955.62	HYDRO-V1	HYDRO-V1	HYDRO-V1	HYDRO-V1	HYDRO-V1
AUS	Australia	Gosnells	AUS0000331	1.1	-32.0228	116.0129	Waste					AGL Energy Pty Ltd	Australian Renewable Energy Mapping Infrastructure	https://www.nationalmap.gov.au/	Australian Renewable Energy Mapping Infrastructure	1061149														0.0	NO-ESTIMATION	NO-ESTIMATION	NO-ESTIMATION	NO-ESTIMATION	CAPACITY-FACTOR-V1
AUS	Australia	Grange Avenue	AUS0000041	2.0	-33.7029	150.8312	Waste					Energy Developments LFG (NSW) Pty Ltd	Australian Renewable Energy Mapping Infrastructure	https://www.nationalmap.gov.au/	Australian Renewable Energy Mapping Infrastructure	1076063					6.948333333333333	6.607222222222222	5.4655555555555555		Australia Clean Energy Regulator					0.0	NO-ESTIMATION	NO-ESTIMATION	NO-ESTIMATION	NO-ESTIMATION	CAPACITY-FACTOR-V1
AUS	Australia	Grasmere Wind Farm (Albany Stage II)	AUS0000309	13.8	-35.0507	117.7638	Wind					Verve Energy	Australian Renewable Energy Mapping Infrastructure	https://www.nationalmap.gov.au/	Australian Renewable Energy Mapping Infrastructure															36.09	NO-ESTIMATION	NO-ESTIMATION	NO-ESTIMATION	NO-ESTIMATION	CAPACITY-FACTOR-V1
AUS	Australia	Greenough River Solar Farm	AUS0000474	10.0	-28.9043	115.1119	Solar					Verve Energy/GE Energy Financial Services JV	Australian Renewable Energy Mapping Infrastructure	https://www.nationalmap.gov.au/	Australian Renewable Energy Mapping Infrastructure	1088216							21.815		Australia Clean Energy Regulator	20.80	20.96	20.87	21.41	20.60	SOLAR-V1-NO-AGE	SOLAR-V1-NO-AGE	SOLAR-V1-NO-AGE	SOLAR-V1-NO-AGE	SOLAR-V1-NO-AGE
AUS	Australia	Griffith Solar Farm	AUS0000511	36.0	-34.3155	146.1094	Solar					Neoen	Australian Renewable Energy Mapping Infrastructure	https://www.nationalmap.gov.au/	Australian Renewable Energy Mapping Infrastructure								22.02722222222222		Australia Clean Energy Regulator	73.95	72.01	68.04	66.76	74.55	SOLAR-V1-NO-AGE	SOLAR-V1-NO-AGE	SOLAR-V1-NO-AGE	SOLAR-V1-NO-AGE	SOLAR-V1-NO-AGE
AUS	Australia	Gullen	WKS0068350	10.0	-34.6100	149.4760	Solar						Wiki-Solar	https://www.wiki-solar.org	Wiki-Solar											19.69	19.08	18.70	18.58	19.97	SOLAR-V1-NO-AGE	SOLAR-V1-NO-AGE	SOLAR-V1-NO-AGE	SOLAR-V1-NO-AGE	SOLAR-V1-NO-AGE
AUS	Australia	Gullen Range Wind Farm	AUS0000482	165.5	-34.6149	149.4597	Wind					Tianrun Australia	Australian Renewable Energy Mapping Infrastructure	https://www.nationalmap.gov.au/	Australian Renewable Energy Mapping Infrastructure				48.59444444444444	359.9058333333333	466.47555555555556	473.4141666666667	506.94666666666666		Australia Clean Energy Regulator					432.89	NO-ESTIMATION	NO-ESTIMATION	NO-ESTIMATION	NO-ESTIMATION	CAPACITY-FACTOR-V1
AUS	Australia	Gunning	AUS0000040	47.0	-34.6977	149.3861	Wind					Acciona Energy Australia	Australian Renewable Energy Mapping Infrastructure	https://www.nationalmap.gov.au/	Australian Renewable Energy Mapping Infrastructure	1087733		165.39	172.9386111111111	157.69972222222222	165.34277777777777	156.24583333333334	167.15		Australia Clean Energy Regulator					122.93	NO-ESTIMATION	NO-ESTIMATION	NO-ESTIMATION	NO-ESTIMATION	CAPACITY-FACTOR-V1
AUS	Australia	Guthega	AUS0000303	80.0	-36.3501	148.4135	Hydro					Snowy Hydro Ltd	Australian Renewable Energy Mapping Infrastructure	https://www.nationalmap.gov.au/	Australian Renewable Energy Mapping Infrastructure	1029077										215.04	231.29	130.38	147.43	258.31	HYDRO-V1	HYDRO-V1	HYDRO-V1	HYDRO-V1	HYDRO-V1
AUS	Australia	Hallam Road	AUS0000077	8.984	-38.0535	145.2699	Waste					LMS Energy Generation Pty Ltd	Australian Renewable Energy Mapping Infrastructure	https://www.nationalmap.gov.au/	Australian Renewable Energy Mapping Infrastructure	1088652														0.0	NO-ESTIMATION	NO-ESTIMATION	NO-ESTIMATION	NO-ESTIMATION	CAPACITY-FACTOR-V1
AUS	Australia	Hallet 5 - The Bluff	AUS0000454	52.5	-33.3855	138.7928	Wind					AGL Energy Pty Ltd	Australian Renewable Energy Mapping Infrastructure	https://www.nationalmap.gov.au/	Australian Renewable Energy Mapping Infrastructure	1077096		150.24055555555555	167.77277777777778	135.84694444444443	150.01222222222222	122.29805555555555	161.69027777777777		Australia Clean Energy Regulator					137.32	NO-ESTIMATION	NO-ESTIMATION	NO-ESTIMATION	NO-ESTIMATION	CAPACITY-FACTOR-V1
AUS	Australia	Hallett	AUS0000250	228.3	-33.3487	138.7517	Gas					TRUenergy	Australian Renewable Energy Mapping Infrastructure	https://www.nationalmap.gov.au/	Australian Renewable Energy Mapping Infrastructure	1055702		58.81916666666667	33.94694444444445	22.2875	33.32944444444445	46.25333333333333	19.823333333333334		Australia Clean Energy Regulator					633.17	NO-ESTIMATION	NO-ESTIMATION	NO-ESTIMATION	NO-ESTIMATION	CAPACITY-FACTOR-V1
AUS	Australia	Hallett 1 Brown Hill Wind Farm	AUS0000453	94.5	-33.3397	138.7323	Wind					AGL Energy Pty Ltd	Australian Renewable Energy Mapping Infrastructure	https://www.nationalmap.gov.au/	Australian Renewable Energy Mapping Infrastructure	1062649		331.6766666666667	358.90694444444443	315.74111111111114	322.41805555555555	285.59777777777776	312.8327777777778		Australia Clean Energy Regulator					247.17	NO-ESTIMATION	NO-ESTIMATION	NO-ESTIMATION	NO-ESTIMATION	CAPACITY-FACTOR-V1
AUS	Australia	Hallett 2 Hallet Hill Wind Farm	AUS0000455	71.4	-33.5226	138.8552	Wind					ANZ Energy Infrastructure Trust	Australian Renewable Energy Mapping Infrastructure	https://www.nationalmap.gov.au/	Australian Renewable Energy Mapping Infrastructure	1071423		256.2275	268.6691666666667	238.47666666666666	249.15916666666666	224.57722222222222	250.40694444444443		Australia Clean Energy Regulator					186.75	NO-ESTIMATION	NO-ESTIMATION	NO-ESTIMATION	NO-ESTIMATION	CAPACITY-FACTOR-V1
AUS	Australia	Halls Creek	AUS0000368	3.69	-18.2328	127.6619	Gas					Energy Developments Ltd	Australian Renewable Energy Mapping Infrastructure	https://www.nationalmap.gov.au/	Australian Renewable Energy Mapping Infrastructure	1030198		12.089166666666667	11.525277777777777	11.454722222222221	11.9675	11.465277777777779	11.470277777777778		Australia Clean Energy Regulator					10.23	NO-ESTIMATION	NO-ESTIMATION	NO-ESTIMATION	NO-ESTIMATION	CAPACITY-FACTOR-V1
AUS	Australia	Hamilton Solar Farm	AUS0000530	69.0	-20.5048	147.7671	Solar					Edify Energy	Australian Renewable Energy Mapping Infrastructure	https://www.nationalmap.gov.au/	Australian Renewable Energy Mapping Infrastructure											165.30	164.71	164.97	167.49	168.63	SOLAR-V1-NO-AGE	SOLAR-V1-NO-AGE	SOLAR-V1-NO-AGE	SOLAR-V1-NO-AGE	SOLAR-V1-NO-AGE
AUS	Australia	Haughton River Solar Farm	AUS0000592	500.0	-19.7330	147.0483	Solar					SPIC	Australian Renewable Energy Mapping Infrastructure	https://www.nationalmap.gov.au/	Australian Renewable Energy Mapping Infrastructure											1157.27	1159.61	1158.56	1176.71	1173.50	SOLAR-V1-NO-AGE	SOLAR-V1-NO-AGE	SOLAR-V1-NO-AGE	SOLAR-V1-NO-AGE	SOLAR-V1-NO-AGE
AUS	Australia	Hayman Solar Farm	AUS0000532	180.0	-20.4877	147.7449	Solar					Edify Energy Blackrock	Australian Renewable Energy Mapping Infrastructure	https://www.nationalmap.gov.au/	Australian Renewable Energy Mapping Infrastructure											433.44	431.92	432.60	439.18	451.48	SOLAR-V1-NO-AGE	SOLAR-V1-NO-AGE	SOLAR-V1-NO-AGE	SOLAR-V1-NO-AGE	SOLAR-V1-NO-AGE
AUS	Australia	Hazelwood	AUS0000087	1600.0	-38.2731	146.3923	Coal					Hazelwood Power	Australian Renewable Energy Mapping Infrastructure	https://www.nationalmap.gov.au/	Australian Renewable Energy Mapping Infrastructure	1018219		11483.098055555556	11087.42888888889	10969.4225	10325.778333333334	7700.2075			Australia Clean Energy Regulator					10333.08	NO-ESTIMATION	NO-ESTIMATION	NO-ESTIMATION	NO-ESTIMATION	CAPACITY-FACTOR-V1
AUS	Australia	Henderson	AUS0000355	3.2	-32.1650	115.8008	Waste					Waste Gas Resources	Australian Renewable Energy Mapping Infrastructure	https://www.nationalmap.gov.au/	Australian Renewable Energy Mapping Infrastructure															0.0	NO-ESTIMATION	NO-ESTIMATION	NO-ESTIMATION	NO-ESTIMATION	CAPACITY-FACTOR-V1
AUS	Australia	Highbury	AUS0000343	2.0	-34.8490	138.7203	Waste					EDL LFG SA Pty Ltd	Australian Renewable Energy Mapping Infrastructure	https://www.nationalmap.gov.au/	Australian Renewable Energy Mapping Infrastructure	1016475					1.2027777777777777				Australia Clean Energy Regulator					0.0	NO-ESTIMATION	NO-ESTIMATION	NO-ESTIMATION	NO-ESTIMATION	CAPACITY-FACTOR-V1
AUS	Australia	Hobart	AUS0000419	1.0	-42.8883	147.2888	Waste					AGL Energy Pty Ltd	Australian Renewable Energy Mapping Infrastructure	https://www.nationalmap.gov.au/	Australian Renewable Energy Mapping Infrastructure	1061561		6.362777777777778	5.271944444444444	7.603888888888889	3.9119444444444444	2.4716666666666667	6.230555555555555		Australia Clean Energy Regulator					0.0	NO-ESTIMATION	NO-ESTIMATION	NO-ESTIMATION	NO-ESTIMATION	CAPACITY-FACTOR-V1
AUS	Australia	Hopetoun Diesel Backup	AUS0000412	1.3	-33.9050	120.1299	Oil					Verve Energy	Australian Renewable Energy Mapping Infrastructure	https://www.nationalmap.gov.au/	Australian Renewable Energy Mapping Infrastructure	1030199														2.51	NO-ESTIMATION	NO-ESTIMATION	NO-ESTIMATION	NO-ESTIMATION	CAPACITY-FACTOR-V1
AUS	Australia	Hopetoun Wind Turbines	AUS0000413	1.2	-33.9078	120.1297	Wind					Verve Energy	Australian Renewable Energy Mapping Infrastructure	https://www.nationalmap.gov.au/	Australian Renewable Energy Mapping Infrastructure															3.13	NO-ESTIMATION	NO-ESTIMATION	NO-ESTIMATION	NO-ESTIMATION	CAPACITY-FACTOR-V1
AUS	Australia	Hughendon	WKS0069764	20.0	-20.8750	144.1700	Solar						Wiki-Solar	https://www.wiki-solar.org	Wiki-Solar											47.38	47.38	47.38	48.14	48.01	SOLAR-V1-NO-AGE	SOLAR-V1-NO-AGE	SOLAR-V1-NO-AGE	SOLAR-V1-NO-AGE	SOLAR-V1-NO-AGE
AUS	Australia	Hume	AUS0000076	70.0	-36.1066	147.0326	Hydro					Eraring Energy	Australian Renewable Energy Mapping Infrastructure	https://www.nationalmap.gov.au/	Australian Renewable Energy Mapping Infrastructure	1014205		238.94944444444445	0.3497222222222222	209.73638888888888	181.65722222222223	255.67694444444444	203.37194444444444		Australia Clean Energy Regulator	243.32	243.32	194.03	277.31	247.46	HYDRO-V1	HYDRO-V1	HYDRO-V1	HYDRO-V1	HYDRO-V1
AUS	Australia	Hunter	AUS0000277	29.0	-32.8360	151.4505	Oil					Infratil Energy Australia Pty Ltd	Australian Renewable Energy Mapping Infrastructure	https://www.nationalmap.gov.au/	Australian Renewable Energy Mapping Infrastructure	1099346														56.00	NO-ESTIMATION	NO-ESTIMATION	NO-ESTIMATION	NO-ESTIMATION	CAPACITY-FACTOR-V1
AUS	Australia	Hunter Valley	AUS0000278	50.0	-32.3893	150.9664	Gas					Macquarie Generation	Australian Renewable Energy Mapping Infrastructure	https://www.nationalmap.gov.au/	Australian Renewable Energy Mapping Infrastructure	1014206		0.3647222222222222	0.18777777777777777	0.3163888888888889	1.1327777777777779	0.6419444444444444	0.8536111111111111		Australia Clean Energy Regulator					138.67	NO-ESTIMATION	NO-ESTIMATION	NO-ESTIMATION	NO-ESTIMATION	CAPACITY-FACTOR-V1
AUS	Australia	Inkerman Sugar Mill	AUS0000145	10.5	-19.6422	147.4016	Biomass					CSR	Australian Renewable Energy Mapping Infrastructure	https://www.nationalmap.gov.au/	Australian Renewable Energy Mapping Infrastructure	1025551															NO-ESTIMATION	NO-ESTIMATION	NO-ESTIMATION	NO-ESTIMATION	NO-ESTIMATION
AUS	Australia	Invicta Sugar Mill	AUS0000056	150.0	-19.5167	147.1065	Biomass					CSR	Australian Renewable Energy Mapping Infrastructure	https://www.nationalmap.gov.au/	Australian Renewable Energy Mapping Infrastructure	1013429															NO-ESTIMATION	NO-ESTIMATION	NO-ESTIMATION	NO-ESTIMATION	NO-ESTIMATION
AUS	Australia	Isis Central Sugar Mill	AUS0000159	25.0	-25.1940	152.2086	Biomass					AGL Energy Pty Ltd	Australian Renewable Energy Mapping Infrastructure	https://www.nationalmap.gov.au/	Australian Renewable Energy Mapping Infrastructure																NO-ESTIMATION	NO-ESTIMATION	NO-ESTIMATION	NO-ESTIMATION	NO-ESTIMATION
AUS	Australia	Jacks Gully	AUS0000039	2.3	-34.0734	150.7427	Waste					Energy Developments LFG (NSW) Pty Ltd	Australian Renewable Energy Mapping Infrastructure	https://www.nationalmap.gov.au/	Australian Renewable Energy Mapping Infrastructure	1053498		16.415277777777778	15.978055555555555	15.657222222222222	14.524444444444445	13.168888888888889	12.837222222222222		Australia Clean Energy Regulator					0.0	NO-ESTIMATION	NO-ESTIMATION	NO-ESTIMATION	NO-ESTIMATION	CAPACITY-FACTOR-V1
AUS	Australia	Jeeralang A	AUS0000088	204.0	-38.2753	146.4263	Gas					Industry Funds Management Nominees Ltd Ecogen Holdings	Australian Renewable Energy Mapping Infrastructure	https://www.nationalmap.gov.au/	Australian Renewable Energy Mapping Infrastructure	1030167														565.77	NO-ESTIMATION	NO-ESTIMATION	NO-ESTIMATION	NO-ESTIMATION	CAPACITY-FACTOR-V1
AUS	Australia	Jeeralang B	AUS0000089	228.0	-38.2746	146.4249	Gas					Industry Funds Management Nominees Ltd	Australian Renewable Energy Mapping Infrastructure	https://www.nationalmap.gov.au/	Australian Renewable Energy Mapping Infrastructure	1030167														632.34	NO-ESTIMATION	NO-ESTIMATION	NO-ESTIMATION	NO-ESTIMATION	CAPACITY-FACTOR-V1
AUS	Australia	Jindabyne Dam Mini Hydro	AUS0000021	1.1	-36.4351	148.6333	Hydro					Snowy Hydro Ltd	Australian Renewable Energy Mapping Infrastructure	https://www.nationalmap.gov.au/	Australian Renewable Energy Mapping Infrastructure	1029078										4.29	4.16	3.14	2.78	4.86	HYDRO-V1	HYDRO-V1	HYDRO-V1	HYDRO-V1	HYDRO-V1
AUS	Australia	John Butters	AUS0000134	144.0	-42.1548	145.5345	Hydro					Hydro-Electric Corporation (Tasmania)	Australian Renewable Energy Mapping Infrastructure	https://www.nationalmap.gov.au/	Australian Renewable Energy Mapping Infrastructure	1019016		587.3741666666666	636.4144444444445	490.69944444444445	373.4716666666667	737.6419444444444	571.6463888888889		Australia Clean Energy Regulator	318.40	333.39	163.04	177.77	414.06	HYDRO-V1	HYDRO-V1	HYDRO-V1	HYDRO-V1	HYDRO-V1
AUS	Australia	Jounama	AUS0000038	14.0	-35.5620	148.3055	Hydro					Snowy Hydro Ltd	Australian Renewable Energy Mapping Infrastructure	https://www.nationalmap.gov.au/	Australian Renewable Energy Mapping Infrastructure	1066821										46.48	45.94	27.49	37.04	48.76	HYDRO-V1	HYDRO-V1	HYDRO-V1	HYDRO-V1	HYDRO-V1
AUS	Australia	Jundee Gold Mine	AUS0000222	21.0	-26.3712	120.5776	Gas					Newmount Australia	Australian Renewable Energy Mapping Infrastructure	https://www.nationalmap.gov.au/	Australian Renewable Energy Mapping Infrastructure	1061933														58.24	NO-ESTIMATION	NO-ESTIMATION	NO-ESTIMATION	NO-ESTIMATION	CAPACITY-FACTOR-V1
AUS	Australia	KRC Cogeneration Plant	AUS0000332	4.2	-27.4453	153.1185	Gas					AGL	Australian Renewable Energy Mapping Infrastructure	https://www.nationalmap.gov.au/	Australian Renewable Energy Mapping Infrastructure															11.64	NO-ESTIMATION	NO-ESTIMATION	NO-ESTIMATION	NO-ESTIMATION	CAPACITY-FACTOR-V1
AUS	Australia	Kalamia Sugar Mill	AUS0000160	9.0	-19.5223	147.4152	Biomass					Sucrogen (Kalamia) Pty Ltd	Australian Renewable Energy Mapping Infrastructure	https://www.nationalmap.gov.au/	Australian Renewable Energy Mapping Infrastructure																NO-ESTIMATION	NO-ESTIMATION	NO-ESTIMATION	NO-ESTIMATION	NO-ESTIMATION
AUS	Australia	Kalamunda	AUS0000329	1.3	-31.9768	115.9988	Oil					Landfill Gas and Power Pty Ltd	Australian Renewable Energy Mapping Infrastructure	https://www.nationalmap.gov.au/	Australian Renewable Energy Mapping Infrastructure	1067433		0.0033333333333333335	0.005	0.005555555555555556	0.0016666666666666668	0.021944444444444444	0.005		Australia Clean Energy Regulator					2.51	NO-ESTIMATION	NO-ESTIMATION	NO-ESTIMATION	NO-ESTIMATION	CAPACITY-FACTOR-V1
AUS	Australia	Kalbarri Wind Farm	AUS0000405	1.7	-27.8995	114.1946	Wind					Verve Energy	Australian Renewable Energy Mapping Infrastructure	https://www.nationalmap.gov.au/	Australian Renewable Energy Mapping Infrastructure			4.647777777777778	3.732222222222222	4.205555555555556	3.8405555555555555	4.008055555555556	3.158333333333333		Australia Clean Energy Regulator					4.44	NO-ESTIMATION	NO-ESTIMATION	NO-ESTIMATION	NO-ESTIMATION	CAPACITY-FACTOR-V1
AUS	Australia	Kalgoorlie (Parkeston)	AUS0000188	110.0	-30.7378	121.5065	Gas					Newmount Australia / Transalta	Australian Renewable Energy Mapping Infrastructure	https://www.nationalmap.gov.au/	Australian Renewable Energy Mapping Infrastructure	1024263		265.2	214.4413888888889	161.66055555555556	216.7913888888889	255.81861111111112	259.80833333333334		Australia Clean Energy Regulator					305.07	NO-ESTIMATION	NO-ESTIMATION	NO-ESTIMATION	NO-ESTIMATION	CAPACITY-FACTOR-V1
AUS	Australia	Kalgoorlie Nickel Smelter	AUS0000209	42.0	-30.8737	121.4842	Gas					Southern Cross Energy	Australian Renewable Energy Mapping Infrastructure	https://www.nationalmap.gov.au/	Australian Renewable Energy Mapping Infrastructure	1033312		3.965	1.5686111111111112	1.8719444444444444	1.7669444444444444	0.34305555555555556	1.4113888888888888		Australia Clean Energy Regulator					116.48	NO-ESTIMATION	NO-ESTIMATION	NO-ESTIMATION	NO-ESTIMATION	CAPACITY-FACTOR-V1
AUS	Australia	Kambalda	AUS0000210	42.0	-31.1919	121.6741	Gas					Southern Cross Energy	Australian Renewable Energy Mapping Infrastructure	https://www.nationalmap.gov.au/	Australian Renewable Energy Mapping Infrastructure	1033313		276.9975	217.9963888888889	181.0197222222222	232.45277777777778	259.55611111111114	268.59222222222223		Australia Clean Energy Regulator					116.48	NO-ESTIMATION	NO-ESTIMATION	NO-ESTIMATION	NO-ESTIMATION	CAPACITY-FACTOR-V1
AUS	Australia	Kangaroo Valley (Shoalhaven Scheme)	AUS0000279	160.0	-34.7230	150.4795	Hydro					Eraring Energy	Australian Renewable Energy Mapping Infrastructure	https://www.nationalmap.gov.au/	Australian Renewable Energy Mapping Infrastructure											298.94	285.01	130.24	142.12	360.88	HYDRO-V1	HYDRO-V1	HYDRO-V1	HYDRO-V1	HYDRO-V1
AUS	Australia	Karadoc Solar Farm	AUS0000448	112.0	-34.4154	142.2521	Solar					BayWa	Australian Renewable Energy Mapping Infrastructure	https://www.nationalmap.gov.au/	Australian Renewable Energy Mapping Infrastructure	1096003										2.89	2.86	2.88	2.81	2.79	SOLAR-V1-NO-AGE	SOLAR-V1-NO-AGE	SOLAR-V1-NO-AGE	SOLAR-V1-NO-AGE	SOLAR-V1-NO-AGE
AUS	Australia	Kareeya	AUS0000161	88.0	-17.7670	145.5779	Hydro					Stanwell Corporation Ltd	Australian Renewable Energy Mapping Infrastructure	https://www.nationalmap.gov.au/	Australian Renewable Energy Mapping Infrastructure	1067221		471.5858333333333	597.9138888888889	448.3927777777778	295.0736111111111	487.80333333333334	450.4194444444444		Australia Clean Energy Regulator	185.48	177.85	117.77	70.75	220.81	HYDRO-V1	HYDRO-V1	HYDRO-V1	HYDRO-V1	HYDRO-V1
AUS	Australia	Karratha	AUS0000189	86.0	-20.7626	116.8375	Gas					ATCO Power	Australian Renewable Energy Mapping Infrastructure	https://www.nationalmap.gov.au/	Australian Renewable Energy Mapping Infrastructure	1075751		493.5102777777778	446.5397222222222	474.165	452.0519444444444	345.47055555555556	78.92444444444445		Australia Clean Energy Regulator					238.51	NO-ESTIMATION	NO-ESTIMATION	NO-ESTIMATION	NO-ESTIMATION	CAPACITY-FACTOR-V1
AUS	Australia	Katherine	AUS0000259	34.7	-14.4587	132.2445	Gas					NT Government	Australian Renewable Energy Mapping Infrastructure	https://www.nationalmap.gov.au/	Australian Renewable Energy Mapping Infrastructure	1024443		33.314166666666665	18.738055555555555	15.546111111111111	11.247222222222222	24.293333333333333	19.893055555555556		Australia Clean Energy Regulator					96.23	NO-ESTIMATION	NO-ESTIMATION	NO-ESTIMATION	NO-ESTIMATION	CAPACITY-FACTOR-V1
AUS	Australia	Kemerton	AUS0000211	260.9	-33.1633	115.7805	Gas					Transfield Services Infrastructure Fund	Australian Renewable Energy Mapping Infrastructure	https://www.nationalmap.gov.au/	Australian Renewable Energy Mapping Infrastructure	1058552			79.17305555555555	83.96583333333334	119.78666666666666	107.76916666666666	69.45694444444445		Australia Clean Energy Regulator					723.58	NO-ESTIMATION	NO-ESTIMATION	NO-ESTIMATION	NO-ESTIMATION	CAPACITY-FACTOR-V1
AUS	Australia	Kiata Wind Farm	AUS0000506	31.05	-36.3966	141.7474	Wind					Windlab Limited	Australian Renewable Energy Mapping Infrastructure	https://www.nationalmap.gov.au/	Australian Renewable Energy Mapping Infrastructure								5.773333333333333		Australia Clean Energy Regulator					81.21	NO-ESTIMATION	NO-ESTIMATION	NO-ESTIMATION	NO-ESTIMATION	CAPACITY-FACTOR-V1
AUS	Australia	Kidston I	WKS0066503	50.0	-18.8900	144.1400	Solar						Wiki-Solar	https://www.wiki-solar.org	Wiki-Solar											119.05	122.14	119.47	121.26	120.93	SOLAR-V1-NO-AGE	SOLAR-V1-NO-AGE	SOLAR-V1-NO-AGE	SOLAR-V1-NO-AGE	SOLAR-V1-NO-AGE
AUS	Australia	King Island (Currie)	AUS0000449	8.55	-39.9388	143.8920	Oil					Hydro Tasmania	Australian Renewable Energy Mapping Infrastructure	https://www.nationalmap.gov.au/	Australian Renewable Energy Mapping Infrastructure	1019017														16.51	NO-ESTIMATION	NO-ESTIMATION	NO-ESTIMATION	NO-ESTIMATION	CAPACITY-FACTOR-V1
AUS	Australia	Kogan Creek	AUS0000162	744.0	-26.9177	150.7493	Coal					CS Energy	Australian Renewable Energy Mapping Infrastructure	https://www.nationalmap.gov.au/	Australian Renewable Energy Mapping Infrastructure	1043910		5696.316111111111	5292.296111111111	5731.49	4478.062777777778	5924.063888888889	5254.593055555555		Australia Clean Energy Regulator					4804.88	NO-ESTIMATION	NO-ESTIMATION	NO-ESTIMATION	NO-ESTIMATION	CAPACITY-FACTOR-V1
AUS	Australia	Koombooloomba	AUS0000055	7.3	-17.8313	145.6034	Hydro					Stanwell Corporation Ltd	Australian Renewable Energy Mapping Infrastructure	https://www.nationalmap.gov.au/	Australian Renewable Energy Mapping Infrastructure	1050161										18.50	17.87	13.60	10.18	21.28	HYDRO-V1	HYDRO-V1	HYDRO-V1	HYDRO-V1	HYDRO-V1
AUS	Australia	Kununurra	AUS0000370	12.4	-15.7796	128.7395	Oil					Horizon Power	Australian Renewable Energy Mapping Infrastructure	https://www.nationalmap.gov.au/	Australian Renewable Energy Mapping Infrastructure	1030202						0.2477777777777778	0.09361111111111112		Australia Clean Energy Regulator					23.94	NO-ESTIMATION	NO-ESTIMATION	NO-ESTIMATION	NO-ESTIMATION	CAPACITY-FACTOR-V1
AUS	Australia	Kwinana	AUS0000194	21.0	-32.1970	115.7759	Gas					Verve Energy	Australian Renewable Energy Mapping Infrastructure	https://www.nationalmap.gov.au/	Australian Renewable Energy Mapping Infrastructure	1033283														58.24	NO-ESTIMATION	NO-ESTIMATION	NO-ESTIMATION	NO-ESTIMATION	CAPACITY-FACTOR-V1
AUS	Australia	Kwinana (Alcoa Refinery)	AUS0000190	74.5	-32.1946	115.7797	Gas					Alcoa of Australia Ltd	Australian Renewable Energy Mapping Infrastructure	https://www.nationalmap.gov.au/	Australian Renewable Energy Mapping Infrastructure	1014018														206.62	NO-ESTIMATION	NO-ESTIMATION	NO-ESTIMATION	NO-ESTIMATION	CAPACITY-FACTOR-V1
AUS	Australia	Kwinana Cogeneration	AUS0000193	123.0	-32.2225	115.7661	Gas					International Power Plc & Mitsui & Co Ltd & Transfield	Australian Renewable Energy Mapping Infrastructure	https://www.nationalmap.gov.au/	Australian Renewable Energy Mapping Infrastructure			811.845	884.2316666666667	892.2663888888889	878.0797222222222	854.565	859.2527777777777		Australia Clean Energy Regulator					341.13	NO-ESTIMATION	NO-ESTIMATION	NO-ESTIMATION	NO-ESTIMATION	CAPACITY-FACTOR-V1
AUS	Australia	Kwinana High Efficiency Gas Turbine Plant	AUS0000195	200.0	-32.1973	115.7754	Gas					Verve Energy	Australian Renewable Energy Mapping Infrastructure	https://www.nationalmap.gov.au/	Australian Renewable Energy Mapping Infrastructure															554.68	NO-ESTIMATION	NO-ESTIMATION	NO-ESTIMATION	NO-ESTIMATION	CAPACITY-FACTOR-V1
AUS	Australia	Kwinana NewGen	AUS0000196	320.0	-32.2020	115.7728	Gas					Newgen Power Kwinana Partnership	Australian Renewable Energy Mapping Infrastructure	https://www.nationalmap.gov.au/	Australian Renewable Energy Mapping Infrastructure	1067030		1791.0088888888888	1997.0055555555555	2152.8866666666668	1932.0355555555554	2159.6969444444444	2074.119166666667		Australia Clean Energy Regulator					887.49	NO-ESTIMATION	NO-ESTIMATION	NO-ESTIMATION	NO-ESTIMATION	CAPACITY-FACTOR-V1
AUS	Australia	Kwinana Swift	AUS0000197	120.0	-32.2243	115.7783	Gas					Western Energy Pty Ltd	Australian Renewable Energy Mapping Infrastructure	https://www.nationalmap.gov.au/	Australian Renewable Energy Mapping Infrastructure	1085202					13.875833333333333	57.687777777777775	130.38611111111112		Australia Clean Energy Regulator					332.81	NO-ESTIMATION	NO-ESTIMATION	NO-ESTIMATION	NO-ESTIMATION	CAPACITY-FACTOR-V1
AUS	Australia	Ladbroke Grove	AUS0000244	80.0	-37.4567	140.7827	Gas					Origin Energy	Australian Renewable Energy Mapping Infrastructure	https://www.nationalmap.gov.au/	Australian Renewable Energy Mapping Infrastructure	1045441		91.68388888888889	231.32194444444445	184.4061111111111	204.39083333333335	211.14666666666668	183.30666666666667		Australia Clean Energy Regulator					221.87	NO-ESTIMATION	NO-ESTIMATION	NO-ESTIMATION	NO-ESTIMATION	CAPACITY-FACTOR-V1
AUS	Australia	Lake Bonney Stage 1 Wind Farm	AUS0000483	80.5	-37.7815	140.4058	Wind					Infigen Energy Pty Ltd	Australian Renewable Energy Mapping Infrastructure	https://www.nationalmap.gov.au/	Australian Renewable Energy Mapping Infrastructure															210.56	NO-ESTIMATION	NO-ESTIMATION	NO-ESTIMATION	NO-ESTIMATION	CAPACITY-FACTOR-V1
AUS	Australia	Lake Bonney Stage 2 Wind Farm	AUS0000062	159.0	-37.8149	140.4195	Wind					Infigen Energy Pty Ltd	Australian Renewable Energy Mapping Infrastructure	https://www.nationalmap.gov.au/	Australian Renewable Energy Mapping Infrastructure	1056888		673.5808333333333	728.1808333333333	688.3136111111111	665.0408333333334	666.7163888888889	717.6397222222222		Australia Clean Energy Regulator					415.88	NO-ESTIMATION	NO-ESTIMATION	NO-ESTIMATION	NO-ESTIMATION	CAPACITY-FACTOR-V1
AUS	Australia	Lake Bonney Stage 3 Wind Farm	AUS0000484	39.0	-37.7505	140.3930	Wind					Infigen Energy Pty Ltd	Australian Renewable Energy Mapping Infrastructure	https://www.nationalmap.gov.au/	Australian Renewable Energy Mapping Infrastructure															102.01	NO-ESTIMATION	NO-ESTIMATION	NO-ESTIMATION	NO-ESTIMATION	CAPACITY-FACTOR-V1
AUS	Australia	Lake Cargelligo CSP	WKS0071027	3.0	-33.3110	146.4092	Solar						Wiki-Solar	https://www.wiki-solar.org	Wiki-Solar											6.04	5.80	5.74	5.59	6.12	SOLAR-V1-NO-AGE	SOLAR-V1-NO-AGE	SOLAR-V1-NO-AGE	SOLAR-V1-NO-AGE	SOLAR-V1-NO-AGE
AUS	Australia	Lake Echo	AUS0000124	32.4	-42.2537	146.6207	Hydro					Hydro-Electric Corporation (Tasmania)	Australian Renewable Energy Mapping Infrastructure	https://www.nationalmap.gov.au/	Australian Renewable Energy Mapping Infrastructure	1019018		99.81666666666666	93.00638888888889	33.55416666666667	105.05638888888889	53.87888888888889	59.261944444444445		Australia Clean Energy Regulator	82.12	87.58	56.48	48.86	109.40	HYDRO-V1	HYDRO-V1	HYDRO-V1	HYDRO-V1	HYDRO-V1
AUS	Australia	Lake Glenmaggie	AUS0000086	4.0	-37.9047	146.8011	Hydro					Pacific Hydro Investments Pty Ltd	Australian Renewable Energy Mapping Infrastructure	https://www.nationalmap.gov.au/	Australian Renewable Energy Mapping Infrastructure			7.985	5.456944444444445	6.778888888888889	5.010277777777778	10.22861111111111	4.05		Australia Clean Energy Regulator	12.75	12.75	10.34	11.37	14.83	HYDRO-V1	HYDRO-V1	HYDRO-V1	HYDRO-V1	HYDRO-V1
AUS	Australia	Lake Keepit	AUS0000304	6.5	-30.8792	150.4914	Hydro					Country Energy	Australian Renewable Energy Mapping Infrastructure	https://www.nationalmap.gov.au/	Australian Renewable Energy Mapping Infrastructure				6.53	2.8480555555555553	1.2236111111111112	5.9719444444444445	11.439444444444444		Australia Clean Energy Regulator	16.98	17.07	12.70	12.69	20.57	HYDRO-V1	HYDRO-V1	HYDRO-V1	HYDRO-V1	HYDRO-V1
AUS	Australia	Lake William Hovell	AUS0000099	2.0	-36.9129	146.3921	Hydro					Pacific Hydro Investments Pty Ltd	Australian Renewable Energy Mapping Infrastructure	https://www.nationalmap.gov.au/	Australian Renewable Energy Mapping Infrastructure			3.9608333333333334	4.841666666666667	2.9608333333333334	2.7641666666666667	5.466666666666667	4.001944444444445		Australia Clean Energy Regulator	8.93	8.93	7.17	7.63	9.84	HYDRO-V1	HYDRO-V1	HYDRO-V1	HYDRO-V1	HYDRO-V1
AUS	Australia	Lakeland QLD	WKS0064540	10.9	-15.8690	144.8620	Solar						Wiki-Solar	https://www.wiki-solar.org	Wiki-Solar											25.01	26.21	24.27	25.38	25.31	SOLAR-V1-NO-AGE	SOLAR-V1-NO-AGE	SOLAR-V1-NO-AGE	SOLAR-V1-NO-AGE	SOLAR-V1-NO-AGE
AUS	Australia	Landfill Management Services Shoal Bay	AUS0000252	1.1	-12.3892	130.9254	Waste					LMS Energy Generation Pty Ltd	Australian Renewable Energy Mapping Infrastructure	https://www.nationalmap.gov.au/	Australian Renewable Energy Mapping Infrastructure	1067357														0.0	NO-ESTIMATION	NO-ESTIMATION	NO-ESTIMATION	NO-ESTIMATION	CAPACITY-FACTOR-V1
AUS	Australia	Laverton	AUS0000371	1.5	-28.6216	122.3965	Oil					Energy Developments	Australian Renewable Energy Mapping Infrastructure	https://www.nationalmap.gov.au/	Australian Renewable Energy Mapping Infrastructure	1066697		4.722222222222222	3.5469444444444442	3.8402777777777777	3.5658333333333334	3.642777777777778	4.13		Australia Clean Energy Regulator					2.89	NO-ESTIMATION	NO-ESTIMATION	NO-ESTIMATION	NO-ESTIMATION	CAPACITY-FACTOR-V1
AUS	Australia	Laverton (Granny Smith Gold Mine)	AUS0000219	30.6	-28.8096	122.4150	Oil					Barrick Gold of Australia	Australian Renewable Energy Mapping Infrastructure	https://www.nationalmap.gov.au/	Australian Renewable Energy Mapping Infrastructure															59.10	NO-ESTIMATION	NO-ESTIMATION	NO-ESTIMATION	NO-ESTIMATION	CAPACITY-FACTOR-V1
AUS	Australia	Laverton North	AUS0000090	312.0	-37.8416	144.7887	Gas					Snowy Hydro Ltd	Australian Renewable Energy Mapping Infrastructure	https://www.nationalmap.gov.au/	Australian Renewable Energy Mapping Infrastructure	1053207		14.818888888888889	15.807777777777778	1.1441666666666668	22.43138888888889	79.52083333333333	179.00583333333333		Australia Clean Energy Regulator					865.30	NO-ESTIMATION	NO-ESTIMATION	NO-ESTIMATION	NO-ESTIMATION	CAPACITY-FACTOR-V1
AUS	Australia	Leichhardt	AUS0000460	60.0	-20.7835	139.4864	Gas					APA Group and AGL Energy Ltd	Australian Renewable Energy Mapping Infrastructure	https://www.nationalmap.gov.au/	Australian Renewable Energy Mapping Infrastructure	1095884														166.40	NO-ESTIMATION	NO-ESTIMATION	NO-ESTIMATION	NO-ESTIMATION	CAPACITY-FACTOR-V1
AUS	Australia	Leinster Nickel Mine	AUS0000212	59.0	-27.8141	120.6990	Gas					Southern Cross Energy	Australian Renewable Energy Mapping Infrastructure	https://www.nationalmap.gov.au/	Australian Renewable Energy Mapping Infrastructure	1033314		316.80444444444447	302.5083333333333	280.8511111111111	295.87111111111113	313.84277777777777	250.02694444444444		Australia Clean Energy Regulator					163.63	NO-ESTIMATION	NO-ESTIMATION	NO-ESTIMATION	NO-ESTIMATION	CAPACITY-FACTOR-V1
AUS	Australia	Lemonthyme	AUS0000132	81.6	-41.6038	146.1390	Hydro					Hydro-Electric Corporation (Tasmania)	Australian Renewable Energy Mapping Infrastructure	https://www.nationalmap.gov.au/	Australian Renewable Energy Mapping Infrastructure	1019019		250.3386111111111	304.54555555555555	257.3525	225.09944444444446	286.53833333333336	299.6508333333333		Australia Clean Energy Regulator	212.26	194.22	109.99	156.37	251.67	HYDRO-V1	HYDRO-V1	HYDRO-V1	HYDRO-V1	HYDRO-V1
AUS	Australia	Leonards Hill	AUS0000341	4.1	-37.4271	144.1222	Wind					Hepburn Community Wind Park Co-operative Ltd	Australian Renewable Energy Mapping Infrastructure	https://www.nationalmap.gov.au/	Australian Renewable Energy Mapping Infrastructure															10.72	NO-ESTIMATION	NO-ESTIMATION	NO-ESTIMATION	NO-ESTIMATION	CAPACITY-FACTOR-V1
AUS	Australia	Leonora	AUS0000409	4.43	-28.8811	121.3213	Gas					Energy Developments	Australian Renewable Energy Mapping Infrastructure	https://www.nationalmap.gov.au/	Australian Renewable Energy Mapping Infrastructure	1100968		11.7175	9.833055555555555	8.88888888888889	8.509722222222223	8.414166666666667	8.228333333333333		Australia Clean Energy Regulator					12.28	NO-ESTIMATION	NO-ESTIMATION	NO-ESTIMATION	NO-ESTIMATION	CAPACITY-FACTOR-V1
AUS	Australia	Liapootah	AUS0000123	87.3	-42.3763	146.5099	Hydro					Hydro-Electric Corporation (Tasmania)	Australian Renewable Energy Mapping Infrastructure	https://www.nationalmap.gov.au/	Australian Renewable Energy Mapping Infrastructure	1019020		438.81444444444446	502.4580555555556	414.34527777777777	380.96972222222223	435.1383333333333	415.9797222222222		Australia Clean Energy Regulator	252.29	247.72	146.04	172.82	294.93	HYDRO-V1	HYDRO-V1	HYDRO-V1	HYDRO-V1	HYDRO-V1
AUS	Australia	Liddell	AUS0000280	2200.0	-32.3713	150.9776	Coal					Macquarie Generation	Australian Renewable Energy Mapping Infrastructure	https://www.nationalmap.gov.au/	Australian Renewable Energy Mapping Infrastructure	1014209		6577.395555555556	7365.723055555555	8068.462222222222	7955.425555555556	9510.035555555556	8518.6825		Australia Clean Energy Regulator					14207.99	NO-ESTIMATION	NO-ESTIMATION	NO-ESTIMATION	NO-ESTIMATION	CAPACITY-FACTOR-V1
AUS	Australia	Liddell Solar Thermal	AUS0000473	9.3	-32.3761	150.9797	Solar					Macquarie Generation	Australian Renewable Energy Mapping Infrastructure	https://www.nationalmap.gov.au/	Australian Renewable Energy Mapping Infrastructure											19.20	19.36	19.01	20.04	20.10	SOLAR-V1-NO-AGE	SOLAR-V1-NO-AGE	SOLAR-V1-NO-AGE	SOLAR-V1-NO-AGE	SOLAR-V1-NO-AGE
AUS	Australia	Lilyvale Solar Farm	AUS0000582	100.0	-23.0875	148.4390	Solar					FRV Fotowatio Renewable Ventures	Australian Renewable Energy Mapping Infrastructure	https://www.nationalmap.gov.au/	Australian Renewable Energy Mapping Infrastructure											245.99	248.91	233.97	250.13	248.60	SOLAR-V1-NO-AGE	SOLAR-V1-NO-AGE	SOLAR-V1-NO-AGE	SOLAR-V1-NO-AGE	SOLAR-V1-NO-AGE
AUS	Australia	Lincoln Gap	AUS0000620	10.0	-32.5645	137.5572	Wind					Nexif Energy Australia	Australian Renewable Energy Mapping Infrastructure	https://www.nationalmap.gov.au/	Australian Renewable Energy Mapping Infrastructure															26.15	NO-ESTIMATION	NO-ESTIMATION	NO-ESTIMATION	NO-ESTIMATION	CAPACITY-FACTOR-V1
AUS	Australia	Longford	AUS0000091	31.0	-38.2236	147.1657	Gas					TRUenergy	Australian Renewable Energy Mapping Infrastructure	https://www.nationalmap.gov.au/	Australian Renewable Energy Mapping Infrastructure	1016695														85.97	NO-ESTIMATION	NO-ESTIMATION	NO-ESTIMATION	NO-ESTIMATION	CAPACITY-FACTOR-V1
AUS	Australia	Lonsdale	AUS0000234	20.0	-35.1097	138.4910	Oil					Infratil Energy Australia Pty Ltd	Australian Renewable Energy Mapping Infrastructure	https://www.nationalmap.gov.au/	Australian Renewable Energy Mapping Infrastructure	1053091														38.62	NO-ESTIMATION	NO-ESTIMATION	NO-ESTIMATION	NO-ESTIMATION	CAPACITY-FACTOR-V1
AUS	Australia	Lower Lake Margaret	AUS0000131	3.2	-42.0147	145.5261	Hydro					Hydro-Electric Corporation (Tasmania)	Australian Renewable Energy Mapping Infrastructure	https://www.nationalmap.gov.au/	Australian Renewable Energy Mapping Infrastructure	1083938		16.46611111111111	8.528611111111111	5.676388888888889	15.410277777777777	14.689444444444444	15.544444444444444		Australia Clean Energy Regulator	7.17	7.17	6.24	6.26	8.67	HYDRO-V1	HYDRO-V1	HYDRO-V1	HYDRO-V1	HYDRO-V1
AUS	Australia	Lower Rubicon	AUS0000338	13.55	-37.3027	145.8458	Hydro					AGL Energy Pty Ltd	Australian Renewable Energy Mapping Infrastructure	https://www.nationalmap.gov.au/	Australian Renewable Energy Mapping Infrastructure	1030168										38.78	38.65	24.51	37.36	45.05	HYDRO-V1	HYDRO-V1	HYDRO-V1	HYDRO-V1	HYDRO-V1
AUS	Australia	Loy Yang A	AUS0000092	2180.0	-38.2536	146.5746	Coal					GEAC Great Energy Alliance Corporation	Australian Renewable Energy Mapping Infrastructure	https://www.nationalmap.gov.au/	Australian Renewable Energy Mapping Infrastructure	1022059		16268.610833333334	16099.330277777777	16226.412222222221	15715.546666666667	15885.288055555555	16951.911944444444		Australia Clean Energy Regulator					14078.82	NO-ESTIMATION	NO-ESTIMATION	NO-ESTIMATION	NO-ESTIMATION	CAPACITY-FACTOR-V1
AUS	Australia	Loy Yang B	AUS0000075	1000.0	-38.2564	146.5864	Coal					IPM Australia Limited	Australian Renewable Energy Mapping Infrastructure	https://www.nationalmap.gov.au/	Australian Renewable Energy Mapping Infrastructure	1014020		8591.400833333333	7307.038055555556	8622.021111111111	8451.503055555555	8572.255555555555	8870.476111111111		Australia Clean Energy Regulator					6458.17	NO-ESTIMATION	NO-ESTIMATION	NO-ESTIMATION	NO-ESTIMATION	CAPACITY-FACTOR-V1
AUS	Australia	Lucas Heights I	AUS0000037	5.39	-34.0293	151.0021	Waste					Energy Developments LFG (NSW) Pty Ltd	Australian Renewable Energy Mapping Infrastructure	https://www.nationalmap.gov.au/	Australian Renewable Energy Mapping Infrastructure	1016476		31.39527777777778	23.338333333333335	22.753055555555555	14.752222222222223	16.261666666666667	13.973055555555556		Australia Clean Energy Regulator					0.0	NO-ESTIMATION	NO-ESTIMATION	NO-ESTIMATION	NO-ESTIMATION	CAPACITY-FACTOR-V1
AUS	Australia	Lucas Heights II	AUS0000036	16.0	-34.0481	150.9739	Waste					Energy Developments LFG (NSW) Pty Ltd	Australian Renewable Energy Mapping Infrastructure	https://www.nationalmap.gov.au/	Australian Renewable Energy Mapping Infrastructure	1069579		94.20333333333333	102.2761111111111	100.90833333333333	102.31583333333333	97.16305555555556	101.07416666666667		Australia Clean Energy Regulator					0.0	NO-ESTIMATION	NO-ESTIMATION	NO-ESTIMATION	NO-ESTIMATION	CAPACITY-FACTOR-V1
AUS	Australia	Macarthur Wind Farm	AUS0000417	420.0	-38.0648	142.1844	Wind					AGL Energy Pty Ltd	Australian Renewable Energy Mapping Infrastructure	https://www.nationalmap.gov.au/	Australian Renewable Energy Mapping Infrastructure	1067793		577.6252777777778	1066.2675	997.1522222222222	1006.7011111111111	894.0766666666667	1047.4972222222223		Australia Clean Energy Regulator					1098.57	NO-ESTIMATION	NO-ESTIMATION	NO-ESTIMATION	NO-ESTIMATION	CAPACITY-FACTOR-V1
AUS	Australia	Mackay	AUS0000146	30.0	-21.1446	149.1591	Gas					Stanwell Corporation Ltd	Australian Renewable Energy Mapping Infrastructure	https://www.nationalmap.gov.au/	Australian Renewable Energy Mapping Infrastructure	1010517		0.005833333333333334	0.011944444444444445	0.29138888888888886	0.32222222222222224	0.39	0.1897222222222222		Australia Clean Energy Regulator					83.20	NO-ESTIMATION	NO-ESTIMATION	NO-ESTIMATION	NO-ESTIMATION	CAPACITY-FACTOR-V1
AUS	Australia	Mackintosh	AUS0000142	79.9	-41.6997	145.6461	Hydro					Hydro-Electric Corporation (Tasmania)	Australian Renewable Energy Mapping Infrastructure	https://www.nationalmap.gov.au/	Australian Renewable Energy Mapping Infrastructure	1019021		314.24888888888887	421.9738888888889	341.08972222222224	269.56138888888887	403.21555555555557	394.05333333333334		Australia Clean Energy Regulator	223.85	223.85	168.31	168.78	262.86	HYDRO-V1	HYDRO-V1	HYDRO-V1	HYDRO-V1	HYDRO-V1
AUS	Australia	Macknade Sugar Mill	AUS0000174	8.0	-18.5890	146.2580	Biomass					Sucrogen (Herbert) Pty Ltd	Australian Renewable Energy Mapping Infrastructure	https://www.nationalmap.gov.au/	Australian Renewable Energy Mapping Infrastructure	1040615															NO-ESTIMATION	NO-ESTIMATION	NO-ESTIMATION	NO-ESTIMATION	NO-ESTIMATION
AUS	Australia	Mandurah	AUS0000357	1.3	-32.5079	115.7590	Waste						Australian Renewable Energy Mapping Infrastructure	https://www.nationalmap.gov.au/	Australian Renewable Energy Mapping Infrastructure	1068498														0.0	NO-ESTIMATION	NO-ESTIMATION	NO-ESTIMATION	NO-ESTIMATION	CAPACITY-FACTOR-V1
AUS	Australia	Manildra Solar Farm	AUS0000604	46.0	-33.1733	148.7180	Solar					First Solar Australia	Australian Renewable Energy Mapping Infrastructure	https://www.nationalmap.gov.au/	Australian Renewable Energy Mapping Infrastructure											101.46	96.07	89.89	93.26	106.12	SOLAR-V1-NO-AGE	SOLAR-V1-NO-AGE	SOLAR-V1-NO-AGE	SOLAR-V1-NO-AGE	SOLAR-V1-NO-AGE
AUS	Australia	Marble Bar Diesel Backup	AUS0000365	1.28	-21.1649	119.7419	Oil					Horizon Power	Australian Renewable Energy Mapping Infrastructure	https://www.nationalmap.gov.au/	Australian Renewable Energy Mapping Infrastructure	1030206														2.47	NO-ESTIMATION	NO-ESTIMATION	NO-ESTIMATION	NO-ESTIMATION	CAPACITY-FACTOR-V1
AUS	Australia	Maryborough	AUS0000346	7.5	-25.5476	152.7171	Biomass					MSF Sugar	Australian Renewable Energy Mapping Infrastructure	https://www.nationalmap.gov.au/	Australian Renewable Energy Mapping Infrastructure																NO-ESTIMATION	NO-ESTIMATION	NO-ESTIMATION	NO-ESTIMATION	NO-ESTIMATION
AUS	Australia	Maryvale Mill	AUS0000308	54.5	-38.1809	146.4479	Biomass					Australian Paper	Australian Renewable Energy Mapping Infrastructure	https://www.nationalmap.gov.au/	Australian Renewable Energy Mapping Infrastructure	1041168															NO-ESTIMATION	NO-ESTIMATION	NO-ESTIMATION	NO-ESTIMATION	NO-ESTIMATION
AUS	Australia	McArthur River Mine	AUS0000424	78.0	-16.4335	136.0935	Gas					Energy Developments Ltd	Australian Renewable Energy Mapping Infrastructure	https://www.nationalmap.gov.au/	Australian Renewable Energy Mapping Infrastructure	1016477		159.93333333333334	179.60444444444445	285.7841666666667	260.9147222222222	247.70388888888888	279.81944444444446		Australia Clean Energy Regulator					216.32	NO-ESTIMATION	NO-ESTIMATION	NO-ESTIMATION	NO-ESTIMATION	CAPACITY-FACTOR-V1
AUS	Australia	McKay Creek (Mount Beauty Hydro Scheme)	AUS0000104	150.0	-36.8584	147.2345	Hydro					AGL Energy Pty Ltd	Australian Renewable Energy Mapping Infrastructure	https://www.nationalmap.gov.au/	Australian Renewable Energy Mapping Infrastructure	1030170		100.75888888888889	120.8313888888889	88.2088888888889	87.75472222222223	139.43416666666667	99.42305555555555		Australia Clean Energy Regulator	363.31	363.31	286.84	287.62	429.26	HYDRO-V1	HYDRO-V1	HYDRO-V1	HYDRO-V1	HYDRO-V1
AUS	Australia	Meadowbank	AUS0000122	40.0	-42.6112	146.8457	Hydro					Hydro-Electric Corporation (Tasmania)	Australian Renewable Energy Mapping Infrastructure	https://www.nationalmap.gov.au/	Australian Renewable Energy Mapping Infrastructure	1019023		161.98777777777778	210.8113888888889	44.14805555555556	102.96777777777778	184.2302777777778	181.35166666666666		Australia Clean Energy Regulator	122.37	126.83	101.54	141.77	145.13	HYDRO-V1	HYDRO-V1	HYDRO-V1	HYDRO-V1	HYDRO-V1
AUS	Australia	Meekatharra	AUS0000408	2.9	-26.5952	118.4830	Oil					Energy Developments	Australian Renewable Energy Mapping Infrastructure	https://www.nationalmap.gov.au/	Australian Renewable Energy Mapping Infrastructure	1030207		7.711944444444445	7.876666666666667	6.495	7.738611111111111	7.638055555555556	6.7275		Australia Clean Energy Regulator					5.60	NO-ESTIMATION	NO-ESTIMATION	NO-ESTIMATION	NO-ESTIMATION	CAPACITY-FACTOR-V1
AUS	Australia	Melbourne	AUS0000333	1.2	-37.8086	144.9685	Gas					Cogent Energy	Australian Renewable Energy Mapping Infrastructure	https://www.nationalmap.gov.au/	Australian Renewable Energy Mapping Infrastructure	1024609														3.32	NO-ESTIMATION	NO-ESTIMATION	NO-ESTIMATION	NO-ESTIMATION	CAPACITY-FACTOR-V1
AUS	Australia	Merredin	AUS0000450	82.0	-31.5423	118.2270	Gas						Australian Renewable Energy Mapping Infrastructure	https://www.nationalmap.gov.au/	Australian Renewable Energy Mapping Infrastructure							0.4419444444444444			Australia Clean Energy Regulator					227.42	NO-ESTIMATION	NO-ESTIMATION	NO-ESTIMATION	NO-ESTIMATION	CAPACITY-FACTOR-V1
AUS	Australia	Mica Creek	AUS0000446	325.0	-20.7776	139.4906	Gas					Stanwell Corporation	Australian Renewable Energy Mapping Infrastructure	https://www.nationalmap.gov.au/	Australian Renewable Energy Mapping Infrastructure	1023156		1776.2222222222222	1570.7702777777777	643.4019444444444	197.22666666666666	5.021944444444444	121.08583333333333		Australia Clean Energy Regulator					901.36	NO-ESTIMATION	NO-ESTIMATION	NO-ESTIMATION	NO-ESTIMATION	CAPACITY-FACTOR-V1
AUS	Australia	Millmerran	AUS0000163	856.0	-27.9615	151.2789	Coal					Intergen	Australian Renewable Energy Mapping Infrastructure	https://www.nationalmap.gov.au/	Australian Renewable Energy Mapping Infrastructure	1044066		7077.06	6668.9158333333335	6629.263888888889	6653.693333333334	6608.5569444444445	7061.381666666667		Australia Clean Energy Regulator					5528.20	NO-ESTIMATION	NO-ESTIMATION	NO-ESTIMATION	NO-ESTIMATION	CAPACITY-FACTOR-V1
AUS	Australia	Mintaro	AUS0000249	90.0	-33.9031	138.7383	Gas					Synergen Power	Australian Renewable Energy Mapping Infrastructure	https://www.nationalmap.gov.au/	Australian Renewable Energy Mapping Infrastructure	1014353		12.274444444444445	7.968055555555556	7.133611111111111	13.053333333333333	29.628611111111113	42.283055555555556		Australia Clean Energy Regulator					249.60	NO-ESTIMATION	NO-ESTIMATION	NO-ESTIMATION	NO-ESTIMATION	CAPACITY-FACTOR-V1
AUS	Australia	Moorabool North Wind Farm	AUS0000602	131.0	-37.6550	144.1913	Wind					Goldwind Australia	Australian Renewable Energy Mapping Infrastructure	https://www.nationalmap.gov.au/	Australian Renewable Energy Mapping Infrastructure															342.65	NO-ESTIMATION	NO-ESTIMATION	NO-ESTIMATION	NO-ESTIMATION	CAPACITY-FACTOR-V1
AUS	Australia	Moorabool South Wind Farm	AUS0000603	131.0	-37.7402	144.1622	Wind					Goldwind Australia	Australian Renewable Energy Mapping Infrastructure	https://www.nationalmap.gov.au/	Australian Renewable Energy Mapping Infrastructure															342.65	NO-ESTIMATION	NO-ESTIMATION	NO-ESTIMATION	NO-ESTIMATION	CAPACITY-FACTOR-V1
AUS	Australia	Moranbah	AUS0000164	12.56	-21.9851	148.0246	Gas					Energy Developments Ltd	Australian Renewable Energy Mapping Infrastructure	https://www.nationalmap.gov.au/	Australian Renewable Energy Mapping Infrastructure	1065304		67.695	66.63305555555556	23.031111111111112	36.30361111111111	83.45416666666667	54.91777777777778		Australia Clean Energy Regulator					34.83	NO-ESTIMATION	NO-ESTIMATION	NO-ESTIMATION	NO-ESTIMATION	CAPACITY-FACTOR-V1
AUS	Australia	Moranbah North	AUS0000054	45.7	-21.8967	147.9507	Gas					Energy Development Projects (Australia) Pty Ltd	Australian Renewable Energy Mapping Infrastructure	https://www.nationalmap.gov.au/	Australian Renewable Energy Mapping Infrastructure	1071497		321.8525	317.6022222222222	439.4063888888889	466.2394444444444	490.2294444444444	507.84472222222223		Australia Clean Energy Regulator					126.74	NO-ESTIMATION	NO-ESTIMATION	NO-ESTIMATION	NO-ESTIMATION	CAPACITY-FACTOR-V1
AUS	Australia	Moree	AUS0000491	60.0	-29.5722	149.8669	Solar					FRV-Fotowatio Renewable Ventures	Australian Renewable Energy Mapping Infrastructure	https://www.nationalmap.gov.au/	Australian Renewable Energy Mapping Infrastructure						34.06944444444444	143.225	154.935		Australia Clean Energy Regulator	134.26	138.82	138.60	143.99	137.94	SOLAR-V1-NO-AGE	SOLAR-V1-NO-AGE	SOLAR-V1-NO-AGE	SOLAR-V1-NO-AGE	SOLAR-V1-NO-AGE
AUS	Australia	Mornington	AUS0000093	1.0	-38.3916	144.8553	Waste					LMS Generation Pty Ltd	Australian Renewable Energy Mapping Infrastructure	https://www.nationalmap.gov.au/	Australian Renewable Energy Mapping Infrastructure			4.3180555555555555	5.294444444444444	5.711111111111111	6.322777777777778	6.338055555555556	6.226388888888889		Australia Clean Energy Regulator					0.0	NO-ESTIMATION	NO-ESTIMATION	NO-ESTIMATION	NO-ESTIMATION	CAPACITY-FACTOR-V1
AUS	Australia	Mortlake	AUS0000108	566.0	-38.0632	142.6675	Gas					Origin Energy	Australian Renewable Energy Mapping Infrastructure	https://www.nationalmap.gov.au/	Australian Renewable Energy Mapping Infrastructure	1061737		1709.266111111111	1673.4494444444445	1163.4769444444444	487.0838888888889	1102.9175	1278.8608333333334		Australia Clean Energy Regulator					1569.75	NO-ESTIMATION	NO-ESTIMATION	NO-ESTIMATION	NO-ESTIMATION	CAPACITY-FACTOR-V1
AUS	Australia	Mortons Lane Wind Farm	AUS0000492	20.0	-37.8413	142.4653	Wind					China Guangdong Nuclear Wind Energy Company	Australian Renewable Energy Mapping Infrastructure	https://www.nationalmap.gov.au/	Australian Renewable Energy Mapping Infrastructure			33.20027777777778	68.94027777777778	62.304722222222225	61.166666666666664	60.945277777777775	64.5575		Australia Clean Energy Regulator					52.31	NO-ESTIMATION	NO-ESTIMATION	NO-ESTIMATION	NO-ESTIMATION	CAPACITY-FACTOR-V1
AUS	Australia	Mount Keith Nickel Mine	AUS0000213	112.0	-27.2146	120.5480	Gas					Southern Cross Energy	Australian Renewable Energy Mapping Infrastructure	https://www.nationalmap.gov.au/	Australian Renewable Energy Mapping Infrastructure	1033315		386.9952777777778	355.73805555555555	307.24055555555555	338.9313888888889	378.0163888888889	428.65555555555557		Australia Clean Energy Regulator					310.62	NO-ESTIMATION	NO-ESTIMATION	NO-ESTIMATION	NO-ESTIMATION	CAPACITY-FACTOR-V1
AUS	Australia	Mount Magnet	AUS0000207	1.9	-28.0871	117.8327	Gas						Australian Renewable Energy Mapping Infrastructure	https://www.nationalmap.gov.au/	Australian Renewable Energy Mapping Infrastructure	1030209		4.6883333333333335	4.490833333333334	3.4497222222222224	4.084722222222222	3.8783333333333334	3.816388888888889		Australia Clean Energy Regulator					5.26	NO-ESTIMATION	NO-ESTIMATION	NO-ESTIMATION	NO-ESTIMATION	CAPACITY-FACTOR-V1
AUS	Australia	Mount Millar Wind Farm	AUS0000061	70.0	-33.6255	136.7039	Wind					Meridian Energy Australia	Australian Renewable Energy Mapping Infrastructure	https://www.nationalmap.gov.au/	Australian Renewable Energy Mapping Infrastructure				184.46694444444444	186.81833333333333	182.92111111111112	160.27805555555557	193.14055555555555		Australia Clean Energy Regulator					183.09	NO-ESTIMATION	NO-ESTIMATION	NO-ESTIMATION	NO-ESTIMATION	CAPACITY-FACTOR-V1
AUS	Australia	Mount Stuart	AUS0000165	423.0	-19.3380	146.8512	Oil					Origin Energy	Australian Renewable Energy Mapping Infrastructure	https://www.nationalmap.gov.au/	Australian Renewable Energy Mapping Infrastructure	1009778		56.84444444444444	12.932222222222222	30.820833333333333	54.93416666666667	73.40777777777778	9.73611111111111		Australia Clean Energy Regulator					816.97	NO-ESTIMATION	NO-ESTIMATION	NO-ESTIMATION	NO-ESTIMATION	CAPACITY-FACTOR-V1
AUS	Australia	Mt Gambier	AUS0000443	10.0	-37.8388	140.8057	Biomass					Carter Holt Harvey Wood Products Australia Pty Limited	Australian Renewable Energy Mapping Infrastructure	https://www.nationalmap.gov.au/	Australian Renewable Energy Mapping Infrastructure	1014354															NO-ESTIMATION	NO-ESTIMATION	NO-ESTIMATION	NO-ESTIMATION	NO-ESTIMATION
AUS	Australia	Mt Gellibrand Wind Farm	AUS0000494	189.0	-38.2587	143.8019	Wind					Acciona Energy	Australian Renewable Energy Mapping Infrastructure	https://www.nationalmap.gov.au/	Australian Renewable Energy Mapping Infrastructure								27.058333333333334		Australia Clean Energy Regulator					494.35	NO-ESTIMATION	NO-ESTIMATION	NO-ESTIMATION	NO-ESTIMATION	CAPACITY-FACTOR-V1
AUS	Australia	Mt Mercer Wind Farm	AUS0000478	131.0	-37.8317	143.8892	Wind						Australian Renewable Energy Mapping Infrastructure	https://www.nationalmap.gov.au/	Australian Renewable Energy Mapping Infrastructure				100.355	349.81555555555553	353.23805555555555	362.3386111111111	375.87305555555554		Australia Clean Energy Regulator					342.65	NO-ESTIMATION	NO-ESTIMATION	NO-ESTIMATION	NO-ESTIMATION	CAPACITY-FACTOR-V1
AUS	Australia	Mt Piper	AUS0000281	1400.0	-33.3589	150.0313	Coal					Delta	Australian Renewable Energy Mapping Infrastructure	https://www.nationalmap.gov.au/	Australian Renewable Energy Mapping Infrastructure			9111.0475	9436.06388888889	6282.647222222222	7259.195555555556	7557.6033333333335	7864.293055555556		Australia Clean Energy Regulator					9041.44	NO-ESTIMATION	NO-ESTIMATION	NO-ESTIMATION	NO-ESTIMATION	CAPACITY-FACTOR-V1
AUS	Australia	Mugga Lane	AUS0000034	3.5	-35.3953	149.1458	Waste					Energy Developments LFG (ACT) Pty Ltd	Australian Renewable Energy Mapping Infrastructure	https://www.nationalmap.gov.au/	Australian Renewable Energy Mapping Infrastructure			25.35472222222222	23.904166666666665	22.063055555555554	22.462777777777777	24.575277777777778	31.70638888888889		Australia Clean Energy Regulator					0.0	NO-ESTIMATION	NO-ESTIMATION	NO-ESTIMATION	NO-ESTIMATION	CAPACITY-FACTOR-V1
AUS	Australia	Mugga Lane Solar Park	AUS0000617	13.0	-35.3989	149.1460	Solar					Maoneng Australia	Australian Renewable Energy Mapping Infrastructure	https://www.nationalmap.gov.au/	Australian Renewable Energy Mapping Infrastructure											27.18	26.79	24.77	26.23	27.55	SOLAR-V1-NO-AGE	SOLAR-V1-NO-AGE	SOLAR-V1-NO-AGE	SOLAR-V1-NO-AGE	SOLAR-V1-NO-AGE
AUS	Australia	Muja C	AUS0000214	400.0	-33.4460	116.3062	Coal					Verve Energy	Australian Renewable Energy Mapping Infrastructure	https://www.nationalmap.gov.au/	Australian Renewable Energy Mapping Infrastructure	1030210														2583.27	NO-ESTIMATION	NO-ESTIMATION	NO-ESTIMATION	NO-ESTIMATION	CAPACITY-FACTOR-V1
AUS	Australia	Muja D	AUS0000215	454.0	-33.4464	116.3074	Coal					Verve Energy	Australian Renewable Energy Mapping Infrastructure	https://www.nationalmap.gov.au/	Australian Renewable Energy Mapping Infrastructure	1030210														2932.01	NO-ESTIMATION	NO-ESTIMATION	NO-ESTIMATION	NO-ESTIMATION	CAPACITY-FACTOR-V1
AUS	Australia	Mulgrave	AUS0000375	13.0	-17.0932	145.7887	Biomass					MSF Sugar	Australian Renewable Energy Mapping Infrastructure	https://www.nationalmap.gov.au/	Australian Renewable Energy Mapping Infrastructure	1040640															NO-ESTIMATION	NO-ESTIMATION	NO-ESTIMATION	NO-ESTIMATION	NO-ESTIMATION
AUS	Australia	Mumbida Wind Farm	AUS0000475	55.0	-28.9918	114.9599	Wind					Verve Energy Pty Ltd	Australian Renewable Energy Mapping Infrastructure	https://www.nationalmap.gov.au/	Australian Renewable Energy Mapping Infrastructure	1084190					151.95305555555555	204.61666666666667	189.9625		Australia Clean Energy Regulator					143.86	NO-ESTIMATION	NO-ESTIMATION	NO-ESTIMATION	NO-ESTIMATION	CAPACITY-FACTOR-V1
AUS	Australia	Mungarra	AUS0000216	112.0	-28.8893	115.1177	Gas					Verve Energy	Australian Renewable Energy Mapping Infrastructure	https://www.nationalmap.gov.au/	Australian Renewable Energy Mapping Infrastructure	1030211		133.91166666666666	98.00055555555555	96.89	18.198333333333334	13.261944444444444	19.28361111111111		Australia Clean Energy Regulator					310.62	NO-ESTIMATION	NO-ESTIMATION	NO-ESTIMATION	NO-ESTIMATION	CAPACITY-FACTOR-V1
AUS	Australia	Mungullah	AUS0000387	18.0	-24.8911	113.7095	Gas					Horizon Power	Australian Renewable Energy Mapping Infrastructure	https://www.nationalmap.gov.au/	Australian Renewable Energy Mapping Infrastructure	1066238														49.92	NO-ESTIMATION	NO-ESTIMATION	NO-ESTIMATION	NO-ESTIMATION	CAPACITY-FACTOR-V1
AUS	Australia	Munmorah	AUS0000282	600.0	-33.2117	151.5418	Coal					Delta Electricity	Australian Renewable Energy Mapping Infrastructure	https://www.nationalmap.gov.au/	Australian Renewable Energy Mapping Infrastructure	1013603														3874.90	NO-ESTIMATION	NO-ESTIMATION	NO-ESTIMATION	NO-ESTIMATION	CAPACITY-FACTOR-V1
AUS	Australia	Murra Warra Wind Farm	AUS0000610	429.0	-36.4333	142.3182	Wind					RES Australia	Australian Renewable Energy Mapping Infrastructure	https://www.nationalmap.gov.au/	Australian Renewable Energy Mapping Infrastructure															1122.11	NO-ESTIMATION	NO-ESTIMATION	NO-ESTIMATION	NO-ESTIMATION	CAPACITY-FACTOR-V1
AUS	Australia	Murray 1	AUS0000107	950.0	-36.2467	148.1901	Hydro					Snowy Hydro Ltd	Australian Renewable Energy Mapping Infrastructure	https://www.nationalmap.gov.au/	Australian Renewable Energy Mapping Infrastructure	1029079										2655.64	2655.64	2039.11	2044.70	3518.51	HYDRO-V1	HYDRO-V1	HYDRO-V1	HYDRO-V1	HYDRO-V1
AUS	Australia	Murray 2	AUS0000106	552.0	-36.2423	148.1362	Hydro					Snowy Hydro Ltd	Australian Renewable Energy Mapping Infrastructure	https://www.nationalmap.gov.au/	Australian Renewable Energy Mapping Infrastructure	1029080										965.81	1003.67	314.58	702.60	1617.28	HYDRO-V1	HYDRO-V1	HYDRO-V1	HYDRO-V1	HYDRO-V1
AUS	Australia	Murrin Murrin (Nickel Mine)	AUS0000223	78.0	-28.9238	121.3293	Gas					Minara Resources	Australian Renewable Energy Mapping Infrastructure	https://www.nationalmap.gov.au/	Australian Renewable Energy Mapping Infrastructure	1041831														216.32	NO-ESTIMATION	NO-ESTIMATION	NO-ESTIMATION	NO-ESTIMATION	CAPACITY-FACTOR-V1
AUS	Australia	Musselroe	AUS0000420	168.0	-40.7798	148.0097	Wind					Hydro Tasmania Wind Operations Pty Ltd	Australian Renewable Energy Mapping Infrastructure	https://www.nationalmap.gov.au/	Australian Renewable Energy Mapping Infrastructure	1057778														439.43	NO-ESTIMATION	NO-ESTIMATION	NO-ESTIMATION	NO-ESTIMATION	CAPACITY-FACTOR-V1
AUS	Australia	Narrogin Bioenergy Plant	AUS0000444	1.0	-32.9521	117.1916	Biomass					Verve Energy Western Power Oil Mallee Co Enecon Pty Ltd	Australian Renewable Energy Mapping Infrastructure	https://www.nationalmap.gov.au/	Australian Renewable Energy Mapping Infrastructure	1055736															NO-ESTIMATION	NO-ESTIMATION	NO-ESTIMATION	NO-ESTIMATION	NO-ESTIMATION
AUS	Australia	Narromine	WKS0064625	15.0	-32.2240	148.2560	Solar						Wiki-Solar	https://www.wiki-solar.org	Wiki-Solar											35.05	33.05	31.42	31.62	35.80	SOLAR-V1-NO-AGE	SOLAR-V1-NO-AGE	SOLAR-V1-NO-AGE	SOLAR-V1-NO-AGE	SOLAR-V1-NO-AGE
AUS	Australia	Neerabup	AUS0000198	330.0	-31.6712	115.8021	Gas					Newgen Neerabup Partnership	Australian Renewable Energy Mapping Infrastructure	https://www.nationalmap.gov.au/	Australian Renewable Energy Mapping Infrastructure	1072791		36.310833333333335	78.47916666666667	124.81138888888889	112.79555555555555	166.24055555555555	254.55083333333334		Australia Clean Energy Regulator					915.23	NO-ESTIMATION	NO-ESTIMATION	NO-ESTIMATION	NO-ESTIMATION	CAPACITY-FACTOR-V1
AUS	Australia	Newman Iron Ore Mine	AUS0000199	170.0	-23.3443	119.7086	Gas					Alinta Energy	Australian Renewable Energy Mapping Infrastructure	https://www.nationalmap.gov.au/	Australian Renewable Energy Mapping Infrastructure			567.7341666666666	555.4222222222222	231.335	121.98944444444444	187.1486111111111	244.33805555555554		Australia Clean Energy Regulator					471.48	NO-ESTIMATION	NO-ESTIMATION	NO-ESTIMATION	NO-ESTIMATION	CAPACITY-FACTOR-V1
AUS	Australia	Newport	AUS0000094	500.0	-37.8415	144.8942	Gas					Industry Funds Management	Australian Renewable Energy Mapping Infrastructure	https://www.nationalmap.gov.au/	Australian Renewable Energy Mapping Infrastructure	1030172		185.345	219.15694444444443	95.24805555555555	332.32194444444445	322.2108333333333	1018.5566666666666		Australia Clean Energy Regulator					1386.71	NO-ESTIMATION	NO-ESTIMATION	NO-ESTIMATION	NO-ESTIMATION	CAPACITY-FACTOR-V1
AUS	Australia	Nhulunbuy	AUS0000614	24.0	-12.1889	136.6872	Oil					Rio Tinto	Australian Renewable Energy Mapping Infrastructure	https://www.nationalmap.gov.au/	Australian Renewable Energy Mapping Infrastructure															46.35	NO-ESTIMATION	NO-ESTIMATION	NO-ESTIMATION	NO-ESTIMATION	CAPACITY-FACTOR-V1
AUS	Australia	Nieterana	AUS0000013	2.2	-42.2686	146.2629	Hydro					Hydro-Electric Corporation (Tasmania)	Australian Renewable Energy Mapping Infrastructure	https://www.nationalmap.gov.au/	Australian Renewable Energy Mapping Infrastructure	1106335										9.05	8.35	6.72	7.12	9.78	HYDRO-V1	HYDRO-V1	HYDRO-V1	HYDRO-V1	HYDRO-V1
AUS	Australia	Nine Network	AUS0000316	3.2	-33.8110	151.1966	Oil					Nine Network	Australian Renewable Energy Mapping Infrastructure	https://www.nationalmap.gov.au/	Australian Renewable Energy Mapping Infrastructure															6.18	NO-ESTIMATION	NO-ESTIMATION	NO-ESTIMATION	NO-ESTIMATION	CAPACITY-FACTOR-V1
AUS	Australia	Noranda	AUS0000326	1.1	-31.8654	115.8773	Waste					LMS Energy Generation Pty Ltd	Australian Renewable Energy Mapping Infrastructure	https://www.nationalmap.gov.au/	Australian Renewable Energy Mapping Infrastructure															0.0	NO-ESTIMATION	NO-ESTIMATION	NO-ESTIMATION	NO-ESTIMATION	CAPACITY-FACTOR-V1
AUS	Australia	Normanton	WKS0067635	4.5	-17.6810	141.0500	Solar						Wiki-Solar	https://www.wiki-solar.org	Wiki-Solar											9.37	9.32	9.37	9.30	9.28	SOLAR-V1-NO-AGE	SOLAR-V1-NO-AGE	SOLAR-V1-NO-AGE	SOLAR-V1-NO-AGE	SOLAR-V1-NO-AGE
AUS	Australia	Norseman Mine	AUS0000320	9.0	-32.1963	121.7943	Oil						Australian Renewable Energy Mapping Infrastructure	https://www.nationalmap.gov.au/	Australian Renewable Energy Mapping Infrastructure	1055547		27.85527777777778	16.33888888888889	14.14611111111111	15.068055555555556	8.275833333333333	4.322777777777778		Australia Clean Energy Regulator					17.38	NO-ESTIMATION	NO-ESTIMATION	NO-ESTIMATION	NO-ESTIMATION	CAPACITY-FACTOR-V1
AUS	Australia	North Brown Hill Wind Farm	AUS0000024	132.3	-33.3093	138.7296	Wind					AGL Energy Pty Ltd	Australian Renewable Energy Mapping Infrastructure	https://www.nationalmap.gov.au/	Australian Renewable Energy Mapping Infrastructure	1073191		425.6411111111111	484.3258333333333	428.80944444444447	457.2552777777778	395.84	474.48583333333335		Australia Clean Energy Regulator					346.05	NO-ESTIMATION	NO-ESTIMATION	NO-ESTIMATION	NO-ESTIMATION	CAPACITY-FACTOR-V1
AUS	Australia	North Sydney	AUS0000314	2.4	-33.8398	151.2069	Gas					Cogent Energy	Australian Renewable Energy Mapping Infrastructure	https://www.nationalmap.gov.au/	Australian Renewable Energy Mapping Infrastructure															6.65	NO-ESTIMATION	NO-ESTIMATION	NO-ESTIMATION	NO-ESTIMATION	CAPACITY-FACTOR-V1
AUS	Australia	Northam	WKS0069241	10.0	-31.6520	116.7110	Solar						Wiki-Solar	https://www.wiki-solar.org	Wiki-Solar											20.08	20.98	21.02	20.91	19.29	SOLAR-V1-NO-AGE	SOLAR-V1-NO-AGE	SOLAR-V1-NO-AGE	SOLAR-V1-NO-AGE	SOLAR-V1-NO-AGE
AUS	Australia	Numurkah Solar Farm	AUS0000587	100.0	-36.1592	145.4746	Solar					Neoen	Australian Renewable Energy Mapping Infrastructure	https://www.nationalmap.gov.au/	Australian Renewable Energy Mapping Infrastructure											183.10	184.06	182.72	170.70	185.29	SOLAR-V1-NO-AGE	SOLAR-V1-NO-AGE	SOLAR-V1-NO-AGE	SOLAR-V1-NO-AGE	SOLAR-V1-NO-AGE
AUS	Australia	Nymboida	AUS0000283	33.6	-29.9257	152.7417	Hydro					Essential Energy	Australian Renewable Energy Mapping Infrastructure	https://www.nationalmap.gov.au/	Australian Renewable Energy Mapping Infrastructure	1061744										78.47	69.57	52.26	51.59	92.19	HYDRO-V1	HYDRO-V1	HYDRO-V1	HYDRO-V1	HYDRO-V1
AUS	Australia	Nyngan Solar Plant	AUS0000476	102.0	-31.5527	147.0854	Solar					AGL Energy	Australian Renewable Energy Mapping Infrastructure	https://www.nationalmap.gov.au/	Australian Renewable Energy Mapping Infrastructure	1084785				9.380277777777778	229.54111111111112	232.18805555555556	250.73638888888888		Australia Clean Energy Regulator	243.96	243.36	236.37	242.89	248.11	SOLAR-V1-NO-AGE	SOLAR-V1-NO-AGE	SOLAR-V1-NO-AGE	SOLAR-V1-NO-AGE	SOLAR-V1-NO-AGE
AUS	Australia	Oakey	AUS0000166	282.0	-27.4183	151.6797	Gas					Oakey Power Pty Ltd	Australian Renewable Energy Mapping Infrastructure	https://www.nationalmap.gov.au/	Australian Renewable Energy Mapping Infrastructure	1024617		27.4475	57.74055555555555	499.1413888888889	520.2791666666667	133.205	74.58194444444445		Australia Clean Energy Regulator					782.10	NO-ESTIMATION	NO-ESTIMATION	NO-ESTIMATION	NO-ESTIMATION	CAPACITY-FACTOR-V1
AUS	Australia	Oakey 1	WKS0070607	25.0	-27.4060	151.6470	Solar						Wiki-Solar	https://www.wiki-solar.org	Wiki-Solar											58.52	58.77	56.99	57.79	59.49	SOLAR-V1-NO-AGE	SOLAR-V1-NO-AGE	SOLAR-V1-NO-AGE	SOLAR-V1-NO-AGE	SOLAR-V1-NO-AGE
AUS	Australia	Oakey 2	WKS0070608	55.0	-27.4120	151.6550	Solar						Wiki-Solar	https://www.wiki-solar.org	Wiki-Solar											128.79	129.33	125.41	127.18	130.92	SOLAR-V1-NO-AGE	SOLAR-V1-NO-AGE	SOLAR-V1-NO-AGE	SOLAR-V1-NO-AGE	SOLAR-V1-NO-AGE
AUS	Australia	Oakland Hills Wind Farm	AUS0000016	67.0	-37.6871	142.5467	Wind					AGL Energy Pty Ltd	Australian Renewable Energy Mapping Infrastructure	https://www.nationalmap.gov.au/	Australian Renewable Energy Mapping Infrastructure			149.74555555555557	168.8372222222222	146.26083333333332	167.865	170.18166666666667	188.28666666666666		Australia Clean Energy Regulator					175.24	NO-ESTIMATION	NO-ESTIMATION	NO-ESTIMATION	NO-ESTIMATION	CAPACITY-FACTOR-V1
AUS	Australia	Oaky	AUS0000284	4.8	-30.5751	152.0690	Hydro					Essential Energy	Australian Renewable Energy Mapping Infrastructure	https://www.nationalmap.gov.au/	Australian Renewable Energy Mapping Infrastructure	1034599										11.12	11.12	9.55	9.58	13.36	HYDRO-V1	HYDRO-V1	HYDRO-V1	HYDRO-V1	HYDRO-V1
AUS	Australia	Oaky Creek	AUS0000167	20.0	-22.9878	148.5817	Gas					EnvironGen (Oaky) Pty Ltd	Australian Renewable Energy Mapping Infrastructure	https://www.nationalmap.gov.au/	Australian Renewable Energy Mapping Infrastructure	1053495		107.60666666666667	90.25694444444444	133.6536111111111	129.62027777777777				Australia Clean Energy Regulator					55.46	NO-ESTIMATION	NO-ESTIMATION	NO-ESTIMATION	NO-ESTIMATION	CAPACITY-FACTOR-V1
AUS	Australia	Onslow	AUS0000411	3.6	-21.6582	115.0990	Gas						Australian Renewable Energy Mapping Infrastructure	https://www.nationalmap.gov.au/	Australian Renewable Energy Mapping Infrastructure	1030213					14.885277777777778	13.282222222222222	14.453055555555556		Australia Clean Energy Regulator					9.98	NO-ESTIMATION	NO-ESTIMATION	NO-ESTIMATION	NO-ESTIMATION	CAPACITY-FACTOR-V1
AUS	Australia	Ord River	AUS0000224	30.0	-16.1201	128.7383	Hydro					Pacific Hydro Pty Ltd	Australian Renewable Energy Mapping Infrastructure	https://www.nationalmap.gov.au/	Australian Renewable Energy Mapping Infrastructure			221.3347222222222	205.43277777777777	206.13972222222222	216.72222222222223	212.62194444444444	220.78666666666666		Australia Clean Energy Regulator	82.07	92.10	65.49	60.45	106.02	HYDRO-V1	HYDRO-V1	HYDRO-V1	HYDRO-V1	HYDRO-V1
AUS	Australia	Osborne	AUS0000235	180.0	-34.7980	138.5079	Gas					Origin Energy	Australian Renewable Energy Mapping Infrastructure	https://www.nationalmap.gov.au/	Australian Renewable Energy Mapping Infrastructure	1080968		1350.6038888888888	1455.608611111111	0.0	1184.0425	966.9333333333333	1319.6225		Australia Clean Energy Regulator					499.21	NO-ESTIMATION	NO-ESTIMATION	NO-ESTIMATION	NO-ESTIMATION	CAPACITY-FACTOR-V1
AUS	Australia	Owen Springs	AUS0000255	36.0	-23.8636	133.8255	Gas					NT Government	Australian Renewable Energy Mapping Infrastructure	https://www.nationalmap.gov.au/	Australian Renewable Energy Mapping Infrastructure	1075622		62.74722222222222	53.36611111111111	79.60305555555556	92.04416666666667	85.23277777777778	74.67611111111111		Australia Clean Energy Regulator					99.84	NO-ESTIMATION	NO-ESTIMATION	NO-ESTIMATION	NO-ESTIMATION	CAPACITY-FACTOR-V1
AUS	Australia	Paloona	AUS0000130	28.0	-41.2826	146.2490	Hydro					Hydro-Electric Corporation (Tasmania)	Australian Renewable Energy Mapping Infrastructure	https://www.nationalmap.gov.au/	Australian Renewable Energy Mapping Infrastructure	1019024		109.41916666666667		93.07861111111112	100.00555555555556	44.405833333333334	135.89444444444445		Australia Clean Energy Regulator	87.37	82.82	62.66	65.01	96.94	HYDRO-V1	HYDRO-V1	HYDRO-V1	HYDRO-V1	HYDRO-V1
AUS	Australia	Paraburdoo	AUS0000229	155.0	-23.2233	117.6133	Gas					Rio Tinto Australia Pty Ltd	Australian Renewable Energy Mapping Infrastructure	https://www.nationalmap.gov.au/	Australian Renewable Energy Mapping Infrastructure	1034635				569.9175	572.2866666666666	545.5266666666666	524.895		Australia Clean Energy Regulator					429.88	NO-ESTIMATION	NO-ESTIMATION	NO-ESTIMATION	NO-ESTIMATION	CAPACITY-FACTOR-V1
AUS	Australia	Paraburdoo (Standby)	AUS0000228	20.0	-23.2238	117.6137	Gas					Rio Tinto Australia Pty Ltd	Australian Renewable Energy Mapping Infrastructure	https://www.nationalmap.gov.au/	Australian Renewable Energy Mapping Infrastructure															55.46	NO-ESTIMATION	NO-ESTIMATION	NO-ESTIMATION	NO-ESTIMATION	CAPACITY-FACTOR-V1
AUS	Australia	Parkes Solar Farm	AUS0000516	66.0	-33.1027	148.0750	Solar					NEOEN	Australian Renewable Energy Mapping Infrastructure	https://www.nationalmap.gov.au/	Australian Renewable Energy Mapping Infrastructure								4.635833333333333		Australia Clean Energy Regulator	139.11	137.98	131.15	134.35	145.29	SOLAR-V1-NO-AGE	SOLAR-V1-NO-AGE	SOLAR-V1-NO-AGE	SOLAR-V1-NO-AGE	SOLAR-V1-NO-AGE
AUS	Australia	Pedler Creek	AUS0000236	3.0	-35.2023	138.5021	Waste					Energy Developments LFG (SA) Pty Ltd	Australian Renewable Energy Mapping Infrastructure	https://www.nationalmap.gov.au/	Australian Renewable Energy Mapping Infrastructure	1016479		17.70916666666667	19.273333333333333	19.15	16.009166666666665				Australia Clean Energy Regulator					0.0	NO-ESTIMATION	NO-ESTIMATION	NO-ESTIMATION	NO-ESTIMATION	CAPACITY-FACTOR-V1
AUS	Australia	Pelican Point	AUS0000237	478.0	-34.7650	138.5053	Gas					International Power - GDF Suez Australia	Australian Renewable Energy Mapping Infrastructure	https://www.nationalmap.gov.au/	Australian Renewable Energy Mapping Infrastructure	1044465		2989.9266666666667	1867.9583333333333	1030.1158333333333	304.40166666666664	1209.6244444444444	2732.4211111111113		Australia Clean Energy Regulator					1325.69	NO-ESTIMATION	NO-ESTIMATION	NO-ESTIMATION	NO-ESTIMATION	CAPACITY-FACTOR-V1
AUS	Australia	Perth Zoo	AUS0000426	2.37	-31.9767	115.8548	Solar					Perth Zoo	Australian Renewable Energy Mapping Infrastructure	https://www.nationalmap.gov.au/	Australian Renewable Energy Mapping Infrastructure											4.64	4.82	4.85	4.36	4.64	SOLAR-V1-NO-AGE	SOLAR-V1-NO-AGE	SOLAR-V1-NO-AGE	SOLAR-V1-NO-AGE	SOLAR-V1-NO-AGE
AUS	Australia	Peterborough SA	WKS0071194	4.9	-32.9450	138.9050	Solar						Wiki-Solar	https://www.wiki-solar.org	Wiki-Solar											10.17	9.63	9.50	9.60	9.80	SOLAR-V1-NO-AGE	SOLAR-V1-NO-AGE	SOLAR-V1-NO-AGE	SOLAR-V1-NO-AGE	SOLAR-V1-NO-AGE
AUS	Australia	Pindari	AUS0000012	6.7	-29.3886	151.2442	Hydro					AGL Energy Pty Ltd	Australian Renewable Energy Mapping Infrastructure	https://www.nationalmap.gov.au/	Australian Renewable Energy Mapping Infrastructure	1057530		3.828888888888889	1.4069444444444446		1.1530555555555555	7.195555555555556	3.602777777777778		Australia Clean Energy Regulator	20.86	17.26	13.37	15.48	24.35	HYDRO-V1	HYDRO-V1	HYDRO-V1	HYDRO-V1	HYDRO-V1
AUS	Australia	Pine Creek	AUS0000258	34.76	-13.7856	131.8624	Gas					NGD (NT) / Cosmo Power	Australian Renewable Energy Mapping Infrastructure	https://www.nationalmap.gov.au/	Australian Renewable Energy Mapping Infrastructure	1024450		158.79777777777778	173.06722222222223	181.08166666666668	191.08055555555555	181.01638888888888	165.10805555555555		Australia Clean Energy Regulator					96.40	NO-ESTIMATION	NO-ESTIMATION	NO-ESTIMATION	NO-ESTIMATION	CAPACITY-FACTOR-V1
AUS	Australia	Pinjar	AUS0000200	576.0	-31.5568	115.8204	Gas					Verve Energy	Australian Renewable Energy Mapping Infrastructure	https://www.nationalmap.gov.au/	Australian Renewable Energy Mapping Infrastructure	1030214		627.3311111111111	447.62888888888887	464.0411111111111	610.4527777777778	511.1247222222222	570.2186111111112		Australia Clean Energy Regulator					1597.49	NO-ESTIMATION	NO-ESTIMATION	NO-ESTIMATION	NO-ESTIMATION	CAPACITY-FACTOR-V1
AUS	Australia	Pinjarra Bauxite Mine and Alumina Refinery	AUS0000201	280.0	-32.6473	115.9469	Gas					Alinta Energy	Australian Renewable Energy Mapping Infrastructure	https://www.nationalmap.gov.au/	Australian Renewable Energy Mapping Infrastructure			1354.5655555555556	1277.3963888888889	1639.0922222222223	2057.255833333333	2271.889166666667	2155.606111111111		Australia Clean Energy Regulator					776.55	NO-ESTIMATION	NO-ESTIMATION	NO-ESTIMATION	NO-ESTIMATION	CAPACITY-FACTOR-V1
AUS	Australia	Pioneer Sugar Mill	AUS0000053	67.8	-19.5575	147.3308	Biomass					CSR	Australian Renewable Energy Mapping Infrastructure	https://www.nationalmap.gov.au/	Australian Renewable Energy Mapping Infrastructure																NO-ESTIMATION	NO-ESTIMATION	NO-ESTIMATION	NO-ESTIMATION	NO-ESTIMATION
AUS	Australia	Plane Creek Sugar Mill	AUS0000074	14.0	-21.4282	149.2159	Biomass					Sucrogen (Plane Creek Mill) Pty Ltd	Australian Renewable Energy Mapping Infrastructure	https://www.nationalmap.gov.au/	Australian Renewable Energy Mapping Infrastructure	1040616															NO-ESTIMATION	NO-ESTIMATION	NO-ESTIMATION	NO-ESTIMATION	NO-ESTIMATION
AUS	Australia	Plutonic Gold Mine	AUS0000225	28.0	-25.3110	119.4508	Gas					Barrick Gold of Australia	Australian Renewable Energy Mapping Infrastructure	https://www.nationalmap.gov.au/	Australian Renewable Energy Mapping Infrastructure	1039606														77.65	NO-ESTIMATION	NO-ESTIMATION	NO-ESTIMATION	NO-ESTIMATION	CAPACITY-FACTOR-V1
AUS	Australia	Poatina	AUS0000121	100.0	-41.8115	146.9192	Hydro					Hydro-Electric Corporation (Tasmania)	Australian Renewable Energy Mapping Infrastructure	https://www.nationalmap.gov.au/	Australian Renewable Energy Mapping Infrastructure	1019025		2156.905277777778	1468.8883333333333	1055.098611111111	1256.4541666666667	754.0302777777778	1214.1863888888888		Australia Clean Energy Regulator	272.00	272.00	212.91	213.49	320.82	HYDRO-V1	HYDRO-V1	HYDRO-V1	HYDRO-V1	HYDRO-V1
AUS	Australia	Port Hedland	AUS0000206	126.0	-20.4283	118.5498	Gas					Alinta Energy	Australian Renewable Energy Mapping Infrastructure	https://www.nationalmap.gov.au/	Australian Renewable Energy Mapping Infrastructure	1104569														349.45	NO-ESTIMATION	NO-ESTIMATION	NO-ESTIMATION	NO-ESTIMATION	CAPACITY-FACTOR-V1
AUS	Australia	Port Hedland (Smaller)	AUS0000325	84.0	-20.3782	118.5384	Gas					Alinta Energy	Australian Renewable Energy Mapping Infrastructure	https://www.nationalmap.gov.au/	Australian Renewable Energy Mapping Infrastructure	1025538														232.96	NO-ESTIMATION	NO-ESTIMATION	NO-ESTIMATION	NO-ESTIMATION	CAPACITY-FACTOR-V1
AUS	Australia	Port Lincoln	AUS0000238	73.5	-34.7003	135.8044	Oil					Synergen Power	Australian Renewable Energy Mapping Infrastructure	https://www.nationalmap.gov.au/	Australian Renewable Energy Mapping Infrastructure	1014358		1.3672222222222221	0.7972222222222223	0.385	0.4913888888888889	2.2116666666666664	1.6727777777777777		Australia Clean Energy Regulator					141.95	NO-ESTIMATION	NO-ESTIMATION	NO-ESTIMATION	NO-ESTIMATION	CAPACITY-FACTOR-V1
AUS	Australia	Port Stanvac	AUS0000345	57.6	-35.1104	138.4915	Oil					Infratil Energy Australia Pty Ltd	Australian Renewable Energy Mapping Infrastructure	https://www.nationalmap.gov.au/	Australian Renewable Energy Mapping Infrastructure	1099345														111.24	NO-ESTIMATION	NO-ESTIMATION	NO-ESTIMATION	NO-ESTIMATION	CAPACITY-FACTOR-V1
AUS	Australia	Proserpine Sugar Mill	AUS0000311	17.0	-20.3985	148.5797	Biomass					Sucrogen	Australian Renewable Energy Mapping Infrastructure	https://www.nationalmap.gov.au/	Australian Renewable Energy Mapping Infrastructure	1040641															NO-ESTIMATION	NO-ESTIMATION	NO-ESTIMATION	NO-ESTIMATION	NO-ESTIMATION
AUS	Australia	Quarantine	AUS0000239	224.0	-34.7793	138.5224	Gas					Origin Energy	Australian Renewable Energy Mapping Infrastructure	https://www.nationalmap.gov.au/	Australian Renewable Energy Mapping Infrastructure	1051507		150.19333333333333	230.51055555555556	215.24666666666667	135.15694444444443	264.02805555555557	190.82833333333335		Australia Clean Energy Regulator					621.24	NO-ESTIMATION	NO-ESTIMATION	NO-ESTIMATION	NO-ESTIMATION	CAPACITY-FACTOR-V1
AUS	Australia	Racecourse Mill	AUS0000493	3.5	-21.1635	149.1344	Biomass					Mackay Sugar Limited	Australian Renewable Energy Mapping Infrastructure	https://www.nationalmap.gov.au/	Australian Renewable Energy Mapping Infrastructure								1.2		Australia Clean Energy Regulator						NO-ESTIMATION	NO-ESTIMATION	NO-ESTIMATION	NO-ESTIMATION	NO-ESTIMATION
AUS	Australia	Ravensthorpe	AUS0000202	56.0	-33.6100	120.3600	Oil					First Quantum Minerals	Australian Renewable Energy Mapping Infrastructure	https://www.nationalmap.gov.au/	Australian Renewable Energy Mapping Infrastructure			1.7144444444444444	0.41555555555555557	0.1947222222222222	0.1075	0.1388888888888889	0.21444444444444444		Australia Clean Energy Regulator					108.15	NO-ESTIMATION	NO-ESTIMATION	NO-ESTIMATION	NO-ESTIMATION	CAPACITY-FACTOR-V1
AUS	Australia	Red Hill	AUS0000327	3.65	-31.8317	116.0992	Waste					Landfill Gas and Power Pty Ltd	Australian Renewable Energy Mapping Infrastructure	https://www.nationalmap.gov.au/	Australian Renewable Energy Mapping Infrastructure	1056666					2.7802777777777776	27.765833333333333	28.696944444444444		Australia Clean Energy Regulator					0.0	NO-ESTIMATION	NO-ESTIMATION	NO-ESTIMATION	NO-ESTIMATION	CAPACITY-FACTOR-V1
AUS	Australia	Redbank	AUS0000285	150.0	-32.5802	151.0719	Coal					Biogreen Energy Pty Limited	Australian Renewable Energy Mapping Infrastructure	https://www.nationalmap.gov.au/	Australian Renewable Energy Mapping Infrastructure	1041782														968.72	NO-ESTIMATION	NO-ESTIMATION	NO-ESTIMATION	NO-ESTIMATION	CAPACITY-FACTOR-V1
AUS	Australia	Reece	AUS0000141	238.0	-41.7238	145.1359	Hydro					Hydro-Electric Corporation (Tasmania)	Australian Renewable Energy Mapping Infrastructure	https://www.nationalmap.gov.au/	Australian Renewable Energy Mapping Infrastructure	1019026		825.2922222222222	1135.1483333333333	915.2930555555556	760.2041666666667	1031.3863888888889	1055.8380555555555		Australia Clean Energy Regulator	560.59	513.41	234.11	469.87	591.10	HYDRO-V1	HYDRO-V1	HYDRO-V1	HYDRO-V1	HYDRO-V1
AUS	Australia	Remount	AUS0000115	2.2	-41.3950	147.1554	Waste					LMS Energy Generation Pty Ltd	Australian Renewable Energy Mapping Infrastructure	https://www.nationalmap.gov.au/	Australian Renewable Energy Mapping Infrastructure	1088650		14.28888888888889	13.991111111111111	14.455277777777777	12.288055555555555	12.553888888888888	8.668888888888889		Australia Clean Energy Regulator					0.0	NO-ESTIMATION	NO-ESTIMATION	NO-ESTIMATION	NO-ESTIMATION	CAPACITY-FACTOR-V1
AUS	Australia	Repulse	AUS0000120	28.0	-42.5077	146.6470	Hydro					Hydro-Electric Corporation (Tasmania)	Australian Renewable Energy Mapping Infrastructure	https://www.nationalmap.gov.au/	Australian Renewable Energy Mapping Infrastructure	1019027		141.40027777777777	169.14333333333335	139.04333333333332	126.53222222222222	144.24527777777777	119.59972222222223		Australia Clean Energy Regulator	87.53	81.24	57.12	81.83	88.67	HYDRO-V1	HYDRO-V1	HYDRO-V1	HYDRO-V1	HYDRO-V1
AUS	Australia	Revesby Workers Club	AUS0000317	2.5	-33.9534	151.0137	Oil					Revesby Workers Club	Australian Renewable Energy Mapping Infrastructure	https://www.nationalmap.gov.au/	Australian Renewable Energy Mapping Infrastructure															4.82	NO-ESTIMATION	NO-ESTIMATION	NO-ESTIMATION	NO-ESTIMATION	CAPACITY-FACTOR-V1
AUS	Australia	Rochedale	AUS0000073	4.0	-27.5591	153.1236	Waste					LMS Energy Generation Pty Ltd	Australian Renewable Energy Mapping Infrastructure	https://www.nationalmap.gov.au/	Australian Renewable Energy Mapping Infrastructure	1067359		33.918055555555554	34.693333333333335	33.909444444444446	34.435833333333335	35.649166666666666	37.549166666666665		Australia Clean Energy Regulator					0.0	NO-ESTIMATION	NO-ESTIMATION	NO-ESTIMATION	NO-ESTIMATION	CAPACITY-FACTOR-V1
AUS	Australia	Rockingham	AUS0000358	2.1	-32.2863	115.8154	Waste					AGL Energy Pty Ltd	Australian Renewable Energy Mapping Infrastructure	https://www.nationalmap.gov.au/	Australian Renewable Energy Mapping Infrastructure			15.523333333333333	19.28527777777778	21.49	21.095277777777778	21.183055555555555	23.44611111111111		Australia Clean Energy Regulator					0.0	NO-ESTIMATION	NO-ESTIMATION	NO-ESTIMATION	NO-ESTIMATION	CAPACITY-FACTOR-V1
AUS	Australia	Rocky Point Sugar Sugar Mill	AUS0000060	30.0	-27.7334	153.3276	Biomass					Stanwell Corporation Ltd	Australian Renewable Energy Mapping Infrastructure	https://www.nationalmap.gov.au/	Australian Renewable Energy Mapping Infrastructure																NO-ESTIMATION	NO-ESTIMATION	NO-ESTIMATION	NO-ESTIMATION	NO-ESTIMATION
AUS	Australia	Roghan Road	AUS0000072	2.0	-27.3388	153.0344	Waste					Energy Developments LFG (Qld) Pty Ltd	Australian Renewable Energy Mapping Infrastructure	https://www.nationalmap.gov.au/	Australian Renewable Energy Mapping Infrastructure	1067426				1.3547222222222222	0.9969444444444444	0.9972222222222222	0.9616666666666667		Australia Clean Energy Regulator					0.0	NO-ESTIMATION	NO-ESTIMATION	NO-ESTIMATION	NO-ESTIMATION	CAPACITY-FACTOR-V1
AUS	Australia	Rollingstone QLD	WKS0068501	125.0	-19.0300	146.3940	Solar						Wiki-Solar	https://www.wiki-solar.org	Wiki-Solar											300.68	310.86	300.10	304.99	304.16	SOLAR-V1-NO-AGE	SOLAR-V1-NO-AGE	SOLAR-V1-NO-AGE	SOLAR-V1-NO-AGE	SOLAR-V1-NO-AGE
AUS	Australia	Roma	AUS0000147	80.0	-26.5772	148.8402	Gas					Origin Energy	Australian Renewable Energy Mapping Infrastructure	https://www.nationalmap.gov.au/	Australian Renewable Energy Mapping Infrastructure	1029598		38.221666666666664	66.63166666666666	207.27444444444444	109.24361111111111	41.73916666666667	31.63111111111111		Australia Clean Energy Regulator					221.87	NO-ESTIMATION	NO-ESTIMATION	NO-ESTIMATION	NO-ESTIMATION	CAPACITY-FACTOR-V1
AUS	Australia	Ron Goodin	AUS0000254	44.6	-23.7091	133.8912	Gas					NT Government	Australian Renewable Energy Mapping Infrastructure	https://www.nationalmap.gov.au/	Australian Renewable Energy Mapping Infrastructure	1024451		123.045	123.08305555555556	93.04805555555555	88.70611111111111	113.87805555555556	126.02805555555555		Australia Clean Energy Regulator					123.69	NO-ESTIMATION	NO-ESTIMATION	NO-ESTIMATION	NO-ESTIMATION	CAPACITY-FACTOR-V1
AUS	Australia	Ross River	WKS0068498	148.0	-19.4240	146.7150	Solar						Wiki-Solar	https://www.wiki-solar.org	Wiki-Solar											355.69	356.38	356.07	361.48	360.49	SOLAR-V1-NO-AGE	SOLAR-V1-NO-AGE	SOLAR-V1-NO-AGE	SOLAR-V1-NO-AGE	SOLAR-V1-NO-AGE
AUS	Australia	Rowallan	AUS0000129	10.5	-41.7295	146.2176	Hydro					Hydro-Electric Corporation (Tasmania)	Australian Renewable Energy Mapping Infrastructure	https://www.nationalmap.gov.au/	Australian Renewable Energy Mapping Infrastructure	1019028		38.95527777777778	48.1825	23.586388888888887	29.170555555555556	49.9175	39.31472222222222		Australia Clean Energy Regulator	34.28	34.19	24.70	28.04	41.13	HYDRO-V1	HYDRO-V1	HYDRO-V1	HYDRO-V1	HYDRO-V1
AUS	Australia	Roy Hill	AUS0000490	6.0	-22.4812	119.9472	Oil					Alinta Energy	Australian Renewable Energy Mapping Infrastructure	https://www.nationalmap.gov.au/	Australian Renewable Energy Mapping Infrastructure															11.58	NO-ESTIMATION	NO-ESTIMATION	NO-ESTIMATION	NO-ESTIMATION	CAPACITY-FACTOR-V1
AUS	Australia	Royalla Solar Farm	AUS0000485	20.0	-35.4897	149.1435	Solar					Abdul Latif Jameel Energy and Environment Services	Australian Renewable Energy Mapping Infrastructure	https://www.nationalmap.gov.au/	Australian Renewable Energy Mapping Infrastructure					13.743055555555555	38.568888888888885	37.19861111111111	39.208333333333336		Australia Clean Energy Regulator	42.32	42.36	39.21	40.95	42.82	SOLAR-V1-NO-AGE	SOLAR-V1-NO-AGE	SOLAR-V1-NO-AGE	SOLAR-V1-NO-AGE	SOLAR-V1-NO-AGE
AUS	Australia	Rubicon	AUS0000095	13.55	-37.3272	145.8605	Hydro					AGL Energy Pty Ltd	Australian Renewable Energy Mapping Infrastructure	https://www.nationalmap.gov.au/	Australian Renewable Energy Mapping Infrastructure	1030176		38.716944444444444	40.664722222222224	46.44611111111111	46.04472222222222	48.9375	41.91888888888889		Australia Clean Energy Regulator	38.78	38.65	24.51	37.36	45.05	HYDRO-V1	HYDRO-V1	HYDRO-V1	HYDRO-V1	HYDRO-V1
AUS	Australia	Rugby Run Solar Farm	AUS0000618	65.0	-22.1405	147.9188	Solar					Adani Renewables	Australian Renewable Energy Mapping Infrastructure	https://www.nationalmap.gov.au/	Australian Renewable Energy Mapping Infrastructure											161.27	158.58	155.16	164.14	160.56	SOLAR-V1-NO-AGE	SOLAR-V1-NO-AGE	SOLAR-V1-NO-AGE	SOLAR-V1-NO-AGE	SOLAR-V1-NO-AGE
AUS	Australia	Sapphire Wind Farm	AUS0000607	270.0	-29.6997	151.4119	Wind					CWP Renewables	Australian Renewable Energy Mapping Infrastructure	https://www.nationalmap.gov.au/	Australian Renewable Energy Mapping Infrastructure															706.22	NO-ESTIMATION	NO-ESTIMATION	NO-ESTIMATION	NO-ESTIMATION	CAPACITY-FACTOR-V1
AUS	Australia	Savannah Nickel Mine	AUS0000407	10.8	-17.3631	128.0331	Oil					Contract Power	Australian Renewable Energy Mapping Infrastructure	https://www.nationalmap.gov.au/	Australian Renewable Energy Mapping Infrastructure															20.85	NO-ESTIMATION	NO-ESTIMATION	NO-ESTIMATION	NO-ESTIMATION	CAPACITY-FACTOR-V1
AUS	Australia	Shenton Park WMRC Project	AUS0000328	1.0	-31.9577	115.7924	Waste					AnaeCo Ltd	Australian Renewable Energy Mapping Infrastructure	https://www.nationalmap.gov.au/	Australian Renewable Energy Mapping Infrastructure															0.0	NO-ESTIMATION	NO-ESTIMATION	NO-ESTIMATION	NO-ESTIMATION	CAPACITY-FACTOR-V1
AUS	Australia	Shepparton Biogas Generation Plant	AUS0000017	1.1	-36.3218	145.3790	Waste					Diamond Energy Pty Ltd	Australian Renewable Energy Mapping Infrastructure	https://www.nationalmap.gov.au/	Australian Renewable Energy Mapping Infrastructure			5.734444444444445	4.840833333333333	4.700833333333334	4.356944444444444	5.606111111111111	5.251388888888889		Australia Clean Energy Regulator					0.0	NO-ESTIMATION	NO-ESTIMATION	NO-ESTIMATION	NO-ESTIMATION	CAPACITY-FACTOR-V1
AUS	Australia	Smithfield Energy	AUS0000286	170.9	-33.8500	150.9495	Gas					Marubeni Australia Power Services	Australian Renewable Energy Mapping Infrastructure	https://www.nationalmap.gov.au/	Australian Renewable Energy Mapping Infrastructure	1028917		1001.0275	989.0983333333334	968.5383333333333	970.9952777777778	979.3944444444444	71.99416666666667		Australia Clean Energy Regulator					473.97	NO-ESTIMATION	NO-ESTIMATION	NO-ESTIMATION	NO-ESTIMATION	CAPACITY-FACTOR-V1
AUS	Australia	Snowtown North	AUS0000005	148.0	-33.7140	138.1402	Wind					Tilt Renewables	Australian Renewable Energy Mapping Infrastructure	https://www.nationalmap.gov.au/	Australian Renewable Energy Mapping Infrastructure	1060113		383.26666666666665	397.83	341.57666666666665	348.4372222222222	310.42555555555555	354.9658333333333		Australia Clean Energy Regulator					387.11	NO-ESTIMATION	NO-ESTIMATION	NO-ESTIMATION	NO-ESTIMATION	CAPACITY-FACTOR-V1
AUS	Australia	Snowtown South	AUS0000456	126.0	-33.8302	138.1184	Wind					Tilt Renewables	Australian Renewable Energy Mapping Infrastructure	https://www.nationalmap.gov.au/	Australian Renewable Energy Mapping Infrastructure	1060113			310.2297222222222	842.2086111111112	890.0097222222222	823.2825	928.1761111111111		Australia Clean Energy Regulator					329.57	NO-ESTIMATION	NO-ESTIMATION	NO-ESTIMATION	NO-ESTIMATION	CAPACITY-FACTOR-V1
AUS	Australia	Snuggery	AUS0000245	63.0	-37.6646	140.4156	Gas					International Power - GDF Suez Australia	Australian Renewable Energy Mapping Infrastructure	https://www.nationalmap.gov.au/	Australian Renewable Energy Mapping Infrastructure	1014359		0.30972222222222223	0.0875	0.375	0.9858333333333333	3.1969444444444446	0.7438888888888889		Australia Clean Energy Regulator					174.72	NO-ESTIMATION	NO-ESTIMATION	NO-ESTIMATION	NO-ESTIMATION	CAPACITY-FACTOR-V1
AUS	Australia	Solomon Iron Ore Mine	AUS0000458	125.0	-22.1581	117.9849	Gas						Australian Renewable Energy Mapping Infrastructure	https://www.nationalmap.gov.au/	Australian Renewable Energy Mapping Infrastructure				143.2263888888889	240.18527777777777	263.75166666666667	273.5775	277.89694444444444		Australia Clean Energy Regulator					346.67	NO-ESTIMATION	NO-ESTIMATION	NO-ESTIMATION	NO-ESTIMATION	CAPACITY-FACTOR-V1
AUS	Australia	Somerton	AUS0000096	160.0	-37.6318	144.9531	Gas					AGL Energy Pty Ltd	Australian Renewable Energy Mapping Infrastructure	https://www.nationalmap.gov.au/	Australian Renewable Energy Mapping Infrastructure	1055703		16.20916666666667	11.363055555555556	10.463611111111112	11.646666666666667	29.14388888888889	85.41833333333334		Australia Clean Energy Regulator					443.74	NO-ESTIMATION	NO-ESTIMATION	NO-ESTIMATION	NO-ESTIMATION	CAPACITY-FACTOR-V1
AUS	Australia	South Cardup (Shale Road Landfill)	AUS0000359	3.3	-32.2664	116.0193	Waste					Western Australian Landfill Services	Australian Renewable Energy Mapping Infrastructure	https://www.nationalmap.gov.au/	Australian Renewable Energy Mapping Infrastructure			27.47833333333333	27.102222222222224	26.139166666666668	27.9825	25.131944444444443	29.395555555555557		Australia Clean Energy Regulator					0.0	NO-ESTIMATION	NO-ESTIMATION	NO-ESTIMATION	NO-ESTIMATION	CAPACITY-FACTOR-V1
AUS	Australia	South Johnstone	AUS0000374	20.0	-17.6057	145.9910	Biomass					MSF Sugar	Australian Renewable Energy Mapping Infrastructure	https://www.nationalmap.gov.au/	Australian Renewable Energy Mapping Infrastructure	1029591															NO-ESTIMATION	NO-ESTIMATION	NO-ESTIMATION	NO-ESTIMATION	NO-ESTIMATION
AUS	Australia	Springvale	AUS0000071	4.2	-37.9733	145.1396	Waste					Energy Developments LFG (Victoria) Pty Ltd	Australian Renewable Energy Mapping Infrastructure	https://www.nationalmap.gov.au/	Australian Renewable Energy Mapping Infrastructure	1016481		19.836666666666666	19.435555555555556	16.669444444444444	14.785833333333333	14.281944444444445	12.116388888888888		Australia Clean Energy Regulator					0.0	NO-ESTIMATION	NO-ESTIMATION	NO-ESTIMATION	NO-ESTIMATION	CAPACITY-FACTOR-V1
AUS	Australia	St George Leagues Club	AUS0000318	1.0	-33.9748	151.1294	Oil					St George Leagues Club	Australian Renewable Energy Mapping Infrastructure	https://www.nationalmap.gov.au/	Australian Renewable Energy Mapping Infrastructure															1.93	NO-ESTIMATION	NO-ESTIMATION	NO-ESTIMATION	NO-ESTIMATION	CAPACITY-FACTOR-V1
AUS	Australia	Stanwell	AUS0000168	1460.0	-23.5097	150.3195	Coal					Stanwell Corporation Ltd	Australian Renewable Energy Mapping Infrastructure	https://www.nationalmap.gov.au/	Australian Renewable Energy Mapping Infrastructure	1010525		8216.953611111112	8418.935555555556	8754.479166666666	9089.362222222222	9267.250277777777	8804.378055555555		Australia Clean Energy Regulator					9428.94	NO-ESTIMATION	NO-ESTIMATION	NO-ESTIMATION	NO-ESTIMATION	CAPACITY-FACTOR-V1
AUS	Australia	Stapylton Green Energy	AUS0000347	4.8	-27.7334	153.2463	Biomass					Stapylton Green Energy	Australian Renewable Energy Mapping Infrastructure	https://www.nationalmap.gov.au/	Australian Renewable Energy Mapping Infrastructure	1049838				4.38	14.195	13.954166666666667	20.245833333333334		Australia Clean Energy Regulator						NO-ESTIMATION	NO-ESTIMATION	NO-ESTIMATION	NO-ESTIMATION	NO-ESTIMATION
AUS	Australia	Starfish Hill Wind Farm	AUS0000052	34.5	-35.5678	138.1432	Wind					RATCH-Australia	Australian Renewable Energy Mapping Infrastructure	https://www.nationalmap.gov.au/	Australian Renewable Energy Mapping Infrastructure	1053885		72.63138888888889	100.10388888888889	90.82305555555556	90.6775	63.833888888888886	97.46		Australia Clean Energy Regulator					90.24	NO-ESTIMATION	NO-ESTIMATION	NO-ESTIMATION	NO-ESTIMATION	CAPACITY-FACTOR-V1
AUS	Australia	Studland Bay (Woolnorth) Wind Farm	AUS0000010	75.0	-40.7788	144.7362	Wind					Hydro-Electric Corporation (Tasmania)	Australian Renewable Energy Mapping Infrastructure	https://www.nationalmap.gov.au/	Australian Renewable Energy Mapping Infrastructure			266.59527777777777	288.8222222222222	280.075	271.26416666666665	266.40472222222223	288.4002777777778		Australia Clean Energy Regulator					196.17	NO-ESTIMATION	NO-ESTIMATION	NO-ESTIMATION	NO-ESTIMATION	CAPACITY-FACTOR-V1
AUS	Australia	Summerhill	WKS0069943	5.0	-32.8910	151.6500	Solar						Wiki-Solar	https://www.wiki-solar.org	Wiki-Solar											10.63	10.69	10.49	11.15	10.85	SOLAR-V1-NO-AGE	SOLAR-V1-NO-AGE	SOLAR-V1-NO-AGE	SOLAR-V1-NO-AGE	SOLAR-V1-NO-AGE
AUS	Australia	Summerhill	AUS0000033	2.2	-32.8885	151.6430	Waste					LMS Energy Generation Pty Ltd	Australian Renewable Energy Mapping Infrastructure	https://www.nationalmap.gov.au/	Australian Renewable Energy Mapping Infrastructure															0.0	NO-ESTIMATION	NO-ESTIMATION	NO-ESTIMATION	NO-ESTIMATION	CAPACITY-FACTOR-V1
AUS	Australia	Sun Metals Solar Farm	AUS0000623	124.0	-19.3355	146.8885	Solar					Sun Metals Corporation PTY	Australian Renewable Energy Mapping Infrastructure	https://www.nationalmap.gov.au/	Australian Renewable Energy Mapping Infrastructure											297.70	298.28	298.02	302.55	301.72	SOLAR-V1-NO-AGE	SOLAR-V1-NO-AGE	SOLAR-V1-NO-AGE	SOLAR-V1-NO-AGE	SOLAR-V1-NO-AGE
AUS	Australia	Suncoast Gold Macadamia	AUS0000059	1.5	-26.2261	152.6981	Biomass					AGL Energy Pty Ltd	Australian Renewable Energy Mapping Infrastructure	https://www.nationalmap.gov.au/	Australian Renewable Energy Mapping Infrastructure			1.5219444444444445	1.1519444444444444	0.8586111111111111					Australia Clean Energy Regulator						NO-ESTIMATION	NO-ESTIMATION	NO-ESTIMATION	NO-ESTIMATION	NO-ESTIMATION
AUS	Australia	Sunraysia	WKS0069205	200.0	-34.8040	143.4910	Solar						Wiki-Solar	https://www.wiki-solar.org	Wiki-Solar											404.06	397.79	402.69	377.70	424.56	SOLAR-V1-NO-AGE	SOLAR-V1-NO-AGE	SOLAR-V1-NO-AGE	SOLAR-V1-NO-AGE	SOLAR-V1-NO-AGE
AUS	Australia	Sunrise Dam	AUS0000226	28.4	-29.0927	122.4393	Gas					Energy Generation / AngloGold Ashanti	Australian Renewable Energy Mapping Infrastructure	https://www.nationalmap.gov.au/	Australian Renewable Energy Mapping Infrastructure	1100966														78.76	NO-ESTIMATION	NO-ESTIMATION	NO-ESTIMATION	NO-ESTIMATION	CAPACITY-FACTOR-V1
AUS	Australia	Susan River	WKS0068500	98.0	-25.3200	152.4050	Solar						Wiki-Solar	https://www.wiki-solar.org	Wiki-Solar											237.47	238.51	238.20	243.72	242.90	SOLAR-V1-NO-AGE	SOLAR-V1-NO-AGE	SOLAR-V1-NO-AGE	SOLAR-V1-NO-AGE	SOLAR-V1-NO-AGE
AUS	Australia	Swan Hill	WKS0070787	19.0	-35.3420	143.5180	Solar						Wiki-Solar	https://www.wiki-solar.org	Wiki-Solar											36.37	36.88	35.94	36.74	36.42	SOLAR-V1-NO-AGE	SOLAR-V1-NO-AGE	SOLAR-V1-NO-AGE	SOLAR-V1-NO-AGE	SOLAR-V1-NO-AGE
AUS	Australia	Swanbank E	AUS0000149	385.0	-27.6554	152.8179	Gas					CS Energy	Australian Renewable Energy Mapping Infrastructure	https://www.nationalmap.gov.au/	Australian Renewable Energy Mapping Infrastructure	1010526		1408.2130555555555	2314.5169444444446	952.8858333333334			671.1580555555555		Australia Clean Energy Regulator					1067.76	NO-ESTIMATION	NO-ESTIMATION	NO-ESTIMATION	NO-ESTIMATION	CAPACITY-FACTOR-V1
AUS	Australia	Symex Port Melbourne	AUS0000097	5.9	-37.8298	144.9444	Gas					Symex Holding Ltd	Australian Renewable Energy Mapping Infrastructure	https://www.nationalmap.gov.au/	Australian Renewable Energy Mapping Infrastructure	1032356		17.278333333333332							Australia Clean Energy Regulator					16.36	NO-ESTIMATION	NO-ESTIMATION	NO-ESTIMATION	NO-ESTIMATION	CAPACITY-FACTOR-V1
AUS	Australia	Tableland	AUS0000373	7.0	-17.1193	145.3450	Biomass					MSF Sugar	Australian Renewable Energy Mapping Infrastructure	https://www.nationalmap.gov.au/	Australian Renewable Energy Mapping Infrastructure	1050052															NO-ESTIMATION	NO-ESTIMATION	NO-ESTIMATION	NO-ESTIMATION	NO-ESTIMATION
AUS	Australia	Tahmoor	AUS0000287	7.0	-34.2482	150.5808	Gas					EnviroGen Pty Ltd	Australian Renewable Energy Mapping Infrastructure	https://www.nationalmap.gov.au/	Australian Renewable Energy Mapping Infrastructure	1061458		29.754722222222224	34.265277777777776	46.45583333333333	38.91555555555556	28.237222222222222	32.95861111111111		Australia Clean Energy Regulator					19.41	NO-ESTIMATION	NO-ESTIMATION	NO-ESTIMATION	NO-ESTIMATION	CAPACITY-FACTOR-V1
AUS	Australia	Tailem Bend Solar Farm	AUS0000599	95.0	-35.2708	139.4924	Solar					Vena Energy	Australian Renewable Energy Mapping Infrastructure	https://www.nationalmap.gov.au/	Australian Renewable Energy Mapping Infrastructure											185.50	194.93	176.15	177.25	183.11	SOLAR-V1-NO-AGE	SOLAR-V1-NO-AGE	SOLAR-V1-NO-AGE	SOLAR-V1-NO-AGE	SOLAR-V1-NO-AGE
AUS	Australia	Tallawarra	AUS0000288	460.0	-34.5228	150.8081	Gas					TRUenergy	Australian Renewable Energy Mapping Infrastructure	https://www.nationalmap.gov.au/	Australian Renewable Energy Mapping Infrastructure	1014217		2840.058611111111	3283.508611111111	2082.391666666667	1866.0408333333332	803.0308333333334	1468.6027777777779		Australia Clean Energy Regulator					1275.77	NO-ESTIMATION	NO-ESTIMATION	NO-ESTIMATION	NO-ESTIMATION	CAPACITY-FACTOR-V1
AUS	Australia	Tamala Park	AUS0000356	4.65	-31.7078	115.7266	Waste					Landfill Gas and Power Pty Ltd	Australian Renewable Energy Mapping Infrastructure	https://www.nationalmap.gov.au/	Australian Renewable Energy Mapping Infrastructure	1067434		36.005	33.55444444444444	31.880555555555556	4.16	40.34444444444444	42.33361111111111		Australia Clean Energy Regulator					0.0	NO-ESTIMATION	NO-ESTIMATION	NO-ESTIMATION	NO-ESTIMATION	CAPACITY-FACTOR-V1
AUS	Australia	Tamar Valley	AUS0000138	390.0	-41.1401	146.9036	Gas					Aurora Energy (Tamar Valley)	Australian Renewable Energy Mapping Infrastructure	https://www.nationalmap.gov.au/	Australian Renewable Energy Mapping Infrastructure	1067600		1686.3722222222223	871.6247222222222	17.671944444444446	780.8641666666666	793.8358333333333	846.5272222222222		Australia Clean Energy Regulator					1081.63	NO-ESTIMATION	NO-ESTIMATION	NO-ESTIMATION	NO-ESTIMATION	CAPACITY-FACTOR-V1
AUS	Australia	Taralga Wind Farm	AUS0000594	107.0	-34.4314	149.8652	Wind					State Power Investment Corperation	Australian Renewable Energy Mapping Infrastructure	https://www.nationalmap.gov.au/	Australian Renewable Energy Mapping Infrastructure															279.87	NO-ESTIMATION	NO-ESTIMATION	NO-ESTIMATION	NO-ESTIMATION	CAPACITY-FACTOR-V1
AUS	Australia	Tarong	AUS0000171	1400.0	-26.7824	151.9153	Coal					Stanwell Corporation Ltd	Australian Renewable Energy Mapping Infrastructure	https://www.nationalmap.gov.au/	Australian Renewable Energy Mapping Infrastructure	1010527														9041.44	NO-ESTIMATION	NO-ESTIMATION	NO-ESTIMATION	NO-ESTIMATION	CAPACITY-FACTOR-V1
AUS	Australia	Tarong (Oil)	AUS0000169	15.0	-26.7858	151.9172	Oil					Tarong Energy Corporation	Australian Renewable Energy Mapping Infrastructure	https://www.nationalmap.gov.au/	Australian Renewable Energy Mapping Infrastructure															28.97	NO-ESTIMATION	NO-ESTIMATION	NO-ESTIMATION	NO-ESTIMATION	CAPACITY-FACTOR-V1
AUS	Australia	Tarong North	AUS0000170	443.0	-26.7758	151.9146	Coal					Tarong Energy Corporation	Australian Renewable Energy Mapping Infrastructure	https://www.nationalmap.gov.au/	Australian Renewable Energy Mapping Infrastructure	1049886														2860.97	NO-ESTIMATION	NO-ESTIMATION	NO-ESTIMATION	NO-ESTIMATION	CAPACITY-FACTOR-V1
AUS	Australia	Tarraleah	AUS0000119	90.0	-42.3012	146.4572	Hydro					Hydro-Electric Corporation (Tasmania)	Australian Renewable Energy Mapping Infrastructure	https://www.nationalmap.gov.au/	Australian Renewable Energy Mapping Infrastructure	1019029		623.1661111111111	575.6097222222222	632.0111111111111	448.32666666666665	551.0427777777778	579.0194444444444		Australia Clean Energy Regulator	260.09	255.38	150.56	178.16	304.06	HYDRO-V1	HYDRO-V1	HYDRO-V1	HYDRO-V1	HYDRO-V1
AUS	Australia	Tatura Biogas Generation Plant	AUS0000018	1.1	-36.4793	145.2350	Waste					Diamond Energy Pty Ltd	Australian Renewable Energy Mapping Infrastructure	https://www.nationalmap.gov.au/	Australian Renewable Energy Mapping Infrastructure															0.0	NO-ESTIMATION	NO-ESTIMATION	NO-ESTIMATION	NO-ESTIMATION	CAPACITY-FACTOR-V1
AUS	Australia	Tea Tree Gully	AUS0000344	1.0	-34.8303	138.7129	Waste					EDL LFG SA Pty Ltd	Australian Renewable Energy Mapping Infrastructure	https://www.nationalmap.gov.au/	Australian Renewable Energy Mapping Infrastructure	1016482					1.1566666666666667				Australia Clean Energy Regulator					0.0	NO-ESTIMATION	NO-ESTIMATION	NO-ESTIMATION	NO-ESTIMATION	CAPACITY-FACTOR-V1
AUS	Australia	Telfer Gold Mine	AUS0000230	159.0	-21.7129	122.2091	Gas					Newcrest Mining Ltd	Australian Renewable Energy Mapping Infrastructure	https://www.nationalmap.gov.au/	Australian Renewable Energy Mapping Infrastructure	1060613														440.97	NO-ESTIMATION	NO-ESTIMATION	NO-ESTIMATION	NO-ESTIMATION	CAPACITY-FACTOR-V1
AUS	Australia	Tennant Creek	AUS0000253	16.7	-19.6549	134.1753	Gas					NT Government	Australian Renewable Energy Mapping Infrastructure	https://www.nationalmap.gov.au/	Australian Renewable Energy Mapping Infrastructure	1024454		31.775277777777777	32.055	30.32888888888889	30.66888888888889	29.4025	29.155		Australia Clean Energy Regulator					46.31	NO-ESTIMATION	NO-ESTIMATION	NO-ESTIMATION	NO-ESTIMATION	CAPACITY-FACTOR-V1
AUS	Australia	Teralba	AUS0000289	3.0	-32.9455	151.6119	Gas					EnviroGen Pty Ltd	Australian Renewable Energy Mapping Infrastructure	https://www.nationalmap.gov.au/	Australian Renewable Energy Mapping Infrastructure	1024647														8.32	NO-ESTIMATION	NO-ESTIMATION	NO-ESTIMATION	NO-ESTIMATION	CAPACITY-FACTOR-V1
AUS	Australia	Terminal Storage	AUS0000058	2.5	-34.8393	138.7112	Hydro					Hydro-Electric Corp Tasmania/SA Water	Australian Renewable Energy Mapping Infrastructure	https://www.nationalmap.gov.au/	Australian Renewable Energy Mapping Infrastructure	1058811										6.72	6.73	6.39	7.00	8.02	HYDRO-V1	HYDRO-V1	HYDRO-V1	HYDRO-V1	HYDRO-V1
AUS	Australia	The Drop	AUS0000011	3.0	-35.6043	145.7837	Hydro					Pacific Hydro Investments Pty Ltd	Australian Renewable Energy Mapping Infrastructure	https://www.nationalmap.gov.au/	Australian Renewable Energy Mapping Infrastructure	1055740		7.658888888888889	6.122777777777777	7.834722222222222	3.94	5.364444444444445	4.3036111111111115		Australia Clean Energy Regulator	7.14	7.14	6.41	6.42	8.34	HYDRO-V1	HYDRO-V1	HYDRO-V1	HYDRO-V1	HYDRO-V1
AUS	Australia	Ti Tree Bioenergy	AUS0000070	3.3	-27.6802	152.6593	Waste					Veolia Environmental Services (Aust) Pty Ltd	Australian Renewable Energy Mapping Infrastructure	https://www.nationalmap.gov.au/	Australian Renewable Energy Mapping Infrastructure	1024455					2.617777777777778	2.4425	2.3180555555555555		Australia Clean Energy Regulator					0.0	NO-ESTIMATION	NO-ESTIMATION	NO-ESTIMATION	NO-ESTIMATION	CAPACITY-FACTOR-V1
AUS	Australia	Timber Creek	AUS0000486	1.0	-15.6562	130.4790	Oil					NT Government	Australian Renewable Energy Mapping Infrastructure	https://www.nationalmap.gov.au/	Australian Renewable Energy Mapping Infrastructure						2.9719444444444445	2.8833333333333333	2.9919444444444445		Australia Clean Energy Regulator					1.93	NO-ESTIMATION	NO-ESTIMATION	NO-ESTIMATION	NO-ESTIMATION	CAPACITY-FACTOR-V1
AUS	Australia	Tods Corner	AUS0000118	1.7	-41.9707	146.7938	Hydro					Hydro-Electric Corporation (Tasmania)	Australian Renewable Energy Mapping Infrastructure	https://www.nationalmap.gov.au/	Australian Renewable Energy Mapping Infrastructure	1019030			8.87	5.758611111111111	2.5236111111111112	1.2641666666666667	1.7633333333333334		Australia Clean Energy Regulator	4.79	4.79	4.38	4.39	5.58	HYDRO-V1	HYDRO-V1	HYDRO-V1	HYDRO-V1	HYDRO-V1
AUS	Australia	Tomago Aluminium Smelter	AUS0000290	810.0	-32.8217	151.7178	Gas					Tomago Aluminium	Australian Renewable Energy Mapping Infrastructure	https://www.nationalmap.gov.au/	Australian Renewable Energy Mapping Infrastructure	1053973														2246.47	NO-ESTIMATION	NO-ESTIMATION	NO-ESTIMATION	NO-ESTIMATION	CAPACITY-FACTOR-V1
AUS	Australia	Toora Wind Farm	AUS0000069	21.0	-38.6451	146.3441	Wind					RATCH-Australia	Australian Renewable Energy Mapping Infrastructure	https://www.nationalmap.gov.au/	Australian Renewable Energy Mapping Infrastructure	1010536		52.76916666666666	63.594166666666666	51.66722222222222	51.826388888888886	49.51444444444444	49.27027777777778		Australia Clean Energy Regulator					54.92	NO-ESTIMATION	NO-ESTIMATION	NO-ESTIMATION	NO-ESTIMATION	CAPACITY-FACTOR-V1
AUS	Australia	Torrens Island A	AUS0000240	480.0	-34.8068	138.5213	Gas					AGL Energy Pty Ltd	Australian Renewable Energy Mapping Infrastructure	https://www.nationalmap.gov.au/	Australian Renewable Energy Mapping Infrastructure	1014361														1331.24	NO-ESTIMATION	NO-ESTIMATION	NO-ESTIMATION	NO-ESTIMATION	CAPACITY-FACTOR-V1
AUS	Australia	Torrens Island B	AUS0000241	800.0	-34.8052	138.5226	Gas					AGL Energy Pty Ltd	Australian Renewable Energy Mapping Infrastructure	https://www.nationalmap.gov.au/	Australian Renewable Energy Mapping Infrastructure	1014361														2218.74	NO-ESTIMATION	NO-ESTIMATION	NO-ESTIMATION	NO-ESTIMATION	CAPACITY-FACTOR-V1
AUS	Australia	Tower Mine	AUS0000291	41.2	-34.2207	150.7179	Gas					Energy Developments Ltd	Australian Renewable Energy Mapping Infrastructure	https://www.nationalmap.gov.au/	Australian Renewable Energy Mapping Infrastructure			209.52083333333334	245.06222222222223	202.03527777777776	235.03027777777777	269.09027777777777	187.70833333333334		Australia Clean Energy Regulator					114.26	NO-ESTIMATION	NO-ESTIMATION	NO-ESTIMATION	NO-ESTIMATION	CAPACITY-FACTOR-V1
AUS	Australia	Townsville	AUS0000172	220.0	-19.2011	146.6187	Gas					RATCH Australia	Australian Renewable Energy Mapping Infrastructure	https://www.nationalmap.gov.au/	Australian Renewable Energy Mapping Infrastructure	1031996		605.6180555555555	271.47083333333336	80.77194444444444	174.80805555555557	524.5472222222222	243.7161111111111		Australia Clean Energy Regulator					610.15	NO-ESTIMATION	NO-ESTIMATION	NO-ESTIMATION	NO-ESTIMATION	CAPACITY-FACTOR-V1
AUS	Australia	Traralgon Network Support Station	AUS0000481	10.0	-38.1793	146.5654	Waste					Nova Power	Australian Renewable Energy Mapping Infrastructure	https://www.nationalmap.gov.au/	Australian Renewable Energy Mapping Infrastructure															0.0	NO-ESTIMATION	NO-ESTIMATION	NO-ESTIMATION	NO-ESTIMATION	CAPACITY-FACTOR-V1
AUS	Australia	Trevallyn	AUS0000032	80.0	-41.4226	147.1119	Hydro					Hydro-Electric Corporation (Tasmania)	Australian Renewable Energy Mapping Infrastructure	https://www.nationalmap.gov.au/	Australian Renewable Energy Mapping Infrastructure	1019031		523.4597222222222	536.1694444444445	348.9186111111111	381.2763888888889	439.575	353.3911111111111		Australia Clean Energy Regulator	237.92	236.08	151.76	156.87	277.87	HYDRO-V1	HYDRO-V1	HYDRO-V1	HYDRO-V1	HYDRO-V1
AUS	Australia	Tribute	AUS0000128	82.8	-41.8129	145.6538	Hydro					Hydro-Electric Corporation (Tasmania)	Australian Renewable Energy Mapping Infrastructure	https://www.nationalmap.gov.au/	Australian Renewable Energy Mapping Infrastructure	1019032		192.94583333333333	258.6025	219.01555555555555	182.49777777777777	245.55916666666667	248.1063888888889		Australia Clean Energy Regulator	262.30	248.83	158.90	166.29	271.83	HYDRO-V1	HYDRO-V1	HYDRO-V1	HYDRO-V1	HYDRO-V1
AUS	Australia	Tully Sugar Mill	AUS0000310	21.4	-17.9373	145.9267	Biomass					COFCO	Australian Renewable Energy Mapping Infrastructure	https://www.nationalmap.gov.au/	Australian Renewable Energy Mapping Infrastructure																NO-ESTIMATION	NO-ESTIMATION	NO-ESTIMATION	NO-ESTIMATION	NO-ESTIMATION
AUS	Australia	Tumut 1 (Upper Tumut)	AUS0000292	616.0	-35.9517	148.3637	Hydro					Snowy Hydro Ltd	Australian Renewable Energy Mapping Infrastructure	https://www.nationalmap.gov.au/	Australian Renewable Energy Mapping Infrastructure	1029081										1212.06	1212.44	388.72	650.72	1845.84	HYDRO-V1	HYDRO-V1	HYDRO-V1	HYDRO-V1	HYDRO-V1
AUS	Australia	Tumut 2 (Upper Tumut)	AUS0000293	336.0	-35.8814	148.3672	Hydro					Snowy Hydro Ltd	Australian Renewable Energy Mapping Infrastructure	https://www.nationalmap.gov.au/	Australian Renewable Energy Mapping Infrastructure	1060516										665.39	665.59	213.98	356.89	873.51	HYDRO-V1	HYDRO-V1	HYDRO-V1	HYDRO-V1	HYDRO-V1
AUS	Australia	Tumut 3	AUS0000031	1500.0	-35.6112	148.2917	Hydro					Snowy Hydro Ltd	Australian Renewable Energy Mapping Infrastructure	https://www.nationalmap.gov.au/	Australian Renewable Energy Mapping Infrastructure	1029082										4379.05	4257.32	2046.68	3107.43	5544.09	HYDRO-V1	HYDRO-V1	HYDRO-V1	HYDRO-V1	HYDRO-V1
AUS	Australia	Tungatinah	AUS0000117	125.0	-42.2967	146.4565	Hydro					Hydro-Electric Corporation (Tasmania)	Australian Renewable Energy Mapping Infrastructure	https://www.nationalmap.gov.au/	Australian Renewable Energy Mapping Infrastructure	1019033		528.8736111111111	663.4572222222222	425.20222222222225	508.8408333333333	531.8688888888889	542.8102777777777		Australia Clean Energy Regulator	291.89	289.62	150.49	188.67	359.65	HYDRO-V1	HYDRO-V1	HYDRO-V1	HYDRO-V1	HYDRO-V1
AUS	Australia	University of Queensland (St Lucia Campus) Solar Array	AUS0000425	1.2	-27.4950	153.0101	Solar					University of Queensland	Australian Renewable Energy Mapping Infrastructure	https://www.nationalmap.gov.au/	Australian Renewable Energy Mapping Infrastructure	1085836										1.97	2.13	1.92	1.85	1.93	SOLAR-V1-NO-AGE	SOLAR-V1-NO-AGE	SOLAR-V1-NO-AGE	SOLAR-V1-NO-AGE	SOLAR-V1-NO-AGE
AUS	Australia	Upper Lake Margaret	AUS0000133	8.4	-42.0046	145.5437	Hydro					Hydro-Electric Corporation (Tasmania)	Australian Renewable Energy Mapping Infrastructure	https://www.nationalmap.gov.au/	Australian Renewable Energy Mapping Infrastructure	1023164		37.87	26.4975	47.25861111111111	42.23083333333334	48.12861111111111	45.38611111111111		Australia Clean Energy Regulator	21.96	21.96	17.83	17.87	25.89	HYDRO-V1	HYDRO-V1	HYDRO-V1	HYDRO-V1	HYDRO-V1
AUS	Australia	Uranquinty	AUS0000294	664.0	-35.1794	147.2157	Gas					Origin Energy	Australian Renewable Energy Mapping Infrastructure	https://www.nationalmap.gov.au/	Australian Renewable Energy Mapping Infrastructure	1063281				427.1616666666667	783.0105555555556	636.3991666666667	556.1280555555555		Australia Clean Energy Regulator					1841.55	NO-ESTIMATION	NO-ESTIMATION	NO-ESTIMATION	NO-ESTIMATION	CAPACITY-FACTOR-V1
AUS	Australia	Uterne Solar	AUS0000470	1.0	-23.7685	133.8682	Solar					Epuron	Australian Renewable Energy Mapping Infrastructure	https://www.nationalmap.gov.au/	Australian Renewable Energy Mapping Infrastructure	1085078										1.82	1.74	1.74	1.68	1.78	SOLAR-V1-NO-AGE	SOLAR-V1-NO-AGE	SOLAR-V1-NO-AGE	SOLAR-V1-NO-AGE	SOLAR-V1-NO-AGE
AUS	Australia	Valdora	WKS0065425	15.0	-26.5600	153.0250	Solar						Wiki-Solar	https://www.wiki-solar.org	Wiki-Solar											35.66	35.75	34.62	36.61	36.33	SOLAR-V1-NO-AGE	SOLAR-V1-NO-AGE	SOLAR-V1-NO-AGE	SOLAR-V1-NO-AGE	SOLAR-V1-NO-AGE
AUS	Australia	Vales Point B	AUS0000295	1360.0	-33.1607	151.5431	Coal					Delta Electricity	Australian Renewable Energy Mapping Infrastructure	https://www.nationalmap.gov.au/	Australian Renewable Energy Mapping Infrastructure	1013604		7526.108333333334	6814.325555555555	6936.854166666667	7703.255277777778	8130.714722222222	8062.723055555555		Australia Clean Energy Regulator					8783.12	NO-ESTIMATION	NO-ESTIMATION	NO-ESTIMATION	NO-ESTIMATION	CAPACITY-FACTOR-V1
AUS	Australia	Valley (Peaking Facility)	AUS0000098	300.0	-38.2536	146.5892	Gas					Snowy Hydro Ltd	Australian Renewable Energy Mapping Infrastructure	https://www.nationalmap.gov.au/	Australian Renewable Energy Mapping Infrastructure			11.844722222222222	8.896666666666667	5.198611111111111	10.677777777777777	4.109444444444445	22.880277777777778		Australia Clean Energy Regulator					832.02	NO-ESTIMATION	NO-ESTIMATION	NO-ESTIMATION	NO-ESTIMATION	CAPACITY-FACTOR-V1
AUS	Australia	Victoria Sugar Mill	AUS0000175	24.0	-18.6508	146.2016	Biomass					Sucrogen Pty Ltd	Australian Renewable Energy Mapping Infrastructure	https://www.nationalmap.gov.au/	Australian Renewable Energy Mapping Infrastructure	1040614															NO-ESTIMATION	NO-ESTIMATION	NO-ESTIMATION	NO-ESTIMATION	NO-ESTIMATION
AUS	Australia	Visy Paper Gibson Island	AUS0000445	2.0	-27.4405	153.1158	Biomass					Visy Pulp and Paper	Australian Renewable Energy Mapping Infrastructure	https://www.nationalmap.gov.au/	Australian Renewable Energy Mapping Infrastructure																NO-ESTIMATION	NO-ESTIMATION	NO-ESTIMATION	NO-ESTIMATION	NO-ESTIMATION
AUS	Australia	Visy Pulp and Paper Tumut	AUS0000274	20.0	-35.2959	148.1371	Biomass					Visy Pulp and Paper	Australian Renewable Energy Mapping Infrastructure	https://www.nationalmap.gov.au/	Australian Renewable Energy Mapping Infrastructure																NO-ESTIMATION	NO-ESTIMATION	NO-ESTIMATION	NO-ESTIMATION	NO-ESTIMATION
AUS	Australia	Wadeye	AUS0000480	6.8	-14.2602	129.5368	Gas					NT Government	Australian Renewable Energy Mapping Infrastructure	https://www.nationalmap.gov.au/	Australian Renewable Energy Mapping Infrastructure						9.546111111111111	9.42	9.449166666666667		Australia Clean Energy Regulator					18.85	NO-ESTIMATION	NO-ESTIMATION	NO-ESTIMATION	NO-ESTIMATION	CAPACITY-FACTOR-V1
AUS	Australia	Wagerup	AUS0000204	380.0	-32.9160	115.9186	Gas					Alinta Energy	Australian Renewable Energy Mapping Infrastructure	https://www.nationalmap.gov.au/	Australian Renewable Energy Mapping Infrastructure	1010021														1053.90	NO-ESTIMATION	NO-ESTIMATION	NO-ESTIMATION	NO-ESTIMATION	CAPACITY-FACTOR-V1
AUS	Australia	Wagerup Bauxite Mine and Alumina Refinery	AUS0000203	98.0	-32.9145	115.9170	Gas					Alcoa of Australia Ltd	Australian Renewable Energy Mapping Infrastructure	https://www.nationalmap.gov.au/	Australian Renewable Energy Mapping Infrastructure															271.79	NO-ESTIMATION	NO-ESTIMATION	NO-ESTIMATION	NO-ESTIMATION	CAPACITY-FACTOR-V1
AUS	Australia	Walkaway Wind Farm	AUS0000002	90.0	-28.9229	114.9282	Wind					Infigen Energy Pty Ltd	Australian Renewable Energy Mapping Infrastructure	https://www.nationalmap.gov.au/	Australian Renewable Energy Mapping Infrastructure															235.40	NO-ESTIMATION	NO-ESTIMATION	NO-ESTIMATION	NO-ESTIMATION	CAPACITY-FACTOR-V1
AUS	Australia	Wallerawang C	AUS0000296	500.0	-33.4028	150.0833	Coal					TRUenergy	Australian Renewable Energy Mapping Infrastructure	https://www.nationalmap.gov.au/	Australian Renewable Energy Mapping Infrastructure	1013605														3229.08	NO-ESTIMATION	NO-ESTIMATION	NO-ESTIMATION	NO-ESTIMATION	CAPACITY-FACTOR-V1
AUS	Australia	Warmun	AUS0000369	1.3	-17.0259	128.2113	Oil					Energy Developments Ltd	Australian Renewable Energy Mapping Infrastructure	https://www.nationalmap.gov.au/	Australian Renewable Energy Mapping Infrastructure	1085161				2.7066666666666666	2.9633333333333334	2.7525	2.651666666666667		Australia Clean Energy Regulator					2.51	NO-ESTIMATION	NO-ESTIMATION	NO-ESTIMATION	NO-ESTIMATION	CAPACITY-FACTOR-V1
AUS	Australia	Warragamba	AUS0000297	50.0	-33.8832	150.5965	Hydro					Eraring Energy	Australian Renewable Energy Mapping Infrastructure	https://www.nationalmap.gov.au/	Australian Renewable Energy Mapping Infrastructure	1014219										141.43	137.05	88.14	88.32	162.06	HYDRO-V1	HYDRO-V1	HYDRO-V1	HYDRO-V1	HYDRO-V1
AUS	Australia	Warrego	AUS0000262	19.0	-19.4434	133.8236	Gas						Australian Renewable Energy Mapping Infrastructure	https://www.nationalmap.gov.au/	Australian Renewable Energy Mapping Infrastructure	1025368														52.69	NO-ESTIMATION	NO-ESTIMATION	NO-ESTIMATION	NO-ESTIMATION	CAPACITY-FACTOR-V1
AUS	Australia	Waterloo Wind Farm	AUS0000050	111.0	-34.0010	138.9109	Wind					TRUenergy	Australian Renewable Energy Mapping Infrastructure	https://www.nationalmap.gov.au/	Australian Renewable Energy Mapping Infrastructure	1078276		314.21472222222224	341.6486111111111	295.43916666666667	306.6638888888889	309.19694444444445	397.9941666666667		Australia Clean Energy Regulator					290.33	NO-ESTIMATION	NO-ESTIMATION	NO-ESTIMATION	NO-ESTIMATION	CAPACITY-FACTOR-V1
AUS	Australia	Wattle Point Wind Farm	AUS0000004	90.75	-35.1104	137.7058	Wind					ANZ Energy Infrastructure Trust	Australian Renewable Energy Mapping Infrastructure	https://www.nationalmap.gov.au/	Australian Renewable Energy Mapping Infrastructure	1058722		239.105	295.8497222222222	260.43833333333333	267.5061111111111	233.05305555555555	271.585		Australia Clean Energy Regulator					237.37	NO-ESTIMATION	NO-ESTIMATION	NO-ESTIMATION	NO-ESTIMATION	CAPACITY-FACTOR-V1
AUS	Australia	Waubra Wind Farm	AUS0000019	192.0	-37.3575	143.6037	Wind					Acciona Energy Australia	Australian Renewable Energy Mapping Infrastructure	https://www.nationalmap.gov.au/	Australian Renewable Energy Mapping Infrastructure	1063722		668.3266666666667	696.3836111111111	683.8341666666666	653.3719444444445	612.4169444444444	643.7980555555556		Australia Clean Energy Regulator					502.20	NO-ESTIMATION	NO-ESTIMATION	NO-ESTIMATION	NO-ESTIMATION	CAPACITY-FACTOR-V1
AUS	Australia	Wayatinah	AUS0000116	38.3	-42.4272	146.5347	Hydro					Hydro-Electric Corporation (Tasmania)	Australian Renewable Energy Mapping Infrastructure	https://www.nationalmap.gov.au/	Australian Renewable Energy Mapping Infrastructure	1019035		254.6825	256.69083333333333	242.80805555555557	222.00972222222222	232.23777777777778	336.4427777777778		Australia Clean Energy Regulator	119.73	111.13	77.51	111.30	121.29	HYDRO-V1	HYDRO-V1	HYDRO-V1	HYDRO-V1	HYDRO-V1
AUS	Australia	Weddell	AUS0000260	86.0	-12.5771	130.9502	Gas					NT Power and Water	Australian Renewable Energy Mapping Infrastructure	https://www.nationalmap.gov.au/	Australian Renewable Energy Mapping Infrastructure	1079369		325.4352777777778	345.68305555555554	437.93111111111114	430.55805555555554	380.06305555555554	364.02416666666664		Australia Clean Energy Regulator					238.51	NO-ESTIMATION	NO-ESTIMATION	NO-ESTIMATION	NO-ESTIMATION	CAPACITY-FACTOR-V1
AUS	Australia	Wemen Solar Farm	AUS0000609	110.0	-34.8027	142.5457	Solar					CEFC	Australian Renewable Energy Mapping Infrastructure	https://www.nationalmap.gov.au/	Australian Renewable Energy Mapping Infrastructure											210.99	221.88	220.08	210.73	226.67	SOLAR-V1-NO-AGE	SOLAR-V1-NO-AGE	SOLAR-V1-NO-AGE	SOLAR-V1-NO-AGE	SOLAR-V1-NO-AGE
AUS	Australia	West Angelas Mine	AUS0000451	86.0	-23.1546	118.7245	Gas					Rio Tinto	Australian Renewable Energy Mapping Infrastructure	https://www.nationalmap.gov.au/	Australian Renewable Energy Mapping Infrastructure	1100981				0.6241666666666666	179.95	380.22083333333336	457.1091666666667		Australia Clean Energy Regulator					238.51	NO-ESTIMATION	NO-ESTIMATION	NO-ESTIMATION	NO-ESTIMATION	CAPACITY-FACTOR-V1
AUS	Australia	West Illawarra Leagues Club	AUS0000298	1.0	-34.4515	150.8429	Oil					West Illawarra Leagues Club	Australian Renewable Energy Mapping Infrastructure	https://www.nationalmap.gov.au/	Australian Renewable Energy Mapping Infrastructure	1020898														1.93	NO-ESTIMATION	NO-ESTIMATION	NO-ESTIMATION	NO-ESTIMATION	CAPACITY-FACTOR-V1
AUS	Australia	West Kalgoorlie	AUS0000205	60.0	-30.7806	121.4234	Oil					Verve Energy	Australian Renewable Energy Mapping Infrastructure	https://www.nationalmap.gov.au/	Australian Renewable Energy Mapping Infrastructure	1030200														115.88	NO-ESTIMATION	NO-ESTIMATION	NO-ESTIMATION	NO-ESTIMATION	CAPACITY-FACTOR-V1
AUS	Australia	West Kiewa (Mount Beauty Hydro Scheme)	AUS0000105	62.0	-36.7601	147.1860	Hydro					AGL Energy Pty Ltd	Australian Renewable Energy Mapping Infrastructure	https://www.nationalmap.gov.au/	Australian Renewable Energy Mapping Infrastructure	1030179		115.00138888888888	107.3525	117.48916666666666	129.37666666666667	197.99083333333334	153.66472222222222		Australia Clean Energy Regulator	173.34	173.34	130.25	130.61	203.61	HYDRO-V1	HYDRO-V1	HYDRO-V1	HYDRO-V1	HYDRO-V1
AUS	Australia	West Nowra (Shoalhaven)	AUS0000030	1.0	-34.8820	150.5515	Waste					AGL Energy Pty Ltd	Australian Renewable Energy Mapping Infrastructure	https://www.nationalmap.gov.au/	Australian Renewable Energy Mapping Infrastructure															0.0	NO-ESTIMATION	NO-ESTIMATION	NO-ESTIMATION	NO-ESTIMATION	CAPACITY-FACTOR-V1
AUS	Australia	Western Suburbs Leagues Club (Campbelltown)	AUS0000299	1.0	-34.0513	150.8329	Oil					Western Suburbs Leagues Club (Campbelltown)	Australian Renewable Energy Mapping Infrastructure	https://www.nationalmap.gov.au/	Australian Renewable Energy Mapping Infrastructure															1.93	NO-ESTIMATION	NO-ESTIMATION	NO-ESTIMATION	NO-ESTIMATION	CAPACITY-FACTOR-V1
AUS	Australia	White Rock	WKS0068286	20.0	-29.7650	151.5530	Solar						Wiki-Solar	https://www.wiki-solar.org	Wiki-Solar											40.78	44.40	44.03	44.24	44.13	SOLAR-V1-NO-AGE	SOLAR-V1-NO-AGE	SOLAR-V1-NO-AGE	SOLAR-V1-NO-AGE	SOLAR-V1-NO-AGE
AUS	Australia	Whitsunday Solar Farm	AUS0000533	69.0	-20.4949	147.7481	Solar					Edify Energy	Australian Renewable Energy Mapping Infrastructure	https://www.nationalmap.gov.au/	Australian Renewable Energy Mapping Infrastructure											165.30	164.71	164.97	167.49	172.21	SOLAR-V1-NO-AGE	SOLAR-V1-NO-AGE	SOLAR-V1-NO-AGE	SOLAR-V1-NO-AGE	SOLAR-V1-NO-AGE
AUS	Australia	Whitwood Road	AUS0000068	1.0	-27.6590	152.8237	Waste					LMS Energy Generation Pty Ltd	Australian Renewable Energy Mapping Infrastructure	https://www.nationalmap.gov.au/	Australian Renewable Energy Mapping Infrastructure	1067358														0.0	NO-ESTIMATION	NO-ESTIMATION	NO-ESTIMATION	NO-ESTIMATION	CAPACITY-FACTOR-V1
AUS	Australia	Whyalla SSE	WKS0071501	6.0	-33.0070	137.5580	Solar						Wiki-Solar	https://www.wiki-solar.org	Wiki-Solar											12.88	12.93	12.85	12.80	13.36	SOLAR-V1-NO-AGE	SOLAR-V1-NO-AGE	SOLAR-V1-NO-AGE	SOLAR-V1-NO-AGE	SOLAR-V1-NO-AGE
AUS	Australia	Wilga Park	AUS0000302	16.0	-30.3634	149.6772	Gas					Santos	Australian Renewable Energy Mapping Infrastructure	https://www.nationalmap.gov.au/	Australian Renewable Energy Mapping Infrastructure	1058845			1.5077777777777779	54.018055555555556	88.78305555555555	89.63083333333333	84.47111111111111		Australia Clean Energy Regulator					44.37	NO-ESTIMATION	NO-ESTIMATION	NO-ESTIMATION	NO-ESTIMATION	CAPACITY-FACTOR-V1
AUS	Australia	Williamsdale	WKS0062560	7.0	-35.5710	149.1280	Solar						Wiki-Solar	https://www.wiki-solar.org	Wiki-Solar											14.06	13.91	13.38	13.52	13.92	SOLAR-V1-NO-AGE	SOLAR-V1-NO-AGE	SOLAR-V1-NO-AGE	SOLAR-V1-NO-AGE	SOLAR-V1-NO-AGE
AUS	Australia	Wilmot	AUS0000140	81.6	-41.4833	146.1251	Hydro					Hydro-Electric Corporation (Tasmania)	Australian Renewable Energy Mapping Infrastructure	https://www.nationalmap.gov.au/	Australian Renewable Energy Mapping Infrastructure	1019037		108.175	142.4922222222222	114.26416666666667	103.09472222222222	133.22694444444446	119.48194444444445		Australia Clean Energy Regulator	255.22	241.97	156.79	163.55	283.11	HYDRO-V1	HYDRO-V1	HYDRO-V1	HYDRO-V1	HYDRO-V1
AUS	Australia	Wilpena Solar Farm	AUS0000447	145.0	-31.5234	138.6198	Solar					AGL	Australian Renewable Energy Mapping Infrastructure	https://www.nationalmap.gov.au/	Australian Renewable Energy Mapping Infrastructure			0.8477777777777777	0.8452777777777778	0.8811111111111111	0.9563888888888888	0.9669444444444445	0.8738888888888889		Australia Clean Energy Regulator	346.83	350.34	336.35	344.83	349.50	SOLAR-V1-NO-AGE	SOLAR-V1-NO-AGE	SOLAR-V1-NO-AGE	SOLAR-V1-NO-AGE	SOLAR-V1-NO-AGE
AUS	Australia	Wiluna	AUS0000384	1.3	-26.5922	120.2185	Oil					Energy Developments	Australian Renewable Energy Mapping Infrastructure	https://www.nationalmap.gov.au/	Australian Renewable Energy Mapping Infrastructure	1030221		2.9452777777777777	2.7483333333333335	2.292222222222222	2.506111111111111	2.3672222222222223	2.423611111111111		Australia Clean Energy Regulator					2.51	NO-ESTIMATION	NO-ESTIMATION	NO-ESTIMATION	NO-ESTIMATION	CAPACITY-FACTOR-V1
AUS	Australia	Wiluna Gold Mine	AUS0000227	21.0	-26.6316	120.2519	Gas					Apex Minerals	Australian Renewable Energy Mapping Infrastructure	https://www.nationalmap.gov.au/	Australian Renewable Energy Mapping Infrastructure	1061934														58.24	NO-ESTIMATION	NO-ESTIMATION	NO-ESTIMATION	NO-ESTIMATION	CAPACITY-FACTOR-V1
AUS	Australia	Windimurra Vanadium Mine	AUS0000322	23.7	-28.2933	118.5371	Gas					Atlantic Ltd	Australian Renewable Energy Mapping Infrastructure	https://www.nationalmap.gov.au/	Australian Renewable Energy Mapping Infrastructure	1067476														65.73	NO-ESTIMATION	NO-ESTIMATION	NO-ESTIMATION	NO-ESTIMATION	CAPACITY-FACTOR-V1
AUS	Australia	Windy Hill Wind Farm	AUS0000051	12.0	-17.5922	145.5306	Wind					RATCH-Australia	Australian Renewable Energy Mapping Infrastructure	https://www.nationalmap.gov.au/	Australian Renewable Energy Mapping Infrastructure			29.635277777777777	32.47638888888889	31.2425	27.285555555555554	27.82638888888889	30.274166666666666		Australia Clean Energy Regulator					31.38	NO-ESTIMATION	NO-ESTIMATION	NO-ESTIMATION	NO-ESTIMATION	CAPACITY-FACTOR-V1
AUS	Australia	Wingfield I	AUS0000242	5.0	-34.8348	138.5572	Waste					Energy Developments LFG (SA) Pty Ltd	Australian Renewable Energy Mapping Infrastructure	https://www.nationalmap.gov.au/	Australian Renewable Energy Mapping Infrastructure	1016466		18.880277777777778	17.236666666666668	16.09638888888889	14.735833333333334	14.991388888888888	15.785555555555556		Australia Clean Energy Regulator					0.0	NO-ESTIMATION	NO-ESTIMATION	NO-ESTIMATION	NO-ESTIMATION	CAPACITY-FACTOR-V1
AUS	Australia	Wingfield II	AUS0000243	5.0	-34.8321	138.5489	Waste					Energy Developments LFG (SA) Pty Ltd	Australian Renewable Energy Mapping Infrastructure	https://www.nationalmap.gov.au/	Australian Renewable Energy Mapping Infrastructure	1016466		17.232777777777777	17.976666666666667	16.573611111111113	16.446666666666665	17.2575	14.823888888888888		Australia Clean Energy Regulator					0.0	NO-ESTIMATION	NO-ESTIMATION	NO-ESTIMATION	NO-ESTIMATION	CAPACITY-FACTOR-V1
AUS	Australia	Wivenhoe	AUS0000057	4.7	-27.3952	152.6092	Hydro					Stanwell Corporation Ltd	Australian Renewable Energy Mapping Infrastructure	https://www.nationalmap.gov.au/	Australian Renewable Energy Mapping Infrastructure											16.03	12.50	11.10	11.79	15.73	HYDRO-V1	HYDRO-V1	HYDRO-V1	HYDRO-V1	HYDRO-V1
AUS	Australia	Wivenhoe Hydroelectric	AUS0000150	500.0	-27.3722	152.6320	Hydro					CS Energy	Australian Renewable Energy Mapping Infrastructure	https://www.nationalmap.gov.au/	Australian Renewable Energy Mapping Infrastructure	1010532		23.1975	13.744722222222222	20.24361111111111	86.9325	66.16972222222222	35.92166666666667		Australia Clean Energy Regulator	1215.91	676.23	437.76	428.00	1468.52	HYDRO-V1	HYDRO-V1	HYDRO-V1	HYDRO-V1	HYDRO-V1
AUS	Australia	Wodgina	AUS0000406	13.7	-21.1739	118.6747	Gas					Energy Developments Ltd	Australian Renewable Energy Mapping Infrastructure	https://www.nationalmap.gov.au/	Australian Renewable Energy Mapping Infrastructure	1067479														37.99	NO-ESTIMATION	NO-ESTIMATION	NO-ESTIMATION	NO-ESTIMATION	CAPACITY-FACTOR-V1
AUS	Australia	Wollert	AUS0000067	6.738	-37.5830	145.0487	Waste					LMS Energy Generation Pty Ltd	Australian Renewable Energy Mapping Infrastructure	https://www.nationalmap.gov.au/	Australian Renewable Energy Mapping Infrastructure	1067425		42.04388888888889	50.80777777777778	54.5825	54.785555555555554	55.0575	58.86333333333334		Australia Clean Energy Regulator					0.0	NO-ESTIMATION	NO-ESTIMATION	NO-ESTIMATION	NO-ESTIMATION	CAPACITY-FACTOR-V1
AUS	Australia	Wonthaggi Wind Farm	AUS0000001	12.0	-38.6037	145.5462	Wind					Origin Energy	Australian Renewable Energy Mapping Infrastructure	https://www.nationalmap.gov.au/	Australian Renewable Energy Mapping Infrastructure	1061232			30.488611111111112	28.36861111111111		3.0327777777777776	28.973333333333333		Australia Clean Energy Regulator					31.38	NO-ESTIMATION	NO-ESTIMATION	NO-ESTIMATION	NO-ESTIMATION	CAPACITY-FACTOR-V1
AUS	Australia	Woodlawn Bioreactor	AUS0000029	7.0	-35.0590	149.5769	Waste					Veolia Environmental Services (Aust) Pty Ltd	Australian Renewable Energy Mapping Infrastructure	https://www.nationalmap.gov.au/	Australian Renewable Energy Mapping Infrastructure	1061854														0.0	NO-ESTIMATION	NO-ESTIMATION	NO-ESTIMATION	NO-ESTIMATION	CAPACITY-FACTOR-V1
AUS	Australia	Woodlawn Wind Farm	AUS0000028	48.0	-35.0861	149.5716	Wind					Infigen Energy Pty Ltd	Australian Renewable Energy Mapping Infrastructure	https://www.nationalmap.gov.au/	Australian Renewable Energy Mapping Infrastructure			149.8386111111111	159.54083333333332	128.46416666666667	151.5325	146.91222222222223	157.3175		Australia Clean Energy Regulator					125.55	NO-ESTIMATION	NO-ESTIMATION	NO-ESTIMATION	NO-ESTIMATION	CAPACITY-FACTOR-V1
AUS	Australia	Woodman Point	AUS0000354	1.8	-32.1424	115.7713	Waste					Water Corporation	Australian Renewable Energy Mapping Infrastructure	https://www.nationalmap.gov.au/	Australian Renewable Energy Mapping Infrastructure	1056664														0.0	NO-ESTIMATION	NO-ESTIMATION	NO-ESTIMATION	NO-ESTIMATION	CAPACITY-FACTOR-V1
AUS	Australia	Worsley	AUS0000389	120.0	-33.2355	116.0688	Coal					BHP	Australian Renewable Energy Mapping Infrastructure	https://www.nationalmap.gov.au/	Australian Renewable Energy Mapping Infrastructure	1033497														774.98	NO-ESTIMATION	NO-ESTIMATION	NO-ESTIMATION	NO-ESTIMATION	CAPACITY-FACTOR-V1
AUS	Australia	Worsley Cogeneration	AUS0000217	106.0	-33.2365	116.0637	Gas					Worsley Alumina Pty Ltd	Australian Renewable Energy Mapping Infrastructure	https://www.nationalmap.gov.au/	Australian Renewable Energy Mapping Infrastructure															293.98	NO-ESTIMATION	NO-ESTIMATION	NO-ESTIMATION	NO-ESTIMATION	CAPACITY-FACTOR-V1
AUS	Australia	Wyangala A	AUS0000026	20.0	-33.9810	148.9473	Hydro					Country Energy	Australian Renewable Energy Mapping Infrastructure	https://www.nationalmap.gov.au/	Australian Renewable Energy Mapping Infrastructure	1019004		84.60638888888889	42.45333333333333	38.46722222222222	40.11333333333334	70.96472222222222	60.52916666666667		Australia Clean Energy Regulator	43.54	45.49	41.44	45.77	59.24	HYDRO-V1	HYDRO-V1	HYDRO-V1	HYDRO-V1	HYDRO-V1
AUS	Australia	Wyndham	AUS0000066	1.0	-37.9375	144.5902	Waste					LMS Energy	Australian Renewable Energy Mapping Infrastructure	https://www.nationalmap.gov.au/	Australian Renewable Energy Mapping Infrastructure			6.845	10.035	15.45	15.307222222222222	14.794722222222223	14.362777777777778		Australia Clean Energy Regulator					0.0	NO-ESTIMATION	NO-ESTIMATION	NO-ESTIMATION	NO-ESTIMATION	CAPACITY-FACTOR-V1
AUS	Australia	Xstata X41	AUS0000624	30.0	-20.7437	139.4803	Gas					APA Group	Australian Renewable Energy Mapping Infrastructure	https://www.nationalmap.gov.au/	Australian Renewable Energy Mapping Infrastructure															83.20	NO-ESTIMATION	NO-ESTIMATION	NO-ESTIMATION	NO-ESTIMATION	CAPACITY-FACTOR-V1
AUS	Australia	Yallourn	AUS0000100	1480.0	-38.1770	146.3428	Coal					TRUenergy	Australian Renewable Energy Mapping Infrastructure	https://www.nationalmap.gov.au/	Australian Renewable Energy Mapping Infrastructure	1033560		8336.88	8678.68	11253.57	11588.11	11473.837222222222	10238.92		Australia Clean Energy Regulator					9558.10	NO-ESTIMATION	NO-ESTIMATION	NO-ESTIMATION	NO-ESTIMATION	CAPACITY-FACTOR-V1
AUS	Australia	Yaloak South Wind Farm	AUS0000519	131.0	-37.7281	144.2408	Wind					Pacific Hydro	Australian Renewable Energy Mapping Infrastructure	https://www.nationalmap.gov.au/	Australian Renewable Energy Mapping Infrastructure								73.95916666666666		Australia Clean Energy Regulator					342.65	NO-ESTIMATION	NO-ESTIMATION	NO-ESTIMATION	NO-ESTIMATION	CAPACITY-FACTOR-V1
AUS	Australia	Yambuk Wind Farm	AUS0000020	30.0	-38.3079	142.0151	Wind					Energy Pacific (Victoria) Pty Ltd	Australian Renewable Energy Mapping Infrastructure	https://www.nationalmap.gov.au/	Australian Renewable Energy Mapping Infrastructure	1060724		90.2925	93.52083333333333	90.24083333333333	85.81194444444445	86.7125	90.71138888888889		Australia Clean Energy Regulator					78.46	NO-ESTIMATION	NO-ESTIMATION	NO-ESTIMATION	NO-ESTIMATION	CAPACITY-FACTOR-V1
AUS	Australia	Yarrawonga	AUS0000101	9.0	-36.0094	145.9995	Hydro					AGL Energy Pty Ltd	Australian Renewable Energy Mapping Infrastructure	https://www.nationalmap.gov.au/	Australian Renewable Energy Mapping Infrastructure	1020876		38.21611111111111	44.22472222222222	50.18388888888889	46.03527777777778	31.44472222222222	37.31777777777778		Australia Clean Energy Regulator	39.41	39.35	33.31	49.62	41.56	HYDRO-V1	HYDRO-V1	HYDRO-V1	HYDRO-V1	HYDRO-V1
AUS	Australia	Yarwun	AUS0000173	154.0	-23.8306	151.1519	Gas					Rio Tinto Australia - Yarwun Pty Ltd	Australian Renewable Energy Mapping Infrastructure	https://www.nationalmap.gov.au/	Australian Renewable Energy Mapping Infrastructure															427.10	NO-ESTIMATION	NO-ESTIMATION	NO-ESTIMATION	NO-ESTIMATION	CAPACITY-FACTOR-V1
AUS	Australia	Yatpool	WKS0072835	81.0	-34.4070	142.1790	Solar						Wiki-Solar	https://www.wiki-solar.org	Wiki-Solar											166.73	165.19	167.08	169.22	171.53	SOLAR-V1-NO-AGE	SOLAR-V1-NO-AGE	SOLAR-V1-NO-AGE	SOLAR-V1-NO-AGE	SOLAR-V1-NO-AGE
AUS	Australia	Yulara	AUS0000257	10.95	-25.2323	130.9912	Gas					NT Government	Australian Renewable Energy Mapping Infrastructure	https://www.nationalmap.gov.au/	Australian Renewable Energy Mapping Infrastructure	1024458		21.9475	22.775	24.086111111111112	23.04388888888889	19.885	19.558055555555555		Australia Clean Energy Regulator					30.36	NO-ESTIMATION	NO-ESTIMATION	NO-ESTIMATION	NO-ESTIMATION	CAPACITY-FACTOR-V1
AUS	Australia	Yurralyi Maya (Karratha Seven Mile)	AUS0000218	180.0	-20.7620	116.7420	Gas					Rio Tinto Australia Pty Ltd	Australian Renewable Energy Mapping Infrastructure	https://www.nationalmap.gov.au/	Australian Renewable Energy Mapping Infrastructure	1074516				977.2269444444445	945.5577777777778	756.2191666666666	597.4116666666666		Australia Clean Energy Regulator					499.21	NO-ESTIMATION	NO-ESTIMATION	NO-ESTIMATION	NO-ESTIMATION	CAPACITY-FACTOR-V1
AUT	Austria	Abwinden-Asten	WRI1005149	168.0	48.2480	14.4305	Hydro				1980.0	Verbund	Verbund	http://www.verbund.com/pp/de/region/oesterreich	GEODB	1025003				940.65	1032.646	1041.638			JRC-PPDB-OPEN	873.43	911.14	714.06	943.51	942.57	HYDRO-V1	HYDRO-V1	HYDRO-V1	HYDRO-V1	HYDRO-V1
AUT	Austria	Altenmarkt	WRI1005150	26.0	46.7667	15.5500	Hydro				1960.0	Verbund	Verbund	http://www.verbund.com/pp/de/region/oesterreich	CARMA	1041613										89.14	111.66	75.33	79.88	75.33	HYDRO-V1	HYDRO-V1	HYDRO-V1	HYDRO-V1	HYDRO-V1
AUT	Austria	Arnstein	WRI1005153	30.0	47.0167	15.1667	Hydro				1925.0	Verbund	Verbund	http://www.verbund.com/pp/de/region/oesterreich	CARMA	1030361										88.43	111.56	84.33	84.56	84.33	HYDRO-V1	HYDRO-V1	HYDRO-V1	HYDRO-V1	HYDRO-V1
AUT	Austria	Aschach	WRI1005154	287.0	48.3853	14.0230	Hydro				1964.0	Verbund	Verbund	http://www.verbund.com/pp/de/region/oesterreich	GEODB	1025005				1475.516	1636.943	1598.931			JRC-PPDB-OPEN	1439.75	1504.16	1113.44	1566.00	1116.03	HYDRO-V1	HYDRO-V1	HYDRO-V1	HYDRO-V1	HYDRO-V1
AUT	Austria	Bischofshofen	WRI1005155	16.0	47.4070	13.2205	Hydro				1986.0	Verbund	Verbund	http://www.verbund.com/pp/de/region/oesterreich	GEODB	1031397										69.07	86.43	60.68	62.66	62.62	HYDRO-V1	HYDRO-V1	HYDRO-V1	HYDRO-V1	HYDRO-V1
AUT	Austria	Braunau-Simbach	WRI1005159	100.0	48.2440	13.0060	Hydro				1954.0	Verbund	Verbund	http://www.verbund.com/pp/de/region/oesterreich	WRI											425.09	447.53	408.34	412.70	409.24	HYDRO-V1	HYDRO-V1	HYDRO-V1	HYDRO-V1	HYDRO-V1
AUT	Austria	Dionysen	WRI1005160	16.0	47.4167	15.2833	Hydro				1949.0	Verbund	Verbund	http://www.verbund.com/pp/de/region/oesterreich	CARMA	1030365										58.34	81.28	52.98	54.43	53.39	HYDRO-V1	HYDRO-V1	HYDRO-V1	HYDRO-V1	HYDRO-V1
AUT	Austria	Donaustadt	WRI1019146	395.0	48.2000	16.4633	Gas				2001.0	Wien Energie	Wien Energie	http://www.wienenergie.at/eportal3/ep/channelView.do/channelId/-51721	WRI	1033341				1076.373	1317.244	995.326			JRC-PPDB-OPEN					1183.90	NO-ESTIMATION	NO-ESTIMATION	NO-ESTIMATION	NO-ESTIMATION	CAPACITY-FACTOR-V1
AUT	Austria	Ering-Frauenstein	WRI1005164	72.0	48.2194	13.1600	Hydro				1943.0	Verbund	Verbund	http://www.verbund.com/pp/de/region/oesterreich	WRI											190.81	274.34	190.18	165.63	183.63	HYDRO-V1	HYDRO-V1	HYDRO-V1	HYDRO-V1	HYDRO-V1
AUT	Austria	Erzbach	WRI1005165	1.0	47.6000	14.7333	Hydro				1986.0	Verbund	Verbund	http://www.verbund.com/pp/de/region/oesterreich	CARMA	1052507										3.91	4.63	4.00	4.18	4.17	HYDRO-V1	HYDRO-V1	HYDRO-V1	HYDRO-V1	HYDRO-V1
AUT	Austria	Feistritz-Ludmannsdorf	WRI1005166	88.0	46.5347	14.1712	Hydro				1968.0	Verbund	Verbund	http://www.verbund.com/pp/de/region/oesterreich	GEODB	1025023										325.39	367.03	281.92	281.15	281.63	HYDRO-V1	HYDRO-V1	HYDRO-V1	HYDRO-V1	HYDRO-V1
AUT	Austria	Feldkirchen	WRI1019130	38.0	46.8638	13.3355	Hydro				1970.0	Wien Energie	Wien Energie	http://www.wienenergie.at/eportal3/ep/channelView.do/pageTypeId/67860/channelId/-51544	WRI											131.27	156.21	111.22	114.42	114.43	HYDRO-V1	HYDRO-V1	HYDRO-V1	HYDRO-V1	HYDRO-V1
AUT	Austria	Ferlach Maria Rain	WRI1005167	75.0	46.5462	14.2985	Hydro				1975.0	Verbund	Verbund	http://www.verbund.com/pp/de/region/oesterreich	GEODB	1025024										277.32	312.81	240.27	239.61	240.03	HYDRO-V1	HYDRO-V1	HYDRO-V1	HYDRO-V1	HYDRO-V1
AUT	Austria	Fisching	WRI1005168	22.0	47.1667	14.7333	Hydro				1994.0	Verbund	Verbund	http://www.verbund.com/pp/de/region/oesterreich	CARMA	1034180										84.14	101.75	73.67	73.05	73.05	HYDRO-V1	HYDRO-V1	HYDRO-V1	HYDRO-V1	HYDRO-V1
AUT	Austria	Freudenau Danube	WRI1019128	172.0	48.1764	16.4811	Hydro				1998.0	Wien Energie	Wien Energie	http://www.wienenergie.at/eportal3/ep/channelView.do/channelId/-51618	WRI	1025006										891.52	877.02	969.66	1004.16	958.69	HYDRO-V1	HYDRO-V1	HYDRO-V1	HYDRO-V1	HYDRO-V1
AUT	Austria	Friesach	WRI1005169	12.0	47.1667	15.3333	Hydro				1998.0	Verbund	Verbund	http://www.verbund.com/pp/de/region/oesterreich	CARMA	1030364										58.43	65.26	45.07	53.46	50.77	HYDRO-V1	HYDRO-V1	HYDRO-V1	HYDRO-V1	HYDRO-V1
AUT	Austria	Funsingau	WRI1005170	25.0	47.2354	12.0583	Hydro				1968.0	Verbund	Verbund	http://www.verbund.com/pp/de/region/oesterreich	GEODB	1031031										73.69	92.97	70.27	70.47	70.27	HYDRO-V1	HYDRO-V1	HYDRO-V1	HYDRO-V1	HYDRO-V1
AUT	Austria	Gabersdorf	WRI1005171	14.0	46.7772	15.5842	Hydro				1974.0	Verbund	Verbund	http://www.verbund.com/pp/de/region/oesterreich	CARMA	1030366										69.32	72.19	60.03	63.31	60.23	HYDRO-V1	HYDRO-V1	HYDRO-V1	HYDRO-V1	HYDRO-V1
AUT	Austria	Gaming	WRI1019129	14.0	48.1766	16.4813	Hydro				1926.0	Wien Energie	Wien Energie	http://www.wienenergie.at/eportal3/ep/channelView.do/pageTypeId/67860/channelId/-51541	WRI	1033342										66.79	68.49	72.10	74.90	71.72	HYDRO-V1	HYDRO-V1	HYDRO-V1	HYDRO-V1	HYDRO-V1
AUT	Austria	Gerlos	WRI1005174	200.0	47.2342	11.8997	Hydro				1949.0	Verbund	Verbund	http://www.verbund.com/pp/de/region/oesterreich	GEODB	1031032				299.898	334.153	245.409			JRC-PPDB-OPEN	592.22	796.01	499.08	521.53	504.55	HYDRO-V1	HYDRO-V1	HYDRO-V1	HYDRO-V1	HYDRO-V1
AUT	Austria	Gratkorn	WRI1005177	11.0	47.1333	15.3500	Hydro					Verbund	Verbund	http://www.verbund.com/pp/de/region/oesterreich	CARMA	1107045										53.68	59.82	45.49	49.01	46.54	HYDRO-V1	HYDRO-V1	HYDRO-V1	HYDRO-V1	HYDRO-V1
AUT	Austria	Greifenstein	WRI1005179	293.0	48.3553	16.2424	Hydro				1985.0	Verbund	Verbund	http://www.verbund.com/pp/de/region/oesterreich	GEODB	1025007				1551.394	1751.72	1721.334			JRC-PPDB-OPEN	1465.01	1421.21	1594.37	1644.42	1575.69	HYDRO-V1	HYDRO-V1	HYDRO-V1	HYDRO-V1	HYDRO-V1
AUT	Austria	Hieflau	WRI1005185	63.0	47.6000	14.7333	Hydro					Verbund	Verbund	http://www.verbund.com/pp/de/region/oesterreich	CARMA	1030369										226.43	276.85	197.72	195.67	195.69	HYDRO-V1	HYDRO-V1	HYDRO-V1	HYDRO-V1	HYDRO-V1
AUT	Austria	Hieflau-Erzbach	WRI1005186	1.0	47.6000	14.7333	Hydro				1956.0	Verbund	Verbund	http://www.verbund.com/pp/de/region/oesterreich	CARMA											3.91	4.63	4.00	4.18	4.17	HYDRO-V1	HYDRO-V1	HYDRO-V1	HYDRO-V1	HYDRO-V1
AUT	Austria	Jochenstein	WRI1005188	132.0	48.5184	13.7076	Hydro				1956.0	Verbund	Verbund	http://www.verbund.com/pp/de/region/oesterreich	GEODB											691.12	720.75	561.04	746.19	562.24	HYDRO-V1	HYDRO-V1	HYDRO-V1	HYDRO-V1	HYDRO-V1
AUT	Austria	KW Amlach	WRI1005900	60.0	46.8142	12.7618	Hydro				1989.0	TIWAG-Tiroler Wasserkraft AG	Open Power System Data	http://data.open-power-system-data.org/	Open Power System Data	1046734										195.22	281.49	175.51	174.72	157.69	HYDRO-V1	HYDRO-V1	HYDRO-V1	HYDRO-V1	HYDRO-V1
AUT	Austria	KW Imst	WRI1005905	89.0	47.2122	10.7215	Hydro				1956.0	TIWAG-Tiroler Wasserkraft AG	Open Power System Data	http://data.open-power-system-data.org/	Open Power System Data											322.67	371.22	268.91	275.14	262.67	HYDRO-V1	HYDRO-V1	HYDRO-V1	HYDRO-V1	HYDRO-V1
AUT	Austria	KW Jenbach	WRI1005907	79.0	47.3932	11.7886	Hydro				1926.0	TIWAG-Tiroler Wasserkraft AG	Open Power System Data	http://data.open-power-system-data.org/	Open Power System Data											301.80	326.28	261.80	262.10	245.39	HYDRO-V1	HYDRO-V1	HYDRO-V1	HYDRO-V1	HYDRO-V1
AUT	Austria	KW Kaunertal	WRI1005908	392.0	47.0678	10.6652	Hydro				1964.0	TIWAG-Tiroler Wasserkraft AG	Open Power System Data	http://data.open-power-system-data.org/	Open Power System Data											1078.76	1396.07	994.45	1001.46	961.14	HYDRO-V1	HYDRO-V1	HYDRO-V1	HYDRO-V1	HYDRO-V1
AUT	Austria	KW Kühtai	WRI1005910	289.0	47.2078	11.0057	Hydro				1981.0	TIWAG-Tiroler Wasserkraft AG	Open Power System Data	http://data.open-power-system-data.org/	Open Power System Data					126.869	164.278	429.198			JRC-PPDB-OPEN	689.49	1012.11	626.75	628.50	560.15	HYDRO-V1	HYDRO-V1	HYDRO-V1	HYDRO-V1	HYDRO-V1
AUT	Austria	KW Silz	WRI1005914	500.0	47.2696	10.9678	Hydro				1981.0	TIWAG-Tiroler Wasserkraft AG	Open Power System Data	http://data.open-power-system-data.org/	Open Power System Data	1031380										1476.70	1878.79	1290.73	1255.81	1280.29	HYDRO-V1	HYDRO-V1	HYDRO-V1	HYDRO-V1	HYDRO-V1
AUT	Austria	Kaprun Limberg II	WRI1005191	480.0	47.1985	12.7223	Hydro				2011.0	Verbund	Verbund	http://www.verbund.com/pp/de/region/oesterreich	GEODB	1066491				582.699	530.133	559.108			JRC-PPDB-OPEN	1201.64	1689.37	1058.26	1232.55	1049.52	HYDRO-V1	HYDRO-V1	HYDRO-V1	HYDRO-V1	HYDRO-V1
AUT	Austria	Kaprun Oberstufe	WRI1005192	113.0	47.1968	12.7192	Hydro				1956.0	Verbund	Verbund	http://www.verbund.com/pp/de/region/oesterreich	GEODB	1031037				123.022	200.598	226.891			JRC-PPDB-OPEN	394.18	506.90	332.86	383.35	342.16	HYDRO-V1	HYDRO-V1	HYDRO-V1	HYDRO-V1	HYDRO-V1
AUT	Austria	Kaprun main stage	WRI1005190	240.0	47.2591	12.7389	Hydro				1953.0	Verbund	Verbund	http://www.verbund.com/pp/de/region/oesterreich	GEODB											615.87	864.31	529.43	624.31	537.34	HYDRO-V1	HYDRO-V1	HYDRO-V1	HYDRO-V1	HYDRO-V1
AUT	Austria	Kellerberg	WRI1005193	25.0	46.6700	13.6886	Hydro				1985.0	Verbund	Verbund	http://www.verbund.com/pp/de/region/oesterreich	CARMA	1025026										105.84	123.33	83.68	84.03	83.76	HYDRO-V1	HYDRO-V1	HYDRO-V1	HYDRO-V1	HYDRO-V1
AUT	Austria	Klammsee	WRI1005194	1.0	47.2591	12.7389	Hydro				1947.0	Verbund	Verbund	http://www.verbund.com/pp/de/region/oesterreich	GEODB	1060066										3.57	4.68	3.97	4.08	3.66	HYDRO-V1	HYDRO-V1	HYDRO-V1	HYDRO-V1	HYDRO-V1
AUT	Austria	Klaus	WRI1005195	20.0	47.8314	14.1572	Hydro				1975.0	Verbund	Verbund	http://www.verbund.com/pp/de/region/oesterreich	CARMA	1016512										58.50	74.84	55.37	55.52	55.37	HYDRO-V1	HYDRO-V1	HYDRO-V1	HYDRO-V1	HYDRO-V1
AUT	Austria	Kopswerk II	WRI1019153	525.0	46.9750	10.0430	Hydro				2008.0	Vorarlberge Illwerke AG	Vorarlberger Illwerke AG	https://www.illwerke.at/kopswerk-2.htm	WRI					496.671	510.95	460.491			JRC-PPDB-OPEN	1280.52	1795.67	1074.07	1150.04	1033.52	HYDRO-V1	HYDRO-V1	HYDRO-V1	HYDRO-V1	HYDRO-V1
AUT	Austria	Kreuzbergmaut	WRI1005197	18.0	47.4412	13.2108	Hydro				1996.0	Verbund	Verbund	http://www.verbund.com/pp/de/region/oesterreich	GEODB	1031398										77.70	97.24	68.27	70.49	70.45	HYDRO-V1	HYDRO-V1	HYDRO-V1	HYDRO-V1	HYDRO-V1
AUT	Austria	Kreuzeck days storage	WRI1005198	45.0	46.8727	13.3117	Hydro				1960.0	Verbund	Verbund	http://www.verbund.com/pp/de/region/oesterreich	GEODB											155.78	185.32	132.04	135.82	135.84	HYDRO-V1	HYDRO-V1	HYDRO-V1	HYDRO-V1	HYDRO-V1
AUT	Austria	Krippau	WRI1005199	30.0	47.6833	14.7000	Hydro				1965.0	Verbund	Verbund	http://www.verbund.com/pp/de/region/oesterreich	CARMA	1030371										114.08	131.41	92.22	99.31	98.99	HYDRO-V1	HYDRO-V1	HYDRO-V1	HYDRO-V1	HYDRO-V1
AUT	Austria	Landl	WRI1005200	25.0	47.6500	14.7167	Hydro				1967.0	Verbund	Verbund	http://www.verbund.com/pp/de/region/oesterreich	CARMA	1030373										105.58	123.07	85.38	93.42	93.39	HYDRO-V1	HYDRO-V1	HYDRO-V1	HYDRO-V1	HYDRO-V1
AUT	Austria	Laufnitzdorf	WRI1005201	18.0	47.3000	15.3167	Hydro				1931.0	Verbund	Verbund	http://www.verbund.com/pp/de/region/oesterreich	CARMA	1030374										88.93	99.17	68.89	81.48	77.43	HYDRO-V1	HYDRO-V1	HYDRO-V1	HYDRO-V1	HYDRO-V1
AUT	Austria	Lebring	WRI1005203	20.0	46.8522	15.5383	Hydro				1988.0	Verbund	Verbund	http://www.verbund.com/pp/de/region/oesterreich	CARMA	1030356										92.61	96.33	77.64	82.30	77.91	HYDRO-V1	HYDRO-V1	HYDRO-V1	HYDRO-V1	HYDRO-V1
AUT	Austria	Leoben	WRI1005204	10.0	47.3833	15.1000	Hydro				2005.0	Verbund	Verbund	http://www.verbund.com/pp/de/region/oesterreich	CARMA	1058629										46.23	55.73	37.82	41.52	37.75	HYDRO-V1	HYDRO-V1	HYDRO-V1	HYDRO-V1	HYDRO-V1
AUT	Austria	Losenstein	WRI1005205	39.0	47.9243	14.4367	Hydro				1962.0	Verbund	Verbund	http://www.verbund.com/pp/de/region/oesterreich	CARMA	1016513										149.11	166.64	120.72	125.48	129.50	HYDRO-V1	HYDRO-V1	HYDRO-V1	HYDRO-V1	HYDRO-V1
AUT	Austria	Low Tuxbach - Small power plant Stillupp	WRI1005256	2.0	47.1485	11.8225	Hydro					Verbund	Verbund	http://www.verbund.com/pp/de/region/oesterreich	GEODB											5.42	7.20	5.79	5.80	5.79	HYDRO-V1	HYDRO-V1	HYDRO-V1	HYDRO-V1	HYDRO-V1
AUT	Austria	Lünerseewerk	WRI1019155	280.0	47.0740	9.8740	Hydro				1958.0	Vorarlberge Illwerke AG	Vorarlberger Illwerke AG	https://www.illwerke.at/lunerseewerk.htm	WRI											707.53	983.21	625.89	682.64	635.67	HYDRO-V1	HYDRO-V1	HYDRO-V1	HYDRO-V1	HYDRO-V1
AUT	Austria	Malta Secondary school	WRI1005207	120.0	47.0659	13.3539	Hydro				1979.0	Verbund	Verbund	http://www.verbund.com/pp/de/region/oesterreich	GEODB					67.303	79.815	51.11			JRC-PPDB-OPEN	305.21	392.46	286.40	287.18	286.40	HYDRO-V1	HYDRO-V1	HYDRO-V1	HYDRO-V1	HYDRO-V1
AUT	Austria	Malta main stage	WRI1005206	730.0	47.0659	13.3539	Hydro				1979.0	Verbund	Verbund	http://www.verbund.com/pp/de/region/oesterreich	GEODB					760.458	863.431	676.575			JRC-PPDB-OPEN	1999.10	2529.84	2144.89	2150.76	2144.89	HYDRO-V1	HYDRO-V1	HYDRO-V1	HYDRO-V1	HYDRO-V1
AUT	Austria	Mandling	WRI1005209	6.0	47.4000	13.5667	Hydro				1985.0	Verbund	Verbund	http://www.verbund.com/pp/de/region/oesterreich	CARMA	1030375										21.31	26.92	19.60	20.39	20.33	HYDRO-V1	HYDRO-V1	HYDRO-V1	HYDRO-V1	HYDRO-V1
AUT	Austria	Mayrhofen	WRI1005210	355.0	47.1581	11.8501	Hydro				1977.0	Verbund	Verbund	http://www.verbund.com/pp/de/region/oesterreich	GEODB	1031038				718.642	775.94	673.888			JRC-PPDB-OPEN	726.35	1177.58	652.42	634.11	621.65	HYDRO-V1	HYDRO-V1	HYDRO-V1	HYDRO-V1	HYDRO-V1
AUT	Austria	Melk	WRI1005211	187.0	48.2232	15.3042	Hydro				1982.0	Verbund	Verbund	http://www.verbund.com/pp/de/region/oesterreich	GEODB	1025008				1150.228	1262.875	1277.047			JRC-PPDB-OPEN	971.74	1013.71	1054.22	1101.21	1042.30	HYDRO-V1	HYDRO-V1	HYDRO-V1	HYDRO-V1	HYDRO-V1
AUT	Austria	Mellach run power plant	WRI1005212	16.0	46.8833	15.5167	Hydro				1985.0	Verbund	Verbund	http://www.verbund.com/pp/de/region/oesterreich	CARMA											79.22	82.50	68.61	72.36	68.83	HYDRO-V1	HYDRO-V1	HYDRO-V1	HYDRO-V1	HYDRO-V1
AUT	Austria	Neuötting	WRI1019132	26.1	40.1247	-8.7751	Hydro				1951.0	Wien Energie	Wien Energie	http://www.wienenergie.at/eportal3/ep/channelView.do/pageTypeId/67860/channelId/-51546	GEODB											92.81	110.91	74.20	76.71	71.98	HYDRO-V1	HYDRO-V1	HYDRO-V1	HYDRO-V1	HYDRO-V1
AUT	Austria	Niklai	WRI1005215	2.0	46.8167	13.3167	Hydro				1960.0	Verbund	Verbund	http://www.verbund.com/pp/de/region/oesterreich	CARMA	1060065										7.67	9.52	7.67	7.61	7.39	HYDRO-V1	HYDRO-V1	HYDRO-V1	HYDRO-V1	HYDRO-V1
AUT	Austria	Nussdorf near Vienna	WRI1005216	5.0	47.2167	14.4833	Hydro				2005.0	Verbund	Verbund	http://www.verbund.com/pp/de/region/oesterreich	CARMA	1059148										19.92	24.35	17.39	16.82	17.65	HYDRO-V1	HYDRO-V1	HYDRO-V1	HYDRO-V1	HYDRO-V1
AUT	Austria	Oberaudorf Ebbs	WRI1005217	60.0	47.6413	12.1989	Hydro				1992.0	Verbund	Verbund	http://www.verbund.com/pp/de/region/oesterreich	WRI											219.59	246.12	192.22	192.43	192.76	HYDRO-V1	HYDRO-V1	HYDRO-V1	HYDRO-V1	HYDRO-V1
AUT	Austria	Obervermuntwerk	WRI1019156	30.0	46.9271	10.0539	Hydro				1943.0	Vorarlberge Illwerke AG	Vorarlberger Illwerke AG	https://www.illwerke.at/obervermuntwerk-i.htm	WRI											97.41	128.04	83.75	87.77	81.44	HYDRO-V1	HYDRO-V1	HYDRO-V1	HYDRO-V1	HYDRO-V1
AUT	Austria	Obervogau	WRI1005218	13.0	46.7450	15.5847	Hydro				1978.0	Verbund	Verbund	http://www.verbund.com/pp/de/region/oesterreich	CARMA	1030378										62.79	66.92	58.76	58.62	58.80	HYDRO-V1	HYDRO-V1	HYDRO-V1	HYDRO-V1	HYDRO-V1
AUT	Austria	Ottensheim-Wilhering	WRI1005219	179.0	48.3166	14.1512	Hydro				1975.0	Verbund	Verbund	http://www.verbund.com/pp/de/region/oesterreich	GEODB	1025009				1014.127	1094.49	1098.173			JRC-PPDB-OPEN	937.21	977.38	760.81	1011.89	762.43	HYDRO-V1	HYDRO-V1	HYDRO-V1	HYDRO-V1	HYDRO-V1
AUT	Austria	Passau-Ingling	WRI1005221	86.0	48.5536	13.4371	Hydro				1966.0	Verbund	Verbund	http://www.verbund.com/pp/de/region/oesterreich	WRI											365.58	384.88	351.17	356.38	351.95	HYDRO-V1	HYDRO-V1	HYDRO-V1	HYDRO-V1	HYDRO-V1
AUT	Austria	Paternion	WRI1005222	24.0	46.7209	13.6453	Hydro				1988.0	Verbund	Verbund	http://www.verbund.com/pp/de/region/oesterreich	GEODB	1025031										101.96	118.75	80.68	81.02	80.77	HYDRO-V1	HYDRO-V1	HYDRO-V1	HYDRO-V1	HYDRO-V1
AUT	Austria	Peggau	WRI1005223	13.0	47.2000	15.3500	Hydro				1965.0	Verbund	Verbund	http://www.verbund.com/pp/de/region/oesterreich	CARMA	1030357										64.23	71.62	49.75	58.85	55.92	HYDRO-V1	HYDRO-V1	HYDRO-V1	HYDRO-V1	HYDRO-V1
AUT	Austria	Pernegg	WRI1005224	22.0	47.3598	15.3424	Hydro				2013.0	Verbund	Verbund	http://www.verbund.com/pp/de/region/oesterreich	CARMA	1030379										100.83	112.92	73.95	89.82	84.39	HYDRO-V1	HYDRO-V1	HYDRO-V1	HYDRO-V1	HYDRO-V1
AUT	Austria	Pichlern	WRI1005225	2.0	47.6500	13.6667	Hydro				2005.0	Verbund	Verbund	http://www.verbund.com/pp/de/region/oesterreich	CARMA	1060073										6.85	9.24	7.96	7.00	7.05	HYDRO-V1	HYDRO-V1	HYDRO-V1	HYDRO-V1	HYDRO-V1
AUT	Austria	Rabenstein	WRI1005227	14.0	47.3500	13.6833	Hydro				1987.0	Verbund	Verbund	http://www.verbund.com/pp/de/region/oesterreich	CARMA	1030354										35.40	47.10	34.25	34.35	34.25	HYDRO-V1	HYDRO-V1	HYDRO-V1	HYDRO-V1	HYDRO-V1
AUT	Austria	Retznei	WRI1005231	1.0	46.7333	15.5667	Hydro				1992.0	Verbund	Verbund	http://www.verbund.com/pp/de/region/oesterreich	CARMA	1052547										3.99	4.42	4.51	4.50	4.51	HYDRO-V1	HYDRO-V1	HYDRO-V1	HYDRO-V1	HYDRO-V1
AUT	Austria	Rodundwerk I	WRI1019158	198.0	47.0850	9.8813	Hydro					Vorarlberge Illwerke AG	Vorarlberger Illwerke AG	https://www.illwerke.at/rodundwerk-i.htm	WRI	1033089										585.65	741.50	498.92	531.71	517.86	HYDRO-V1	HYDRO-V1	HYDRO-V1	HYDRO-V1	HYDRO-V1
AUT	Austria	Rodundwerk II	WRI1019159	295.0	47.0847	9.8744	Hydro				1976.0	Vorarlberge Illwerke AG	Vorarlberger Illwerke AG	https://www.illwerke.at/rodundwerk-ii.htm	WRI	1033089				132.988	144.392	336.577			JRC-PPDB-OPEN	745.43	1035.88	659.42	719.21	669.72	HYDRO-V1	HYDRO-V1	HYDRO-V1	HYDRO-V1	HYDRO-V1
AUT	Austria	Rosegg-St. James	WRI1005232	80.0	46.5696	14.0268	Hydro				1974.0	Verbund	Verbund	http://www.verbund.com/pp/de/region/oesterreich	GEODB											295.81	333.66	256.29	255.59	256.03	HYDRO-V1	HYDRO-V1	HYDRO-V1	HYDRO-V1	HYDRO-V1
AUT	Austria	Rosenau	WRI1005233	34.0	48.4890	14.6288	Hydro				1953.0	Verbund	Verbund	http://www.verbund.com/pp/de/region/oesterreich	CARMA	1016515										97.25	121.97	91.92	92.17	91.92	HYDRO-V1	HYDRO-V1	HYDRO-V1	HYDRO-V1	HYDRO-V1
AUT	Austria	Schonau	WRI1005238	30.0	48.3946	14.7302	Hydro				1972.0	Verbund	Verbund	http://www.verbund.com/pp/de/region/oesterreich	CARMA	1016516										88.33	112.83	83.63	83.86	83.63	HYDRO-V1	HYDRO-V1	HYDRO-V1	HYDRO-V1	HYDRO-V1
AUT	Austria	Schwabeck	WRI1005239	79.0	46.6580	14.8726	Hydro				1943.0	Verbund	Verbund	http://www.verbund.com/pp/de/region/oesterreich	GEODB	1025035										350.61	351.28	251.51	263.71	312.88	HYDRO-V1	HYDRO-V1	HYDRO-V1	HYDRO-V1	HYDRO-V1
AUT	Austria	Schwarzach	WRI1005240	120.0	47.3152	13.1389	Hydro				1960.0	Verbund	Verbund	http://www.verbund.com/pp/de/region/oesterreich	GEODB	1031040				434.551	436.159	460.782			JRC-PPDB-OPEN	377.86	462.52	312.90	329.11	328.56	HYDRO-V1	HYDRO-V1	HYDRO-V1	HYDRO-V1	HYDRO-V1
AUT	Austria	Simmering	WRI1019147	1272.0	48.1815	16.4334	Gas				2009.0	Wien Energie	Wien Energie	http://www.wienenergie.at/eportal3/ep/channelView.do/channelId/-51719	WRI	1033346				2429.57					ENTSOE					3812.47	NO-ESTIMATION	NO-ESTIMATION	NO-ESTIMATION	NO-ESTIMATION	CAPACITY-FACTOR-V1
AUT	Austria	St. Georgen	WRI1005243	6.0	47.5333	14.3667	Hydro				1985.0	Verbund	Verbund	http://www.verbund.com/pp/de/region/oesterreich	CARMA	1030384										13.51	18.52	13.50	13.54	13.50	HYDRO-V1	HYDRO-V1	HYDRO-V1	HYDRO-V1	HYDRO-V1
AUT	Austria	St. Johann	WRI1005244	16.0	47.3386	13.1974	Hydro				1991.0	Verbund	Verbund	http://www.verbund.com/pp/de/region/oesterreich	GEODB											67.28	80.39	59.64	60.77	60.65	HYDRO-V1	HYDRO-V1	HYDRO-V1	HYDRO-V1	HYDRO-V1
AUT	Austria	St. Martin	WRI1005245	10.0	47.4467	15.2849	Hydro				1965.0	Verbund	Verbund	http://www.verbund.com/pp/de/region/oesterreich	CARMA											34.71	47.58	31.60	31.89	31.60	HYDRO-V1	HYDRO-V1	HYDRO-V1	HYDRO-V1	HYDRO-V1
AUT	Austria	St. Pantaleon	WRI1005246	52.0	48.0076	12.8942	Hydro				1966.0	Verbund	Verbund	http://www.verbund.com/pp/de/region/oesterreich	CARMA	1016517										210.57	221.02	174.39	187.61	186.87	HYDRO-V1	HYDRO-V1	HYDRO-V1	HYDRO-V1	HYDRO-V1
AUT	Austria	St. Veit	WRI1005247	16.0	47.3214	13.1744	Hydro				1989.0	Verbund	Verbund	http://www.verbund.com/pp/de/region/oesterreich	GEODB	1031041										67.28	80.39	59.64	60.77	60.65	HYDRO-V1	HYDRO-V1	HYDRO-V1	HYDRO-V1	HYDRO-V1
AUT	Austria	Staning	WRI1005248	43.0	48.1007	14.4568	Hydro				1946.0	Verbund	Verbund	http://www.verbund.com/pp/de/region/oesterreich	CARMA	1016518										159.52	184.05	142.05	137.91	138.14	HYDRO-V1	HYDRO-V1	HYDRO-V1	HYDRO-V1	HYDRO-V1
AUT	Austria	Steinfeld	WRI1005249	1.0	46.7656	13.2717	Hydro				1963.0	Verbund	Verbund	http://www.verbund.com/pp/de/region/oesterreich	CARMA	1060064										3.70	4.65	3.89	3.86	3.74	HYDRO-V1	HYDRO-V1	HYDRO-V1	HYDRO-V1	HYDRO-V1
AUT	Austria	Ternberg	WRI1005253	40.0	47.9333	14.3500	Hydro				1949.0	Verbund	Verbund	http://www.verbund.com/pp/de/region/oesterreich	CARMA	1016519										152.93	170.91	123.81	128.70	132.82	HYDRO-V1	HYDRO-V1	HYDRO-V1	HYDRO-V1	HYDRO-V1
AUT	Austria	Timelkam	WRI1019163	400.0	48.0122	13.5895	Gas				2008.0	Energie AG Oberösterreich	Energie AG	http://www.energieag.at/eag_at/resources/595372694787137362_954827377953737077_8fJ7tSkK.pdf	GEODB	1024642				452.0					ENTSOE					1198.89	NO-ESTIMATION	NO-ESTIMATION	NO-ESTIMATION	NO-ESTIMATION	CAPACITY-FACTOR-V1
AUT	Austria	Triebenbach	WRI1005254	10.0	47.5000	14.4667	Hydro				1995.0	Verbund	Verbund	http://www.verbund.com/pp/de/region/oesterreich	CARMA	1044982										25.47	33.83	24.66	24.72	24.66	HYDRO-V1	HYDRO-V1	HYDRO-V1	HYDRO-V1	HYDRO-V1
AUT	Austria	Tuxbach	WRI1005255	1.0	47.1485	11.8225	Hydro				1930.0	Verbund	Verbund	http://www.verbund.com/pp/de/region/oesterreich	GEODB											2.31	3.20	2.61	2.62	2.61	HYDRO-V1	HYDRO-V1	HYDRO-V1	HYDRO-V1	HYDRO-V1
AUT	Austria	Urreiting	WRI1005257	16.0	47.3749	13.2101	Hydro				1986.0	Verbund	Verbund	http://www.verbund.com/pp/de/region/oesterreich	GEODB	1031401										69.07	86.43	60.68	62.66	62.62	HYDRO-V1	HYDRO-V1	HYDRO-V1	HYDRO-V1	HYDRO-V1
AUT	Austria	Vermuntwerk	WRI1019160	157.0	46.9684	10.0599	Hydro					Vorarlberge Illwerke AG	Vorarlberger Illwerke AG	https://www.illwerke.at/vermuntwerk.htm	WRI	1033090										457.16	605.45	385.16	408.06	373.04	HYDRO-V1	HYDRO-V1	HYDRO-V1	HYDRO-V1	HYDRO-V1
AUT	Austria	Vienna-Freudenau	WRI1005267	172.0	48.1766	16.4814	Hydro				1999.0	Verbund	Verbund	http://www.verbund.com/pp/de/region/oesterreich	GEODB	1025006				964.358	1070.255	1073.72			JRC-PPDB-OPEN	891.52	877.02	969.66	1004.16	958.69	HYDRO-V1	HYDRO-V1	HYDRO-V1	HYDRO-V1	HYDRO-V1
AUT	Austria	Villach	WRI1005258	25.0	46.6329	13.8294	Hydro				1984.0	Verbund	Verbund	http://www.verbund.com/pp/de/region/oesterreich	GEODB	1025037										105.84	123.33	83.68	84.03	83.76	HYDRO-V1	HYDRO-V1	HYDRO-V1	HYDRO-V1	HYDRO-V1
AUT	Austria	Walgauwerk	WRI1019161	86.0	47.1920	9.6815	Hydro				1984.0	Vorarlberge Illwerke AG	Vorarlberger Illwerke AG	https://www.illwerke.at/walgauwerk.htm	CARMA	1033091										311.79	358.36	255.91	265.87	260.66	HYDRO-V1	HYDRO-V1	HYDRO-V1	HYDRO-V1	HYDRO-V1
AUT	Austria	Wallnerau Salzach stage	WRI1005260	13.0	47.3160	13.1410	Hydro				1990.0	Verbund	Verbund	http://www.verbund.com/pp/de/region/oesterreich	GEODB											54.66	65.32	48.45	49.37	49.28	HYDRO-V1	HYDRO-V1	HYDRO-V1	HYDRO-V1	HYDRO-V1
AUT	Austria	Wallnerau underwater stage	WRI1005261	5.0	47.3833	12.6000	Hydro				1989.0	Verbund	Verbund	http://www.verbund.com/pp/de/region/oesterreich	CARMA											16.41	21.86	17.46	17.51	17.53	HYDRO-V1	HYDRO-V1	HYDRO-V1	HYDRO-V1	HYDRO-V1
AUT	Austria	Wallsee-Mitterkirchen	WRI1005262	210.0	48.1666	14.6953	Hydro				1969.0	Verbund	Verbund	http://www.verbund.com/pp/de/region/oesterreich	GEODB	1025010				1218.866	1340.524	1348.401			JRC-PPDB-OPEN	1094.57	1141.70	1183.89	1241.47	1170.49	HYDRO-V1	HYDRO-V1	HYDRO-V1	HYDRO-V1	HYDRO-V1
AUT	Austria	Weissenegg	WRI1005264	1.0	46.8167	15.8667	Hydro				1985.0	Verbund	Verbund	http://www.verbund.com/pp/de/region/oesterreich	CARMA	1034937										2.31	3.20	2.61	2.62	2.61	HYDRO-V1	HYDRO-V1	HYDRO-V1	HYDRO-V1	HYDRO-V1
AUT	Austria	Werfen-Pfarrwerfen	WRI1005265	16.0	47.4698	13.1945	Hydro				2009.0	Verbund	Verbund	http://www.verbund.com/pp/de/region/oesterreich	GEODB	1031399										69.07	86.43	60.68	62.66	62.62	HYDRO-V1	HYDRO-V1	HYDRO-V1	HYDRO-V1	HYDRO-V1
AUT	Austria	Weyer	WRI1005266	37.0	48.1465	14.1176	Hydro				1969.0	Verbund	Verbund	http://www.verbund.com/pp/de/region/oesterreich	CARMA	1016520										141.08	162.32	111.68	122.49	122.09	HYDRO-V1	HYDRO-V1	HYDRO-V1	HYDRO-V1	HYDRO-V1
AUT	Austria	Wind Park Bruck an der Leitha	WRI1005268	9.0	48.0338	16.7264	Wind				2000.0	Verbund	Verbund	http://www.verbund.com/pp/de/region/oesterreich	GEODB	1049946										17.41	17.21	16.07	16.61	13.24	WIND-V1	WIND-V1	WIND-V1	WIND-V1	WIND-V1
AUT	Austria	Wind Park Hollern II	WRI1005270	37.0	48.0900	16.8440	Wind				2014.0	Verbund	Verbund	http://www.verbund.com/pp/de/region/oesterreich	GEODB	1066248												104.39	111.46	107.26	NO-ESTIMATION	NO-ESTIMATION	WIND-V1	WIND-V1	WIND-V1
AUT	Austria	Wind Park Petronell-Carnuntum II	WRI1005271	21.0	48.0900	16.8440	Wind					Verbund	Verbund	http://www.verbund.com/pp/de/region/oesterreich	GEODB	1066249														47.82	NO-ESTIMATION	NO-ESTIMATION	NO-ESTIMATION	NO-ESTIMATION	CAPACITY-FACTOR-V1
AUT	Austria	Windpark Bruck-Göttlesbrunn	WRI1005269	21.0	48.0950	16.8900	Wind				2015.0	Verbund	Verbund	http://www.verbund.com/pp/de/region/oesterreich	GEODB														63.37	70.84	NO-ESTIMATION	NO-ESTIMATION	NO-ESTIMATION	WIND-V1	WIND-V1
AUT	Austria	Ybbs-Persenbeug	WRI1018682	236.0	48.1892	15.0682	Hydro				1960.0	Verbund	Verbund	http://www.verbund.com/pp/de/region/oesterreich	GEODB	1025011				1214.247	1369.644	1380.628			JRC-PPDB-OPEN	1201.04	1234.90	1297.86	1355.58	1282.81	HYDRO-V1	HYDRO-V1	HYDRO-V1	HYDRO-V1	HYDRO-V1
AZE	Azerbaijan	Astara ES	WRI1002178	87.0	38.4560	48.8750	Gas				2006.0	AzerEnerji	AzerEnerji	http://www.azerenerji.gov.az/index.php?option=com_content&view=article&id=91&Itemid=112&lang=az	CARMA	1064189														665.51	NO-ESTIMATION	NO-ESTIMATION	NO-ESTIMATION	NO-ESTIMATION	CAPACITY-FACTOR-V1
AZE	Azerbaijan	Azerbaijan TPP	WRI1002179	2400.0	40.7800	46.9901	Oil					AzerEnerji	AzerEnerji	http://www.azerenerji.gov.az/index.php?option=com_content&view=article&id=91&Itemid=112&lang=az	WRI	1010568														1260.90	NO-ESTIMATION	NO-ESTIMATION	NO-ESTIMATION	NO-ESTIMATION	CAPACITY-FACTOR-V1
AZE	Azerbaijan	Baku ES	WRI1002181	105.0	40.3734	49.9192	Gas				2007.0	AzerEnerji	AzerEnerji	http://www.azerenerji.gov.az/index.php?option=com_content&view=article&id=91&Itemid=112&lang=az	GEODB	1064193														803.21	NO-ESTIMATION	NO-ESTIMATION	NO-ESTIMATION	NO-ESTIMATION	CAPACITY-FACTOR-V1
AZE	Azerbaijan	Baku TEC	WRI1002182	107.0	40.3734	49.9192	Gas				2000.0	AzerEnerji	AzerEnerji	http://www.azerenerji.gov.az/index.php?option=com_content&view=article&id=91&Itemid=112&lang=az	GEODB	1010569														818.51	NO-ESTIMATION	NO-ESTIMATION	NO-ESTIMATION	NO-ESTIMATION	CAPACITY-FACTOR-V1
AZE	Azerbaijan	Gusar	WRI1002186	1.0	41.3979	48.3308	Hydro				2012.0	AzerEnerji	AzerEnerji	http://www.azerenerji.gov.az/index.php?option=com_content&view=article&id=91&Itemid=112&lang=az	CARMA	1010574										2.24	2.24	2.38	2.39	2.38	HYDRO-V1	HYDRO-V1	HYDRO-V1	HYDRO-V1	HYDRO-V1
AZE	Azerbaijan	Janub	WRI1002188	780.0	39.8943	48.9173	Gas	Oil			2013.0	AzerEnerji	AzerEnerji	http://www.azerenerji.gov.az/index.php?option=com_content&view=article&id=91&Itemid=112&lang=az	WRI	1076738														5966.72	NO-ESTIMATION	NO-ESTIMATION	NO-ESTIMATION	NO-ESTIMATION	CAPACITY-FACTOR-V1
AZE	Azerbaijan	Khachmaz ES	WRI1002189	87.0	41.4635	48.8060	Gas				2006.0	AzerEnerji	AzerEnerji	http://www.azerenerji.gov.az/index.php?option=com_content&view=article&id=91&Itemid=112&lang=az	CARMA	1064191														665.51	NO-ESTIMATION	NO-ESTIMATION	NO-ESTIMATION	NO-ESTIMATION	CAPACITY-FACTOR-V1
AZE	Azerbaijan	Mingechevir	WRI1002190	402.0	40.7900	47.0287	Hydro				1953.0	AzerEnerji	AzerEnerji	http://www.azerenerji.gov.az/index.php?option=com_content&view=article&id=91&Itemid=112&lang=az	WRI	1010575										963.73	1190.36	1196.20	1193.56	984.99	HYDRO-V1	HYDRO-V1	HYDRO-V1	HYDRO-V1	HYDRO-V1
AZE	Azerbaijan	Sangachal ES	WRI1002192	299.0	40.1794	49.4700	Gas				2008.0	AzerEnerji	AzerEnerji	http://www.azerenerji.gov.az/index.php?option=com_content&view=article&id=91&Itemid=112&lang=az	WRI	1067438														2287.24	NO-ESTIMATION	NO-ESTIMATION	NO-ESTIMATION	NO-ESTIMATION	CAPACITY-FACTOR-V1
AZE	Azerbaijan	Shamkir	WRI1002197	405.0	40.9487	46.1680	Hydro					AzerEnerji	AzerEnerji	http://www.azerenerji.gov.az/index.php?option=com_content&view=article&id=91&Itemid=112&lang=az	GEODB	1010577										793.23	964.05	972.37	988.17	814.65	HYDRO-V1	HYDRO-V1	HYDRO-V1	HYDRO-V1	HYDRO-V1
AZE	Azerbaijan	Shimal	WRI1002198	400.0	40.4995	50.2077	Gas				2002.0	AzerEnerji	AzerEnerji	http://www.azerenerji.gov.az/index.php?option=com_content&view=article&id=91&Itemid=112&lang=az	WRI	1010576														3059.85	NO-ESTIMATION	NO-ESTIMATION	NO-ESTIMATION	NO-ESTIMATION	CAPACITY-FACTOR-V1
AZE	Azerbaijan	Sumqayit	WRI1002199	525.0	40.6036	49.6332	Gas				2009.0	AzerEnerji	AzerEnerji	http://www.azerenerji.gov.az/index.php?option=com_content&view=article&id=91&Itemid=112&lang=az	GEODB	1063119														4016.06	NO-ESTIMATION	NO-ESTIMATION	NO-ESTIMATION	NO-ESTIMATION	CAPACITY-FACTOR-V1
AZE	Azerbaijan	Varvara	WRI1002201	16.0	40.6837	47.0926	Hydro				1957.0	AzerEnerji	AzerEnerji	http://www.azerenerji.gov.az/index.php?option=com_content&view=article&id=91&Itemid=112&lang=az	GEODB	1010581										72.11	69.40	72.28	70.06	72.58	HYDRO-V1	HYDRO-V1	HYDRO-V1	HYDRO-V1	HYDRO-V1
AZE	Azerbaijan	Yenikend	WRI1002203	150.0	40.9193	46.2829	Hydro				2000.0	AzerEnerji	AzerEnerji	http://www.azerenerji.gov.az/index.php?option=com_content&view=article&id=91&Itemid=112&lang=az	GEODB	1010582										385.47	387.32	393.41	475.73	334.99	HYDRO-V1	HYDRO-V1	HYDRO-V1	HYDRO-V1	HYDRO-V1
BHR	Bahrain	Al Dur Power and Water	WRI1023714	1540.0	25.9714	50.6076	Gas				2012.0	Al Dur Power & Water Company	Arab Union of Electricity	http://www.auptde.org/NewsDetails.aspx?lang=en&NID=283	WRI	1071420														9961.79	NO-ESTIMATION	NO-ESTIMATION	NO-ESTIMATION	NO-ESTIMATION	CAPACITY-FACTOR-V1
BHR	Bahrain	Al Ezzel Power Station	WRI1023713	962.0	26.2175	50.6595	Gas				2007.0	Gulf Investment Corporation Suez Tractebel Pension Fund of Bahrain	Arab Union of Electricity	http://www.auptde.org/NewsDetails.aspx?lang=en&NID=283	WRI	1059017														6222.88	NO-ESTIMATION	NO-ESTIMATION	NO-ESTIMATION	NO-ESTIMATION	CAPACITY-FACTOR-V1
BHR	Bahrain	Alba Power Station	WRI1023718	2204.0	26.0945	50.6008	Gas					Aluminum Bahrain	Aluminum Bahrain	http://www.albasmelter.com/Range/OProducts/Pages/Power.aspx	WRI															14257.01	NO-ESTIMATION	NO-ESTIMATION	NO-ESTIMATION	NO-ESTIMATION	CAPACITY-FACTOR-V1
BHR	Bahrain	Awali	WKS0063150	5.0	26.1000	50.5800	Solar						Wiki-Solar	https://www.wiki-solar.org	Wiki-Solar											9.98	10.37	10.06	10.00	9.76	SOLAR-V1-NO-AGE	SOLAR-V1-NO-AGE	SOLAR-V1-NO-AGE	SOLAR-V1-NO-AGE	SOLAR-V1-NO-AGE
BHR	Bahrain	Hawar Power ad Water Station	WRI1023716	7.3	26.1981	50.5919	Oil				1985.0		Arab Union of Electricity	http://www.auptde.org/NewsDetails.aspx?lang=en&NID=283	WRI															0.04	NO-ESTIMATION	NO-ESTIMATION	NO-ESTIMATION	NO-ESTIMATION	CAPACITY-FACTOR-V1
BHR	Bahrain	Hidd Power and Water station 1	WRI1023712	963.0	26.2223	50.6621	Gas				1999.0	International Power PLC Sumitomo Corporation Suez Tractebel	Arab Union of Electricity	http://www.auptde.org/NewsDetails.aspx?lang=en&NID=283	GEODB	1022798														6229.35	NO-ESTIMATION	NO-ESTIMATION	NO-ESTIMATION	NO-ESTIMATION	CAPACITY-FACTOR-V1
BHR	Bahrain	Rifa'a Power Station	WRI1023715	700.0	26.1199	50.5889	Gas						Arab Union of Electricity	http://www.auptde.org/NewsDetails.aspx?lang=en&NID=283	WRI	1022802														4528.09	NO-ESTIMATION	NO-ESTIMATION	NO-ESTIMATION	NO-ESTIMATION	CAPACITY-FACTOR-V1
BHR	Bahrain	Sitra Power an Water Station	WRI1023717	1205.0	26.1833	50.6237	Gas						Arab Union of Electricity	http://www.auptde.org/NewsDetails.aspx?lang=en&NID=283	WRI															7794.78	NO-ESTIMATION	NO-ESTIMATION	NO-ESTIMATION	NO-ESTIMATION	CAPACITY-FACTOR-V1
BGD	Bangladesh	Amnura	WRI1029201	50.0	24.6301	88.4006	Oil				2011.0		Bangladesh Power Development Board	http://www.bpdb.gov.bd/bpdb/index.php?option=com_content&view=article&id=151&Itemid=225	WRI	1098477														157.27	NO-ESTIMATION	NO-ESTIMATION	NO-ESTIMATION	NO-ESTIMATION	CAPACITY-FACTOR-V1
BGD	Bangladesh	Ashuganj (Aggreko)	WRI1029202	1649.0	24.0426	91.0158	Gas					Aggreko	Bangladesh Power Development Board	http://www.bpdb.gov.bd/bpdb/index.php?option=com_content&view=article&id=151&Itemid=179	WRI	1010709														10893.54	NO-ESTIMATION	NO-ESTIMATION	NO-ESTIMATION	NO-ESTIMATION	CAPACITY-FACTOR-V1
BGD	Bangladesh	Baghabari GT 1	WRI1029203	223.0	24.1361	89.5933	Gas	Oil			1999.0		Bangladesh Power Development Board	http://www.bpdb.gov.bd/bpdb/index.php?option=com_content&view=article&id=151&Itemid=221	WRI	1010710														1473.17	NO-ESTIMATION	NO-ESTIMATION	NO-ESTIMATION	NO-ESTIMATION	CAPACITY-FACTOR-V1
BGD	Bangladesh	Barabkunda (Regent)	WRI1029204	22.0	22.5713	91.6841	Oil				2016.0		Bangladesh Power Development Board	http://www.bpdb.gov.bd/bpdb/index.php?option=com_content&view=article&id=151&Itemid=164	WRI	1069184														69.20	NO-ESTIMATION	NO-ESTIMATION	NO-ESTIMATION	NO-ESTIMATION	CAPACITY-FACTOR-V1
BGD	Bangladesh	Barishal GT-unit-1 2	WRI1029205	40.0	22.6588	90.3373	Gas				1987.0		Bangladesh Power Development Board	http://www.bpdb.gov.bd/bpdb/index.php?option=com_content&view=article&id=151&Itemid=217	WRI	1010713														264.24	NO-ESTIMATION	NO-ESTIMATION	NO-ESTIMATION	NO-ESTIMATION	CAPACITY-FACTOR-V1
BGD	Bangladesh	Barupukuria ST 1	WRI1029206	250.0	25.5502	88.9527	Coal						Bangladesh Power Development Board	http://www.bpdb.gov.bd/bpdb/index.php?option=com_content&view=article&id=151&Itemid=234	WRI															902.32	NO-ESTIMATION	NO-ESTIMATION	NO-ESTIMATION	NO-ESTIMATION	CAPACITY-FACTOR-V1
BGD	Bangladesh	Bera Peaking	WRI1029207	71.0	24.0895	89.6176	Oil				2011.0		Bangladesh Power Development Board	http://www.bpdb.gov.bd/bpdb/index.php?option=com_content&view=article&id=151&Itemid=224	WRI	1078939														223.33	NO-ESTIMATION	NO-ESTIMATION	NO-ESTIMATION	NO-ESTIMATION	CAPACITY-FACTOR-V1
BGD	Bangladesh	Bheramara GT (Unit-1 2 3)	WRI1029208	560.0	24.0487	89.0173	Oil				1976.0		Bangladesh Power Development Board	http://www.bpdb.gov.bd/bpdb/index.php?option=com_content&view=article&id=151&Itemid=208	WRI															1761.51	NO-ESTIMATION	NO-ESTIMATION	NO-ESTIMATION	NO-ESTIMATION	CAPACITY-FACTOR-V1
BGD	Bangladesh	Bhola CCPP GT-1 2 ST	WRI1029209	227.0	22.4786	90.7101	Gas				2009.0		Bangladesh Power Development Board	http://www.bpdb.gov.bd/bpdb/index.php?option=com_content&view=article&id=151&Itemid=220	WRI															1499.59	NO-ESTIMATION	NO-ESTIMATION	NO-ESTIMATION	NO-ESTIMATION	CAPACITY-FACTOR-V1
BGD	Bangladesh	Bogra GBB	WRI1029210	42.0	24.8408	89.3506	Gas				2009.0		Bangladesh Power Development Board	http://www.bpdb.gov.bd/bpdb/index.php?option=com_content&view=article&id=151&Itemid=230	WRI															277.45	NO-ESTIMATION	NO-ESTIMATION	NO-ESTIMATION	NO-ESTIMATION	CAPACITY-FACTOR-V1
BGD	Bangladesh	CLCPC Keranigonj	WRI1029214	100.0	23.6473	90.3473	Oil						Bangladesh Power Development Board	http://www.bpdb.gov.bd/bpdb/index.php?option=com_content&view=article&id=151&Itemid=152	WRI	1088173														314.55	NO-ESTIMATION	NO-ESTIMATION	NO-ESTIMATION	NO-ESTIMATION	CAPACITY-FACTOR-V1
BGD	Bangladesh	Chittagong Roazan	WRI1029213	553.0	22.4570	91.9784	Gas						Bangladesh Power Development Board	http://www.bpdb.gov.bd/bpdb/index.php?option=com_content&view=article&id=151&Itemid=166	WRI															3653.20	NO-ESTIMATION	NO-ESTIMATION	NO-ESTIMATION	NO-ESTIMATION	CAPACITY-FACTOR-V1
BGD	Bangladesh	Faridpur	WRI1029216	54.0	23.6183	89.7733	Oil						Bangladesh Power Development Board	http://www.bpdb.gov.bd/bpdb/index.php?option=com_content&view=article&id=151&Itemid=209	WRI	1078934														169.86	NO-ESTIMATION	NO-ESTIMATION	NO-ESTIMATION	NO-ESTIMATION	CAPACITY-FACTOR-V1
BGD	Bangladesh	Fenchuganj (Barakatullah)	WRI1029217	296.0	24.6863	91.9189	Gas						Bangladesh Power Development Board	http://www.bpdb.gov.bd/bpdb/index.php?option=com_content&view=article&id=151&Itemid=195	GEODB	1010722														1955.42	NO-ESTIMATION	NO-ESTIMATION	NO-ESTIMATION	NO-ESTIMATION	CAPACITY-FACTOR-V1
BGD	Bangladesh	Feni (Doreen)	WRI1029267	33.0	23.9186	90.6926	Gas				2009.0	Doreen Power Company	Bangladesh Power Development Board	http://www.bpdb.gov.bd/bpdb/index.php?option=com_content&view=article&id=151&Itemid=182	WRI	1071631														218.00	NO-ESTIMATION	NO-ESTIMATION	NO-ESTIMATION	NO-ESTIMATION	CAPACITY-FACTOR-V1
BGD	Bangladesh	Ghorasal ST :Unit-3	WRI1029220	861.0	23.9797	90.6370	Gas				1986.0		Bangladesh Power Development Board	http://www.bpdb.gov.bd/bpdb/index.php?option=com_content&view=article&id=151&Itemid=120	GEODB	1010724														5687.89	NO-ESTIMATION	NO-ESTIMATION	NO-ESTIMATION	NO-ESTIMATION	CAPACITY-FACTOR-V1
BGD	Bangladesh	Gopalganj	WKS0070913	5.0	26.5850	84.1450	Solar						Wiki-Solar	https://www.wiki-solar.org	Wiki-Solar											9.56	9.59	9.68	9.30	9.28	SOLAR-V1-NO-AGE	SOLAR-V1-NO-AGE	SOLAR-V1-NO-AGE	SOLAR-V1-NO-AGE	SOLAR-V1-NO-AGE
BGD	Bangladesh	Gopalganj Peaking	WRI1029221	109.0	23.9797	90.6370	Oil						Bangladesh Power Development Board	http://www.bpdb.gov.bd/bpdb/index.php?option=com_content&view=article&id=151&Itemid=210	GEODB	1078936														342.86	NO-ESTIMATION	NO-ESTIMATION	NO-ESTIMATION	NO-ESTIMATION	CAPACITY-FACTOR-V1
BGD	Bangladesh	Hathazari	WRI1029222	98.0	22.4918	91.8051	Oil				2012.0		Bangladesh Power Development Board	http://www.bpdb.gov.bd/bpdb/index.php?option=com_content&view=article&id=151&Itemid=163	WRI	1078937														308.26	NO-ESTIMATION	NO-ESTIMATION	NO-ESTIMATION	NO-ESTIMATION	CAPACITY-FACTOR-V1
BGD	Bangladesh	Hobiganj (Confidence-EP)	WRI1029223	11.0	24.2639	91.3790	Gas					Confidence EP	Bangladesh Power Development Board	http://www.bpdb.gov.bd/bpdb/index.php?option=com_content&view=article&id=151&Itemid=197	WRI															72.66	NO-ESTIMATION	NO-ESTIMATION	NO-ESTIMATION	NO-ESTIMATION	CAPACITY-FACTOR-V1
BGD	Bangladesh	Horippur Power CCPP	WRI1029224	946.0	23.6839	90.5314	Gas	Oil			2008.0		Bangladesh Power Development Board	http://www.bpdb.gov.bd/bpdb/index.php?option=com_content&view=article&id=151&Itemid=129	WRI															6249.42	NO-ESTIMATION	NO-ESTIMATION	NO-ESTIMATION	NO-ESTIMATION	CAPACITY-FACTOR-V1
BGD	Bangladesh	Jamalpur RPP	WRI1029225	95.0	24.9103	89.9607	Oil						Bangladesh Power Development Board	http://www.bpdb.gov.bd/bpdb/index.php?option=com_content&view=article&id=151&Itemid=192	WRI	1078929														298.82	NO-ESTIMATION	NO-ESTIMATION	NO-ESTIMATION	NO-ESTIMATION	CAPACITY-FACTOR-V1
BGD	Bangladesh	Jangalia (Summit)	WRI1029226	85.0	23.4289	91.1700	Gas				2009.0	Summit Corporation Limited	Bangladesh Power Development Board	http://www.bpdb.gov.bd/bpdb/index.php?option=com_content&view=article&id=151&Itemid=184	WRI	1071651														561.52	NO-ESTIMATION	NO-ESTIMATION	NO-ESTIMATION	NO-ESTIMATION	CAPACITY-FACTOR-V1
BGD	Bangladesh	Jhulda	WRI1029227	100.0	22.2972	91.8062	Oil				2012.0		Bangladesh Power Development Board	http://www.bpdb.gov.bd/bpdb/index.php?option=com_content&view=article&id=151&Itemid=161	WRI	1088742														314.55	NO-ESTIMATION	NO-ESTIMATION	NO-ESTIMATION	NO-ESTIMATION	CAPACITY-FACTOR-V1
BGD	Bangladesh	Kaptai Hydro:Unit-1 2 3 4 5	WRI1029228	230.0	22.4950	92.2160	Hydro				1962.0	Bangladesh Power Development Board	Bangladesh Power Development Board	http://www.bpdb.gov.bd/bpdb/index.php?option=com_content&view=article&id=151&Itemid=153	GEODB											816.76	643.15	830.42	936.24	945.31	HYDRO-V1	HYDRO-V1	HYDRO-V1	HYDRO-V1	HYDRO-V1
BGD	Bangladesh	Karanigonj (Powerpac)	WRI1029229	100.0	23.6783	90.4295	Oil				2012.0	Power Pac	Bangladesh Power Development Board	http://www.bpdb.gov.bd/bpdb/index.php?option=com_content&view=article&id=151&Itemid=141	WRI															314.55	NO-ESTIMATION	NO-ESTIMATION	NO-ESTIMATION	NO-ESTIMATION	CAPACITY-FACTOR-V1
BGD	Bangladesh	Katakhali (Peaking)	WRI1029230	100.0	24.3660	88.6763	Oil						Bangladesh Power Development Board	http://www.bpdb.gov.bd/bpdb/index.php?option=com_content&view=article&id=151&Itemid=226	WRI															314.55	NO-ESTIMATION	NO-ESTIMATION	NO-ESTIMATION	NO-ESTIMATION	CAPACITY-FACTOR-V1
BGD	Bangladesh	Kathpotti 52 mw	WRI1029231	52.0	23.5699	90.4804	Oil						Bangladesh Power Development Board	http://www.bpdb.gov.bd/bpdb/index.php?option=com_content&view=article&id=151&Itemid=149	WRI															163.56	NO-ESTIMATION	NO-ESTIMATION	NO-ESTIMATION	NO-ESTIMATION	CAPACITY-FACTOR-V1
BGD	Bangladesh	Khulna (KPCL-2)	WRI1029232	510.0	22.8646	89.5357	Gas					Summit Corporation Limited	Bangladesh Power Development Board	http://www.bpdb.gov.bd/bpdb/index.php?option=com_content&view=article&id=151&Itemid=213	WRI															3369.13	NO-ESTIMATION	NO-ESTIMATION	NO-ESTIMATION	NO-ESTIMATION	CAPACITY-FACTOR-V1
BGD	Bangladesh	Kodda Gajipur	WRI1029233	149.0	23.9904	90.3429	Oil						Bangladesh Power Development Board	http://www.bpdb.gov.bd/bpdb/index.php?option=com_content&view=article&id=151&Itemid=148	WRI	1109739														468.68	NO-ESTIMATION	NO-ESTIMATION	NO-ESTIMATION	NO-ESTIMATION	CAPACITY-FACTOR-V1
BGD	Bangladesh	Madanganj (Summit)	WRI1029234	157.0	23.5900	90.5153	Oil					Summit Corporation Limited	Bangladesh Power Development Board	http://www.bpdb.gov.bd/bpdb/index.php?option=com_content&view=article&id=151&Itemid=139	WRI	1078928														493.85	NO-ESTIMATION	NO-ESTIMATION	NO-ESTIMATION	NO-ESTIMATION	CAPACITY-FACTOR-V1
BGD	Bangladesh	Meghnaghat CCPP	WRI1029236	855.0	23.6112	90.6007	Gas	Oil			2002.0	Summit Corporation Limited	Bangladesh Power Development Board	http://www.bpdb.gov.bd/bpdb/index.php?option=com_content&view=article&id=151&Itemid=130	WRI	1010729														5648.26	NO-ESTIMATION	NO-ESTIMATION	NO-ESTIMATION	NO-ESTIMATION	CAPACITY-FACTOR-V1
BGD	Bangladesh	Mymensingh	WRI1029244	210.0	24.7611	90.4193	Gas						Bangladesh Power Development Board	http://www.bpdb.gov.bd/bpdb/index.php?option=com_content&view=article&id=151&Itemid=190	WRI	1027617														1387.29	NO-ESTIMATION	NO-ESTIMATION	NO-ESTIMATION	NO-ESTIMATION	CAPACITY-FACTOR-V1
BGD	Bangladesh	Narshingdi (Doreen)	WRI1029237	22.0	23.9186	90.6926	Oil					Doreen Power Company	Bangladesh Power Development Board	http://www.bpdb.gov.bd/bpdb/index.php?option=com_content&view=article&id=151&Itemid=143	WRI	1071633														69.20	NO-ESTIMATION	NO-ESTIMATION	NO-ESTIMATION	NO-ESTIMATION	CAPACITY-FACTOR-V1
BGD	Bangladesh	Noapara (khanjahan ali)	WRI1029238	40.0	22.3602	91.7812	Oil				2011.0	Khanjahan Ali Power Company	Bangladesh Power Development Board	http://www.bpdb.gov.bd/bpdb/index.php?option=com_content&view=article&id=151&Itemid=216	WRI															125.82	NO-ESTIMATION	NO-ESTIMATION	NO-ESTIMATION	NO-ESTIMATION	CAPACITY-FACTOR-V1
BGD	Bangladesh	Northen 55 MW	WRI1029239	55.0	23.8094	90.2433	Oil						Bangladesh Power Development Board	http://www.bpdb.gov.bd/bpdb/index.php?option=com_content&view=article&id=151&Itemid=151	WRI															173.00	NO-ESTIMATION	NO-ESTIMATION	NO-ESTIMATION	NO-ESTIMATION	CAPACITY-FACTOR-V1
BGD	Bangladesh	Pagla (DPA)	WRI1029240	50.0	23.6584	90.4584	Oil						Bangladesh Power Development Board	http://www.bpdb.gov.bd/bpdb/index.php?option=com_content&view=article&id=151&Itemid=136	WRI	1082558														157.27	NO-ESTIMATION	NO-ESTIMATION	NO-ESTIMATION	NO-ESTIMATION	CAPACITY-FACTOR-V1
BGD	Bangladesh	Patenga 50 MW	WRI1029241	50.0	22.2385	91.8129	Oil						Bangladesh Power Development Board	http://www.bpdb.gov.bd/bpdb/index.php?option=com_content&view=article&id=151&Itemid=157	WRI	1089192														157.27	NO-ESTIMATION	NO-ESTIMATION	NO-ESTIMATION	NO-ESTIMATION	CAPACITY-FACTOR-V1
BGD	Bangladesh	Rangpur GT	WRI1029243	20.0	25.7233	89.2432	Oil				1988.0		Bangladesh Power Development Board	http://www.bpdb.gov.bd/bpdb/index.php?option=com_content&view=article&id=151&Itemid=236	WRI	1010730														62.91	NO-ESTIMATION	NO-ESTIMATION	NO-ESTIMATION	NO-ESTIMATION	CAPACITY-FACTOR-V1
BGD	Bangladesh	Santahar Peaking	WRI1029245	50.0	24.7972	88.9839	Oil						Bangladesh Power Development Board	http://www.bpdb.gov.bd/bpdb/index.php?option=com_content&view=article&id=151&Itemid=228	WRI															157.27	NO-ESTIMATION	NO-ESTIMATION	NO-ESTIMATION	NO-ESTIMATION	CAPACITY-FACTOR-V1
BGD	Bangladesh	Shahjibazar 330 MW	WRI1029247	536.0	24.2532	91.3751	Gas						Bangladesh Power Development Board	http://www.bpdb.gov.bd/bpdb/index.php?option=com_content&view=article&id=151&Itemid=199	WRI	1010731														3540.89	NO-ESTIMATION	NO-ESTIMATION	NO-ESTIMATION	NO-ESTIMATION	CAPACITY-FACTOR-V1
BGD	Bangladesh	Shiddirganj ST	WRI1029248	210.0	23.6846	90.5170	Gas				2012.0		Bangladesh Power Development Board	http://www.bpdb.gov.bd/bpdb/index.php?option=com_content&view=article&id=151&Itemid=131	WRI	1063758														1387.29	NO-ESTIMATION	NO-ESTIMATION	NO-ESTIMATION	NO-ESTIMATION	CAPACITY-FACTOR-V1
BGD	Bangladesh	Shikalbaha Peaking (GT)	WRI1029249	261.0	22.3227	91.8651	Oil						Bangladesh Power Development Board	http://www.bpdb.gov.bd/bpdb/index.php?option=com_content&view=article&id=151&Itemid=159	WRI															820.99	NO-ESTIMATION	NO-ESTIMATION	NO-ESTIMATION	NO-ESTIMATION	CAPACITY-FACTOR-V1
BGD	Bangladesh	Siddhirganj (Dutch Bangla)	WRI1029250	520.0	24.3884	89.7436	Gas					Dutch Bangala	Bangladesh Power Development Board	http://www.bpdb.gov.bd/bpdb/index.php?option=com_content&view=article&id=151&Itemid=135	GEODB	1010732														3435.20	NO-ESTIMATION	NO-ESTIMATION	NO-ESTIMATION	NO-ESTIMATION	CAPACITY-FACTOR-V1
BGD	Bangladesh	Siddirgonj (Desh)	WRI1029251	96.0	23.6825	90.5252	Oil						Bangladesh Power Development Board	http://www.bpdb.gov.bd/bpdb/index.php?option=com_content&view=article&id=151&Itemid=134	GEODB															301.97	NO-ESTIMATION	NO-ESTIMATION	NO-ESTIMATION	NO-ESTIMATION	CAPACITY-FACTOR-V1
BGD	Bangladesh	Summit Barisal 110MW	WRI1029253	110.0	22.6590	90.3364	Gas					Summit Corporation Limited	Bangladesh Power Development Board	http://www.bpdb.gov.bd/bpdb/index.php?option=com_content&view=article&id=151&Itemid=218	WRI	1117350														726.67	NO-ESTIMATION	NO-ESTIMATION	NO-ESTIMATION	NO-ESTIMATION	CAPACITY-FACTOR-V1
BGD	Bangladesh	Summit Bibiana-2	WRI1029254	341.0	24.6358	91.6587	Gas					Summit Corporation Limited	Bangladesh Power Development Board	http://www.bpdb.gov.bd/bpdb/index.php?option=com_content&view=article&id=151&Itemid=207	WRI															2252.69	NO-ESTIMATION	NO-ESTIMATION	NO-ESTIMATION	NO-ESTIMATION	CAPACITY-FACTOR-V1
BGD	Bangladesh	Summit Power Comilla	WRI1029257	25.0	23.4400	91.1869	Gas					Summit Corporation Limited	Bangladesh Power Development Board	http://www.bpdb.gov.bd/bpdb/index.php?option=com_content&view=article&id=151&Itemid=188	WRI															165.15	NO-ESTIMATION	NO-ESTIMATION	NO-ESTIMATION	NO-ESTIMATION	CAPACITY-FACTOR-V1
BGD	Bangladesh	Summit Power Maona	WRI1029258	33.0	24.2276	90.4201	Gas					Summit Corporation Limited	Bangladesh Power Development Board	http://www.bpdb.gov.bd/bpdb/index.php?option=com_content&view=article&id=151&Itemid=145	WRI															218.00	NO-ESTIMATION	NO-ESTIMATION	NO-ESTIMATION	NO-ESTIMATION	CAPACITY-FACTOR-V1
BGD	Bangladesh	Summit Power (Madhabdi+Ashulia)	WRI1029255	80.0	23.8901	90.0323	Gas					Summit Corporation Limited	Bangladesh Power Development Board	http://www.bpdb.gov.bd/bpdb/index.php?option=com_content&view=article&id=151&Itemid=144	WRI															528.49	NO-ESTIMATION	NO-ESTIMATION	NO-ESTIMATION	NO-ESTIMATION	CAPACITY-FACTOR-V1
BGD	Bangladesh	Summit Power Rupgonj	WRI1029256	33.0	23.7550	90.5496	Gas					Summit Corporation Limited	Bangladesh Power Development Board	http://www.bpdb.gov.bd/bpdb/index.php?option=com_content&view=article&id=151&Itemid=146	WRI															218.00	NO-ESTIMATION	NO-ESTIMATION	NO-ESTIMATION	NO-ESTIMATION	CAPACITY-FACTOR-V1
BGD	Bangladesh	Sylhet (Energyprima)	WRI1029260	222.0	24.9096	91.8300	Gas					EnergyPrima	Bangladesh Power Development Board	http://www.bpdb.gov.bd/bpdb/index.php?option=com_content&view=article&id=151&Itemid=204	WRI	1046638														1466.56	NO-ESTIMATION	NO-ESTIMATION	NO-ESTIMATION	NO-ESTIMATION	CAPACITY-FACTOR-V1
BGD	Bangladesh	Teknaf	WKS0066662	28.0	20.9820	92.2560	Solar						Wiki-Solar	https://www.wiki-solar.org	Wiki-Solar											58.41	61.75	56.58	50.29	50.02	SOLAR-V1-NO-AGE	SOLAR-V1-NO-AGE	SOLAR-V1-NO-AGE	SOLAR-V1-NO-AGE	SOLAR-V1-NO-AGE
BGD	Bangladesh	Thakurgaon (RZ)	WRI1029262	47.0	26.0383	88.4256	Oil						Bangladesh Power Development Board	http://www.bpdb.gov.bd/bpdb/index.php?option=com_content&view=article&id=151&Itemid=238	WRI	1046639														147.84	NO-ESTIMATION	NO-ESTIMATION	NO-ESTIMATION	NO-ESTIMATION	CAPACITY-FACTOR-V1
BGD	Bangladesh	Titas(Dautkandi)	WRI1029263	52.0	23.5461	90.7779	Oil					Dautkandi	Bangladesh Power Development Board	http://www.bpdb.gov.bd/bpdb/index.php?option=com_content&view=article&id=151&Itemid=185	WRI															163.56	NO-ESTIMATION	NO-ESTIMATION	NO-ESTIMATION	NO-ESTIMATION	CAPACITY-FACTOR-V1
BGD	Bangladesh	Tongi GT	WRI1029264	105.0	23.8970	90.4123	Gas						Bangladesh Power Development Board	http://www.bpdb.gov.bd/bpdb/index.php?option=com_content&view=article&id=151&Itemid=125	WRI	1010721														693.64	NO-ESTIMATION	NO-ESTIMATION	NO-ESTIMATION	NO-ESTIMATION	CAPACITY-FACTOR-V1
BGD	Bangladesh	Ullapara (Summit)	WRI1029265	11.0	24.3071	89.5512	Gas				2009.0	Summit Corporation Limited	Bangladesh Power Development Board	http://www.bpdb.gov.bd/bpdb/index.php?option=com_content&view=article&id=151&Itemid=232	WRI	1071397														72.66	NO-ESTIMATION	NO-ESTIMATION	NO-ESTIMATION	NO-ESTIMATION	CAPACITY-FACTOR-V1
BLR	Belarus	Bereza SDPP Thermal Power Plant Belarus	GEODB0043047	1130.0	52.4538	25.1926	Gas						GEODB	http://globalenergyobservatory.org	GEODB	1010892	2017													4576.02	NO-ESTIMATION	NO-ESTIMATION	NO-ESTIMATION	NO-ESTIMATION	CAPACITY-FACTOR-V1
BLR	Belarus	Blizhnyaya Rechitsa	WKS0067624	55.0	53.6400	31.5500	Solar						Wiki-Solar	https://www.wiki-solar.org	Wiki-Solar											81.48	80.48	78.19	81.04	81.37	SOLAR-V1-NO-AGE	SOLAR-V1-NO-AGE	SOLAR-V1-NO-AGE	SOLAR-V1-NO-AGE	SOLAR-V1-NO-AGE
BLR	Belarus	Blizhnyaya Rechitsa 2	WKS0070614	109.0	53.6250	31.6000	Solar						Wiki-Solar	https://www.wiki-solar.org	Wiki-Solar											162.19	160.88	160.11	161.32	161.99	SOLAR-V1-NO-AGE	SOLAR-V1-NO-AGE	SOLAR-V1-NO-AGE	SOLAR-V1-NO-AGE	SOLAR-V1-NO-AGE
BLR	Belarus	Bobruisk CHP-2 Power Plant Belarus	GEODB0043046	180.0	53.1895	29.2055	Gas						GEODB	http://globalenergyobservatory.org	GEODB		2017													728.92	NO-ESTIMATION	NO-ESTIMATION	NO-ESTIMATION	NO-ESTIMATION	CAPACITY-FACTOR-V1
BLR	Belarus	Bragin EP	WKS0069842	4.1	51.7840	30.2559	Solar						Wiki-Solar	https://www.wiki-solar.org	Wiki-Solar											6.25	5.79	6.05	5.68	5.86	SOLAR-V1-NO-AGE	SOLAR-V1-NO-AGE	SOLAR-V1-NO-AGE	SOLAR-V1-NO-AGE	SOLAR-V1-NO-AGE
BLR	Belarus	Brahin	WKS0068456	18.5	51.7970	30.2090	Solar						Wiki-Solar	https://www.wiki-solar.org	Wiki-Solar											28.21	26.70	28.22	25.95	26.81	SOLAR-V1-NO-AGE	SOLAR-V1-NO-AGE	SOLAR-V1-NO-AGE	SOLAR-V1-NO-AGE	SOLAR-V1-NO-AGE
BLR	Belarus	Chechevicy	WKS0069849	11.3	52.9200	30.8500	Solar						Wiki-Solar	https://www.wiki-solar.org	Wiki-Solar											17.24	16.96	15.79	16.72	16.91	SOLAR-V1-NO-AGE	SOLAR-V1-NO-AGE	SOLAR-V1-NO-AGE	SOLAR-V1-NO-AGE	SOLAR-V1-NO-AGE
BLR	Belarus	Elsk	WKS0069850	16.3	51.7700	29.1550	Solar						Wiki-Solar	https://www.wiki-solar.org	Wiki-Solar											24.87	23.18	24.79	22.69	23.36	SOLAR-V1-NO-AGE	SOLAR-V1-NO-AGE	SOLAR-V1-NO-AGE	SOLAR-V1-NO-AGE	SOLAR-V1-NO-AGE
BLR	Belarus	Gomel-1 CHP Power Plant Belarus	GEODB0043034	6.0	52.4141	31.0031	Gas						GEODB	http://globalenergyobservatory.org	GEODB	1069448	2017													24.29	NO-ESTIMATION	NO-ESTIMATION	NO-ESTIMATION	NO-ESTIMATION	CAPACITY-FACTOR-V1
BLR	Belarus	Gomel-2 CHP Power Plant Belarus	GEODB0043035	544.0	52.4492	30.8167	Gas						GEODB	http://globalenergyobservatory.org	GEODB	1010896	2017													2202.97	NO-ESTIMATION	NO-ESTIMATION	NO-ESTIMATION	NO-ESTIMATION	CAPACITY-FACTOR-V1
BLR	Belarus	Grodno CHP-2 Power Plant Belarus	GEODB0043044	180.0	53.6675	23.9272	Gas						GEODB	http://globalenergyobservatory.org	GEODB	1010897	2017													728.92	NO-ESTIMATION	NO-ESTIMATION	NO-ESTIMATION	NO-ESTIMATION	CAPACITY-FACTOR-V1
BLR	Belarus	Lida Power Plant Belarus	GEODB0043051	43.0	53.9011	25.2910	Gas						GEODB	http://globalenergyobservatory.org	GEODB	1010898	2017													174.13	NO-ESTIMATION	NO-ESTIMATION	NO-ESTIMATION	NO-ESTIMATION	CAPACITY-FACTOR-V1
BLR	Belarus	Lukoml Thermal Power Plant Belarus	GEODB0043036	2460.0	54.6803	29.1341	Gas						GEODB	http://globalenergyobservatory.org	GEODB	1010899	2017													9961.97	NO-ESTIMATION	NO-ESTIMATION	NO-ESTIMATION	NO-ESTIMATION	CAPACITY-FACTOR-V1
BLR	Belarus	Minsk-3 CHP CCGT Power Plant	GEODB0043037	542.0	53.8799	27.6476	Gas						GEODB	http://globalenergyobservatory.org	GEODB	1022841	2017													2194.87	NO-ESTIMATION	NO-ESTIMATION	NO-ESTIMATION	NO-ESTIMATION	CAPACITY-FACTOR-V1
BLR	Belarus	Minsk-4 CHP CCGT Power Plant	GEODB0043040	1035.0	53.8720	27.4022	Gas						GEODB	http://globalenergyobservatory.org	GEODB	1022842	2017													4191.31	NO-ESTIMATION	NO-ESTIMATION	NO-ESTIMATION	NO-ESTIMATION	CAPACITY-FACTOR-V1
BLR	Belarus	Minsk-5 CHP CCGT Power Plant	GEODB0043039	780.0	53.6120	27.9540	Gas						GEODB	http://globalenergyobservatory.org	GEODB	1047030	2017													3158.67	NO-ESTIMATION	NO-ESTIMATION	NO-ESTIMATION	NO-ESTIMATION	CAPACITY-FACTOR-V1
BLR	Belarus	Mogilev CHP-2 Thermal Power Plant Ukraine	GEODB0043045	345.0	53.8128	30.3421	Gas						GEODB	http://globalenergyobservatory.org	GEODB	1010901	2017													1397.10	NO-ESTIMATION	NO-ESTIMATION	NO-ESTIMATION	NO-ESTIMATION	CAPACITY-FACTOR-V1
BLR	Belarus	Mozyr Thermal Power Plant Belarus	GEODB0043052	195.0	51.9049	29.3136	Gas						GEODB	http://globalenergyobservatory.org	GEODB	1010902	2017													789.66	NO-ESTIMATION	NO-ESTIMATION	NO-ESTIMATION	NO-ESTIMATION	CAPACITY-FACTOR-V1
BLR	Belarus	Novopolotsk Thermal Power Plant Belarus	GEODB0043050	505.0	55.5265	28.5490	Gas						GEODB	http://globalenergyobservatory.org	GEODB	1010908	2017													2045.03	NO-ESTIMATION	NO-ESTIMATION	NO-ESTIMATION	NO-ESTIMATION	CAPACITY-FACTOR-V1
BLR	Belarus	Orsha Cogeneration CCGT Power Plant Belarus	GEODB0043049	73.0	54.4809	30.3926	Gas						GEODB	http://globalenergyobservatory.org	GEODB	1010904	2017													295.61	NO-ESTIMATION	NO-ESTIMATION	NO-ESTIMATION	NO-ESTIMATION	CAPACITY-FACTOR-V1
BLR	Belarus	Smorgon	WKS0069844	18.7	54.4100	26.4800	Solar						Wiki-Solar	https://www.wiki-solar.org	Wiki-Solar											29.33	28.25	28.13	28.33	29.29	SOLAR-V1-NO-AGE	SOLAR-V1-NO-AGE	SOLAR-V1-NO-AGE	SOLAR-V1-NO-AGE	SOLAR-V1-NO-AGE
BLR	Belarus	Svetlogorsk CHP Power Plant Belarus	GEODB0043043	155.0	52.6274	29.7708	Gas						GEODB	http://globalenergyobservatory.org	GEODB	1010910	2017													627.68	NO-ESTIMATION	NO-ESTIMATION	NO-ESTIMATION	NO-ESTIMATION	CAPACITY-FACTOR-V1
BLR	Belarus	Vitebsk Thermal Power Plant Belarus	GEODB0043048	75.0	55.1689	30.1355	Gas						GEODB	http://globalenergyobservatory.org	GEODB	1010911	2017													303.71	NO-ESTIMATION	NO-ESTIMATION	NO-ESTIMATION	NO-ESTIMATION	CAPACITY-FACTOR-V1
BLR	Belarus	Zhodino CHP CCGT Power Plant	GEODB0043041	54.0	54.0941	28.3505	Gas						GEODB	http://globalenergyobservatory.org	GEODB	1047031	2017													218.67	NO-ESTIMATION	NO-ESTIMATION	NO-ESTIMATION	NO-ESTIMATION	CAPACITY-FACTOR-V1
BEL	Belgium	AALTER TJ	WRI1002206	18.6	51.0902	3.4469	Oil						ELIA Belgian Grid Operator	http://publications.elia.be/upload/ProductionParkOverview.html?TS=20120416193815	CARMA	1014396														4.28	NO-ESTIMATION	NO-ESTIMATION	NO-ESTIMATION	NO-ESTIMATION	CAPACITY-FACTOR-V1
BEL	Belgium	ANGLEUR TG 41	WRI1002208	128.0	50.6177	5.5837	Gas						ELIA Belgian Grid Operator	http://publications.elia.be/upload/ProductionParkOverview.html?TS=20120416193815	GEODB	1029386														533.50	NO-ESTIMATION	NO-ESTIMATION	NO-ESTIMATION	NO-ESTIMATION	CAPACITY-FACTOR-V1
BEL	Belgium	AWIRS 4	WRI1002210	95.0	50.5851	5.4180	Biomass				2005.0		ELIA Belgian Grid Operator	http://publications.elia.be/upload/ProductionParkOverview.html?TS=20120416193815	GEODB																NO-ESTIMATION	NO-ESTIMATION	NO-ESTIMATION	NO-ESTIMATION	NO-ESTIMATION
BEL	Belgium	Aalst Syral GT	WRI1002204	43.0	50.9360	4.0355	Gas						ELIA Belgian Grid Operator	http://publications.elia.be/upload/ProductionParkOverview.html?TS=20120416193815	CARMA	1039909														179.22	NO-ESTIMATION	NO-ESTIMATION	NO-ESTIMATION	NO-ESTIMATION	CAPACITY-FACTOR-V1
BEL	Belgium	Aalst Syral ST	WRI1002205	5.0	50.9360	4.0355	Gas						ELIA Belgian Grid Operator	http://publications.elia.be/upload/ProductionParkOverview.html?TS=20120416193815	CARMA															20.84	NO-ESTIMATION	NO-ESTIMATION	NO-ESTIMATION	NO-ESTIMATION	CAPACITY-FACTOR-V1
BEL	Belgium	Amercoeur 1 R TGV	WRI1002207	451.0	50.4304	4.3955	Gas				1994.0		ELIA Belgian Grid Operator	http://publications.elia.be/upload/ProductionParkOverview.html?TS=20120416193815	GEODB	1014399				2408.023	2524.644	2292.402			JRC-PPDB-OPEN					1879.76	NO-ESTIMATION	NO-ESTIMATION	NO-ESTIMATION	NO-ESTIMATION	CAPACITY-FACTOR-V1
BEL	Belgium	Aspiravi Wuustwezel	WRI1002209	22.1	51.2488	3.2166	Wind						ELIA Belgian Grid Operator	http://publications.elia.be/upload/ProductionParkOverview.html?TS=20120416193815	GEODB															51.28	NO-ESTIMATION	NO-ESTIMATION	NO-ESTIMATION	NO-ESTIMATION	CAPACITY-FACTOR-V1
BEL	Belgium	BEERSE TJ	WRI1002211	33.2	51.3193	4.8530	Oil						ELIA Belgian Grid Operator	http://publications.elia.be/upload/ProductionParkOverview.html?TS=20120416193815	CARMA	1014402														7.64	NO-ESTIMATION	NO-ESTIMATION	NO-ESTIMATION	NO-ESTIMATION	CAPACITY-FACTOR-V1
BEL	Belgium	BUDA TJ	WRI1002217	18.6	50.9079	4.4155	Oil						ELIA Belgian Grid Operator	http://publications.elia.be/upload/ProductionParkOverview.html?TS=20120416193815	CARMA	1014408														4.28	NO-ESTIMATION	NO-ESTIMATION	NO-ESTIMATION	NO-ESTIMATION	CAPACITY-FACTOR-V1
BEL	Belgium	BUTGENBACH	WRI1002218	1.8	50.4359	6.2106	Hydro						ELIA Belgian Grid Operator	http://publications.elia.be/upload/ProductionParkOverview.html?TS=20120416193815	GEODB	1044072										4.78	5.07	5.20	4.79	5.93	HYDRO-V1	HYDRO-V1	HYDRO-V1	HYDRO-V1	HYDRO-V1
BEL	Belgium	Belwind Phase 1	WRI1002212	171.0	51.6600	2.8000	Wind				2010.0		ELIA Belgian Grid Operator	http://publications.elia.be/upload/ProductionParkOverview.html?TS=20120416193815	GEODB	1066557				588.165	528.719	539.363			JRC-PPDB-OPEN	633.79	662.43	621.09	540.75	574.70	WIND-V1	WIND-V1	WIND-V1	WIND-V1	WIND-V1
BEL	Belgium	Beveren 2 Indaver	WRI1002213	20.0	51.2119	4.2563	Waste						ELIA Belgian Grid Operator	http://publications.elia.be/upload/ProductionParkOverview.html?TS=20120416193815	CARMA															33.55	NO-ESTIMATION	NO-ESTIMATION	NO-ESTIMATION	NO-ESTIMATION	CAPACITY-FACTOR-V1
BEL	Belgium	Beveren Ineos Phenolchemie	WRI1002214	22.8	51.2119	4.2563	Gas						ELIA Belgian Grid Operator	http://publications.elia.be/upload/ProductionParkOverview.html?TS=20120416193815	CARMA	1014405														95.03	NO-ESTIMATION	NO-ESTIMATION	NO-ESTIMATION	NO-ESTIMATION	CAPACITY-FACTOR-V1
BEL	Belgium	CIERREUX TJ	WRI1002219	18.6	50.2444	5.9302	Oil						ELIA Belgian Grid Operator	http://publications.elia.be/upload/ProductionParkOverview.html?TS=20120416193815	CARMA	1014410														4.28	NO-ESTIMATION	NO-ESTIMATION	NO-ESTIMATION	NO-ESTIMATION	CAPACITY-FACTOR-V1
BEL	Belgium	COO	WRI1002221	1164.0	50.3849	5.8618	Hydro						ELIA Belgian Grid Operator	http://publications.elia.be/upload/ProductionParkOverview.html?TS=20120416193815	GEODB					851.324	879.428	945.545			JRC-PPDB-OPEN	2822.62	2633.03	2955.29	2759.47	4120.37	HYDRO-V1	HYDRO-V1	HYDRO-V1	HYDRO-V1	HYDRO-V1
BEL	Belgium	DOEL 4	WRI1002223	2910.0	51.3254	4.2597	Nuclear				1985.0		ELIA Belgian Grid Operator	http://publications.elia.be/upload/ProductionParkOverview.html?TS=20120416193815	GEODB	1014413				11719.536	22325.129	20680.324			JRC-PPDB-OPEN					20203.97	NO-ESTIMATION	NO-ESTIMATION	NO-ESTIMATION	NO-ESTIMATION	CAPACITY-FACTOR-V1
BEL	Belgium	DROGENBOS DM 51	WRI1002224	5.0	50.8023	4.2990	Gas						ELIA Belgian Grid Operator	http://publications.elia.be/upload/ProductionParkOverview.html?TS=20120416193815	GEODB															20.84	NO-ESTIMATION	NO-ESTIMATION	NO-ESTIMATION	NO-ESTIMATION	CAPACITY-FACTOR-V1
BEL	Belgium	DROGENBOS GT0	WRI1002225	48.0	50.8023	4.2990	Gas						ELIA Belgian Grid Operator	http://publications.elia.be/upload/ProductionParkOverview.html?TS=20120416193815	GEODB					791.058					JRC-PPDB-OPEN					200.06	NO-ESTIMATION	NO-ESTIMATION	NO-ESTIMATION	NO-ESTIMATION	CAPACITY-FACTOR-V1
BEL	Belgium	DROGENBOS TGV	WRI1002226	465.0	50.8023	4.2990	Gas						ELIA Belgian Grid Operator	http://publications.elia.be/upload/ProductionParkOverview.html?TS=20120416193815	GEODB	1014414				790.253					ENTSOE					1938.12	NO-ESTIMATION	NO-ESTIMATION	NO-ESTIMATION	NO-ESTIMATION	CAPACITY-FACTOR-V1
BEL	Belgium	Deux-Acren TJ	WRI1002222	18.6	50.7303	3.8531	Oil						ELIA Belgian Grid Operator	http://publications.elia.be/upload/ProductionParkOverview.html?TS=20120416193815	CARMA	1014412														4.28	NO-ESTIMATION	NO-ESTIMATION	NO-ESTIMATION	NO-ESTIMATION	CAPACITY-FACTOR-V1
BEL	Belgium	Electrawinds biomassa Oostende	WRI1002227	17.9	51.2234	2.9119	Waste						ELIA Belgian Grid Operator	http://publications.elia.be/upload/ProductionParkOverview.html?TS=20120416193815	CARMA															30.03	NO-ESTIMATION	NO-ESTIMATION	NO-ESTIMATION	NO-ESTIMATION	CAPACITY-FACTOR-V1
BEL	Belgium	Froidchapelle Wind	WRI1002229	25.0	50.2233	4.3200	Wind						ELIA Belgian Grid Operator	http://publications.elia.be/upload/ProductionParkOverview.html?TS=20120416193815	GEODB															58.01	NO-ESTIMATION	NO-ESTIMATION	NO-ESTIMATION	NO-ESTIMATION	CAPACITY-FACTOR-V1
BEL	Belgium	HAM-GENT WKK	WRI1002231	52.0	51.0500	3.7167	Gas				2006.0		ELIA Belgian Grid Operator	http://publications.elia.be/upload/ProductionParkOverview.html?TS=20120416193815	CARMA															216.73	NO-ESTIMATION	NO-ESTIMATION	NO-ESTIMATION	NO-ESTIMATION	CAPACITY-FACTOR-V1
BEL	Belgium	HEID-DE-GOREUX 1	WRI1002233	8.0	50.4260	5.7328	Hydro						ELIA Belgian Grid Operator	http://publications.elia.be/upload/ProductionParkOverview.html?TS=20120416193815	GEODB	1014420										27.92	23.52	27.04	30.65	29.79	HYDRO-V1	HYDRO-V1	HYDRO-V1	HYDRO-V1	HYDRO-V1
BEL	Belgium	HERDERSBRUG STEG	WRI1002234	465.0	51.2629	3.2112	Gas				1998.0		ELIA Belgian Grid Operator	http://publications.elia.be/upload/ProductionParkOverview.html?TS=20120416193815	GEODB					928.989	1312.938	1083.131			JRC-PPDB-OPEN					1938.12	NO-ESTIMATION	NO-ESTIMATION	NO-ESTIMATION	NO-ESTIMATION	CAPACITY-FACTOR-V1
BEL	Belgium	HERDERSBRUG WIND	WRI1002235	3.0	51.2622	3.2132	Wind						ELIA Belgian Grid Operator	http://publications.elia.be/upload/ProductionParkOverview.html?TS=20120416193815	GEODB															6.96	NO-ESTIMATION	NO-ESTIMATION	NO-ESTIMATION	NO-ESTIMATION	CAPACITY-FACTOR-V1
BEL	Belgium	HU AMPSIN-NEUVILLE	WRI1002236	9.9	50.5335	5.2962	Hydro						ELIA Belgian Grid Operator	http://publications.elia.be/upload/ProductionParkOverview.html?TS=20120416193815	GEODB	1029384										43.32	43.79	39.45	47.54	40.65	HYDRO-V1	HYDRO-V1	HYDRO-V1	HYDRO-V1	HYDRO-V1
BEL	Belgium	HU ANDENNE	WRI1002237	9.0	50.4928	5.0700	Hydro						ELIA Belgian Grid Operator	http://publications.elia.be/upload/ProductionParkOverview.html?TS=20120416193815	GEODB	1029385										39.08	35.21	36.28	42.91	37.36	HYDRO-V1	HYDRO-V1	HYDRO-V1	HYDRO-V1	HYDRO-V1
BEL	Belgium	HU GRAND-MALADES	WRI1002239	5.0	50.4665	4.8992	Hydro						ELIA Belgian Grid Operator	http://publications.elia.be/upload/ProductionParkOverview.html?TS=20120416193815	GEODB	1029387										20.98	19.34	19.93	23.31	20.53	HYDRO-V1	HYDRO-V1	HYDRO-V1	HYDRO-V1	HYDRO-V1
BEL	Belgium	HU IVOZ-RAMET	WRI1002240	10.0	50.5922	5.4613	Hydro						ELIA Belgian Grid Operator	http://publications.elia.be/upload/ProductionParkOverview.html?TS=20120416193815	GEODB	1029388										43.76	44.23	39.85	48.02	41.06	HYDRO-V1	HYDRO-V1	HYDRO-V1	HYDRO-V1	HYDRO-V1
BEL	Belgium	HU LIXHE	WRI1002241	20.0	50.7517	5.6863	Hydro						ELIA Belgian Grid Operator	http://publications.elia.be/upload/ProductionParkOverview.html?TS=20120416193815	GEODB	1029389										86.27	75.55	76.96	87.49	75.90	HYDRO-V1	HYDRO-V1	HYDRO-V1	HYDRO-V1	HYDRO-V1
BEL	Belgium	HU MONSIN	WRI1002242	19.7	50.6517	5.6308	Hydro						ELIA Belgian Grid Operator	http://publications.elia.be/upload/ProductionParkOverview.html?TS=20120416193815	GEODB											95.16	85.27	86.66	96.40	81.75	HYDRO-V1	HYDRO-V1	HYDRO-V1	HYDRO-V1	HYDRO-V1
BEL	Belgium	INESCO WKK	WRI1002244	138.0	51.2198	4.3266	Gas						ELIA Belgian Grid Operator	http://publications.elia.be/upload/ProductionParkOverview.html?TS=20120416193815	CARMA	1056631				695.149	728.437	778.164			JRC-PPDB-OPEN					575.18	NO-ESTIMATION	NO-ESTIMATION	NO-ESTIMATION	NO-ESTIMATION	CAPACITY-FACTOR-V1
BEL	Belgium	IVBO	WRI1002246	16.0	51.2089	3.2242	Waste						ELIA Belgian Grid Operator	http://publications.elia.be/upload/ProductionParkOverview.html?TS=20120416193815	CARMA															26.84	NO-ESTIMATION	NO-ESTIMATION	NO-ESTIMATION	NO-ESTIMATION	CAPACITY-FACTOR-V1
BEL	Belgium	Incinerateur THUMAIDE (IPALLE)	WRI1002243	32.0	50.5415	3.6301	Waste						ELIA Belgian Grid Operator	http://publications.elia.be/upload/ProductionParkOverview.html?TS=20120416193815	CARMA															53.69	NO-ESTIMATION	NO-ESTIMATION	NO-ESTIMATION	NO-ESTIMATION	CAPACITY-FACTOR-V1
BEL	Belgium	Intradel Herstal	WRI1002245	32.0	50.6642	5.6235	Waste						ELIA Belgian Grid Operator	http://publications.elia.be/upload/ProductionParkOverview.html?TS=20120416193815	CARMA	1019736														53.69	NO-ESTIMATION	NO-ESTIMATION	NO-ESTIMATION	NO-ESTIMATION	CAPACITY-FACTOR-V1
BEL	Belgium	Kristal	WKS0071360	99.5	51.2030	5.2650	Solar						Wiki-Solar	https://www.wiki-solar.org	Wiki-Solar											144.74	144.39	143.19	145.85	143.44	SOLAR-V1-NO-AGE	SOLAR-V1-NO-AGE	SOLAR-V1-NO-AGE	SOLAR-V1-NO-AGE	SOLAR-V1-NO-AGE
BEL	Belgium	LANGERBRUGGE STORA ST 2	WRI1002252	50.0	51.0500	3.7167	Waste						ELIA Belgian Grid Operator	http://publications.elia.be/upload/ProductionParkOverview.html?TS=20120416193815	CARMA															83.89	NO-ESTIMATION	NO-ESTIMATION	NO-ESTIMATION	NO-ESTIMATION	CAPACITY-FACTOR-V1
BEL	Belgium	LANGERLO 1	WRI1002253	470.0	50.9405	5.4906	Coal				1968.0		ELIA Belgian Grid Operator	http://publications.elia.be/upload/ProductionParkOverview.html?TS=20120416193815	GEODB					2074.791	312.545				JRC-PPDB-OPEN						NO-ESTIMATION	NO-ESTIMATION	NO-ESTIMATION	NO-ESTIMATION	NO-ESTIMATION
BEL	Belgium	LANGERLO 4 REPOWERING	WRI1002255	86.0	50.9340	5.4784	Gas						ELIA Belgian Grid Operator	http://publications.elia.be/upload/ProductionParkOverview.html?TS=20120416193815	CARMA															358.44	NO-ESTIMATION	NO-ESTIMATION	NO-ESTIMATION	NO-ESTIMATION	CAPACITY-FACTOR-V1
BEL	Belgium	La Vierre	WRI1002250	1.9	49.7330	5.3770	Hydro						ELIA Belgian Grid Operator	http://publications.elia.be/upload/ProductionParkOverview.html?TS=20120416193815	GEODB	1029408										7.38	7.78	7.92	7.16	7.50	HYDRO-V1	HYDRO-V1	HYDRO-V1	HYDRO-V1	HYDRO-V1
BEL	Belgium	Loghidden City	WKS0060089	13.0	51.2730	4.2880	Solar						Wiki-Solar	https://www.wiki-solar.org	Wiki-Solar											19.92	19.90	19.60	19.65	19.85	SOLAR-V1-NO-AGE	SOLAR-V1-NO-AGE	SOLAR-V1-NO-AGE	SOLAR-V1-NO-AGE	SOLAR-V1-NO-AGE
BEL	Belgium	Marcinelle Energie (Carsid)	WRI1002258	405.0	50.4138	4.4067	Gas				2011.0		ELIA Belgian Grid Operator	http://publications.elia.be/upload/ProductionParkOverview.html?TS=20120416193815	GEODB	1068823				1150.504	920.751	1588.378			JRC-PPDB-OPEN					1688.04	NO-ESTIMATION	NO-ESTIMATION	NO-ESTIMATION	NO-ESTIMATION	CAPACITY-FACTOR-V1
BEL	Belgium	Noordschote TJ	WRI1002259	18.6	50.9548	2.8103	Oil						ELIA Belgian Grid Operator	http://publications.elia.be/upload/ProductionParkOverview.html?TS=20120416193815	CARMA	1014431														4.28	NO-ESTIMATION	NO-ESTIMATION	NO-ESTIMATION	NO-ESTIMATION	CAPACITY-FACTOR-V1
BEL	Belgium	Northwind	WRI1002260	216.0	51.6186	2.8998	Wind				2013.0		4C Offshore	http://www.4coffshore.com/windfarms/northwind-belgium-be02.html	WRI	1066712				842.258	758.186	1222.506			JRC-PPDB-OPEN		886.20	911.83	834.85	791.07	NO-ESTIMATION	WIND-V1	WIND-V1	WIND-V1	WIND-V1
BEL	Belgium	PLATE TAILLE T	WRI1002263	144.0	50.1884	4.3861	Hydro						ELIA Belgian Grid Operator	http://publications.elia.be/upload/ProductionParkOverview.html?TS=20120416193815	GEODB	1022671						76.362			JRC-PPDB-OPEN	369.39	346.82	357.18	370.40	419.92	HYDRO-V1	HYDRO-V1	HYDRO-V1	HYDRO-V1	HYDRO-V1
BEL	Belgium	RINGVAART STEG	WRI1002264	357.0	51.1049	3.7257	Gas				1998.0		ELIA Belgian Grid Operator	http://publications.elia.be/upload/ProductionParkOverview.html?TS=20120416193815	GEODB	1029634				1591.659	1374.487	2025.134			JRC-PPDB-OPEN					1487.97	NO-ESTIMATION	NO-ESTIMATION	NO-ESTIMATION	NO-ESTIMATION	CAPACITY-FACTOR-V1
BEL	Belgium	RODENHUIZE 4	WRI1002265	268.0	51.1341	3.7770	Biomass						ELIA Belgian Grid Operator	http://publications.elia.be/upload/ProductionParkOverview.html?TS=20120416193815	WRI	1014435				1564.476	1461.375	1518.287			JRC-PPDB-OPEN						NO-ESTIMATION	NO-ESTIMATION	NO-ESTIMATION	NO-ESTIMATION	NO-ESTIMATION
BEL	Belgium	RODENHUIZE WIND	WRI1002266	4.5	51.1357	3.7878	Wind						ELIA Belgian Grid Operator	http://publications.elia.be/upload/ProductionParkOverview.html?TS=20120416193815	GEODB	1053252														10.44	NO-ESTIMATION	NO-ESTIMATION	NO-ESTIMATION	NO-ESTIMATION	CAPACITY-FACTOR-V1
BEL	Belgium	SAINT-GHISLAIN STEG	WRI1002267	350.0	50.4719	3.8248	Gas				2000.0		ELIA Belgian Grid Operator	http://publications.elia.be/upload/ProductionParkOverview.html?TS=20120416193815	GEODB	1050465				1333.092	1218.091	1059.506			JRC-PPDB-OPEN					1458.80	NO-ESTIMATION	NO-ESTIMATION	NO-ESTIMATION	NO-ESTIMATION	CAPACITY-FACTOR-V1
BEL	Belgium	SCHELLE WIND	WRI1002270	4.5	51.1265	4.3226	Wind						ELIA Belgian Grid Operator	http://publications.elia.be/upload/ProductionParkOverview.html?TS=20120416193815	GEODB															10.44	NO-ESTIMATION	NO-ESTIMATION	NO-ESTIMATION	NO-ESTIMATION	CAPACITY-FACTOR-V1
BEL	Belgium	Schaerbeek Siomab ST1	WRI1002268	45.0	50.8504	4.3488	Waste						ELIA Belgian Grid Operator	http://publications.elia.be/upload/ProductionParkOverview.html?TS=20120416193815	CARMA															75.50	NO-ESTIMATION	NO-ESTIMATION	NO-ESTIMATION	NO-ESTIMATION	CAPACITY-FACTOR-V1
BEL	Belgium	T-power Beringen	WRI1002271	422.0	51.0586	5.1056	Gas				2011.0		ELIA Belgian Grid Operator	http://publications.elia.be/upload/ProductionParkOverview.html?TS=20120416193815	WRI					2203.613	2562.254	2534.047			JRC-PPDB-OPEN					1758.89	NO-ESTIMATION	NO-ESTIMATION	NO-ESTIMATION	NO-ESTIMATION	CAPACITY-FACTOR-V1
BEL	Belgium	TIHANGE 1N	WRI1002275	962.0	50.5342	5.2751	Nuclear				1975.0		ELIA Belgian Grid Operator	http://publications.elia.be/upload/ProductionParkOverview.html?TS=20120416193815	GEODB	1014440				3035.773	1344.215	1775.314			JRC-PPDB-OPEN					6679.11	NO-ESTIMATION	NO-ESTIMATION	NO-ESTIMATION	NO-ESTIMATION	CAPACITY-FACTOR-V1
BEL	Belgium	TIHANGE 3	WRI1002277	2053.8	50.5342	5.2751	Nuclear				1985.0		ELIA Belgian Grid Operator	http://publications.elia.be/upload/ProductionParkOverview.html?TS=20120416193815	GEODB	1014440					17406.991	17895.761			JRC-PPDB-OPEN					14259.42	NO-ESTIMATION	NO-ESTIMATION	NO-ESTIMATION	NO-ESTIMATION	CAPACITY-FACTOR-V1
BEL	Belgium	Thorntonbank - C-Power - Area NE	WRI1002273	147.6	51.5560	2.9689	Wind						ELIA Belgian Grid Operator	http://publications.elia.be/upload/ProductionParkOverview.html?TS=20120416193815	WRI					501.381	427.702	448.031			JRC-PPDB-OPEN					342.51	NO-ESTIMATION	NO-ESTIMATION	NO-ESTIMATION	NO-ESTIMATION	CAPACITY-FACTOR-V1
BEL	Belgium	Thorntonbank - C-Power - Area SW	WRI1002274	177.6	51.5400	2.9210	Wind				2013.0		4C Offshore	http://publications.elia.be/upload/ProductionParkOverview.html?TS=20120416193815	WRI					582.87	537.701	567.871			JRC-PPDB-OPEN		741.96	772.53	706.42	669.21	NO-ESTIMATION	WIND-V1	WIND-V1	WIND-V1	WIND-V1
BEL	Belgium	WM Park Powerport Zeebrugge	WRI1002282	12.0	51.3290	3.1819	Wind						ELIA Belgian Grid Operator	http://publications.elia.be/upload/ProductionParkOverview.html?TS=20120416193815	CARMA															27.84	NO-ESTIMATION	NO-ESTIMATION	NO-ESTIMATION	NO-ESTIMATION	CAPACITY-FACTOR-V1
BEL	Belgium	Wilmarsdonk	WKS0062303	3.7	51.2709	4.3812	Solar						Wiki-Solar	https://www.wiki-solar.org	Wiki-Solar											5.41	5.33	5.30	5.31	5.37	SOLAR-V1-NO-AGE	SOLAR-V1-NO-AGE	SOLAR-V1-NO-AGE	SOLAR-V1-NO-AGE	SOLAR-V1-NO-AGE
BEL	Belgium	Wilrijk Isvag	WRI1002280	10.5	51.1673	4.3951	Waste						ELIA Belgian Grid Operator	http://publications.elia.be/upload/ProductionParkOverview.html?TS=20120416193815	CARMA	1019879														17.61	NO-ESTIMATION	NO-ESTIMATION	NO-ESTIMATION	NO-ESTIMATION	CAPACITY-FACTOR-V1
BEL	Belgium	Windvision Estinnes WIND	WRI1002281	80.0	50.4116	4.0804	Wind						ELIA Belgian Grid Operator	http://publications.elia.be/upload/ProductionParkOverview.html?TS=20120416193815	GEODB	1074259														185.64	NO-ESTIMATION	NO-ESTIMATION	NO-ESTIMATION	NO-ESTIMATION	CAPACITY-FACTOR-V1
BEL	Belgium	ZEEBRUGGE WIND	WRI1002287	12.0	51.3596	3.2219	Wind						ELIA Belgian Grid Operator	http://publications.elia.be/upload/ProductionParkOverview.html?TS=20120416193815	GEODB															27.84	NO-ESTIMATION	NO-ESTIMATION	NO-ESTIMATION	NO-ESTIMATION	CAPACITY-FACTOR-V1
BEL	Belgium	Zedelgem TJ	WRI1002284	18.6	51.1424	3.1368	Oil						ELIA Belgian Grid Operator	http://publications.elia.be/upload/ProductionParkOverview.html?TS=20120416193815	CARMA	1014447														4.28	NO-ESTIMATION	NO-ESTIMATION	NO-ESTIMATION	NO-ESTIMATION	CAPACITY-FACTOR-V1
BEL	Belgium	Zeebrugge 2 Fluxys	WRI1002285	40.0	51.3290	3.1819	Gas						ELIA Belgian Grid Operator	http://publications.elia.be/upload/ProductionParkOverview.html?TS=20120416193815	CARMA	1014449														166.72	NO-ESTIMATION	NO-ESTIMATION	NO-ESTIMATION	NO-ESTIMATION	CAPACITY-FACTOR-V1
BEL	Belgium	Zeebrugge TJ	WRI1002286	18.6	51.3290	3.1819	Oil						ELIA Belgian Grid Operator	http://publications.elia.be/upload/ProductionParkOverview.html?TS=20120416193815	CARMA	1014448														4.28	NO-ESTIMATION	NO-ESTIMATION	NO-ESTIMATION	NO-ESTIMATION	CAPACITY-FACTOR-V1
[truncated: 33,843 more rows]
