# Supplementary material for: Accurate nowcasting of cloud cover at solar photovoltaic plants using geostationary satellite images
Source: Nat Commun. 2024 Jan 13;15:510. doi: 10.1038/s41467-023-44666-1 (PMC10787801; doi:10.1038/s41467-023-44666-1)
Supplement: Supplementary file 4 — Source data [file 41467_2023_44666_MOESM4_ESM.zip › Source_Data/Source_Data_Figure1/CN-border-La.dat]

>
121.48844 53.332649
121.49954 53.336006
121.51841 53.339191
121.53907 53.341721
121.57375 53.348175
121.58404 53.349644
121.59367 53.353237
121.60381 53.357811
121.61327 53.363365
121.62292 53.366798
121.635 53.371044
121.64644 53.373333
121.66065 53.377907
121.66735 53.382805
121.67487 53.385582
121.68401 53.389175
121.69724 53.389996
121.70394 53.390156
121.71096 53.388359
121.71848 53.386398
121.72583 53.385582
121.73253 53.385746
121.73727 53.386726
121.74249 53.387871
121.7536 53.3913
121.7652 53.394894
121.77647 53.397671
121.7848 53.399796
121.79182 53.402573
121.80359 53.407475
121.80996 53.410088
121.81829 53.413353
121.82303 53.414333
121.82874 53.414333
121.83773 53.415314
121.84541 53.416294
121.85259 53.420052
121.85978 53.422993
121.86632 53.424953
121.87318 53.425442
121.8784 53.424789
121.88968 53.422829
121.89866 53.421032
121.90503 53.420216
121.90977 53.420868
121.91386 53.421848
121.91924 53.422993
121.92382 53.423809
121.9297 53.424625
121.9426 53.426258
121.95355 53.428055
121.96482 53.428711
121.97299 53.429363
121.98164 53.429199
121.99308 53.428711
122.00533 53.428055
122.01791 53.426422
122.02951 53.424953
122.03963 53.422993
122.05009 53.420868
122.06202 53.419071
122.07313 53.418583
122.08946 53.42038
122.10302 53.423481
122.11527 53.429527
122.12458 53.438839
122.13504 53.448475
122.14239 53.456806
122.14729 53.462036
122.15203 53.46579
122.15791 53.468407
122.16183 53.469875
122.16656 53.470367
122.17588 53.470692
122.18453 53.469387
122.21181 53.462688
122.22129 53.460075
122.22619 53.459583
122.22995 53.460075
122.23828 53.460728
122.24596 53.462688
122.26475 53.470528
122.29145 53.479515
122.30191 53.487682
122.30877 53.493561
122.31824 53.49781
122.32968 53.500095
122.33948 53.500751
122.34765 53.499115
122.35124 53.495522
122.35451 53.491276
122.35712 53.486374
122.36105 53.483109
122.3666 53.476246
122.37019 53.47298
122.38849 53.461544
122.40548 53.451416
122.41659 53.44619
122.43129 53.442921
122.44599 53.442921
122.45644 53.44521
122.47082 53.453049
122.48258 53.454685
122.49369 53.454685
122.50676 53.452396
122.52048 53.451088
122.53649 53.451088
122.54596 53.453377
122.55805 53.45599
122.57308 53.457623
122.58647 53.461216
122.6002 53.462524
122.62372 53.461544
122.6394 53.460892
122.65018 53.460239
122.65836 53.459259
122.67273 53.457951
122.69495 53.458279
122.7188 53.458279
122.7384 53.460239
122.75343 53.460892
122.76878 53.459583
122.78152 53.458279
122.79852 53.45599
122.81158 53.455009
122.83412 53.455662
122.85144 53.455338
122.8668 53.457951
122.88607 53.460892
122.89522 53.463177
122.90502 53.464485
122.91221 53.467751
122.92168 53.473961
122.93704 53.481476
122.95338 53.48605
122.972 53.488007
122.98148 53.489967
122.99911 53.493561
123.01643 53.49683
123.02917 53.498463
123.03832 53.499115
123.04322 53.499443
123.0491 53.501732
123.05727 53.504669
123.06642 53.505325
123.07524 53.504997
123.10072 53.503036
123.11869 53.499443
123.13339 53.49585
123.14058 53.496502
123.16476 53.504017
123.17848 53.512184
123.19024 53.522312
123.20789 53.537342
123.22422 53.547142
123.24121 53.553352
123.2582 53.556618
123.27225 53.557926
123.28629 53.556618
123.30099 53.554657
123.31145 53.553677
123.32125 53.551392
123.32877 53.549431
123.33759 53.546818
123.34805 53.542568
123.36111 53.539955
123.38007 53.535381
123.39869 53.534077
123.41404 53.534401
123.42841 53.534077
123.43887 53.533096
123.44704 53.529827
123.45063 53.524601
123.45422 53.520679
123.45978 53.512184
123.46566 53.50761
123.47089 53.501732
123.47742 53.49781
123.48232 53.496178
123.4869 53.495522
123.49442 53.497158
123.49572 53.501076
123.49638 53.503689
123.49605 53.507286
123.49409 53.511204
123.49049 53.515778
123.48265 53.522968
123.47906 53.531136
123.47971 53.537994
123.48853 53.546162
123.49801 53.550735
123.50945 53.554333
123.51794 53.554657
123.52676 53.552044
123.53493 53.54845
123.5444 53.543549
123.54897 53.538651
123.54963 53.532768
123.54701 53.527866
123.53819 53.520027
123.5297 53.514473
123.52708 53.508919
123.52839 53.502384
123.53231 53.496178
123.53689 53.494541
123.5444 53.49585
123.55714 53.501732
123.564 53.508263
123.5676 53.516434
123.57119 53.529175
123.57446 53.53767
123.5774 53.542568
123.58197 53.54649
123.59047 53.54747
123.60484 53.546818
123.61269 53.544857
123.62314 53.542896
123.63261 53.540283
123.64176 53.535053
123.65483 53.527214
123.66757 53.516434
123.67247 53.51088
123.6777 53.504997
123.68456 53.499443
123.6875 53.49585
123.69044 53.493561
123.69501 53.491928
123.70187 53.490948
123.71135 53.490948
123.72376 53.49258
123.73063 53.493561
123.73912 53.494541
123.75382 53.493561
123.76395 53.492908
123.77375 53.490623
123.79532 53.487682
123.81067 53.486374
123.82505 53.487354
123.84367 53.48703
123.85838 53.485069
123.86556 53.483761
123.87275 53.48082
123.8868 53.474941
123.9028 53.467098
123.91849 53.458931
123.93025 53.454685
123.94201 53.448803
123.95247 53.443901
123.9603 53.438675
123.97076 53.432793
123.97828 53.427567
123.98351 53.421032
123.99102 53.412537
124.0018 53.404041
124.01225 53.398163
124.02402 53.394569
124.03186 53.392933
124.03905 53.392281
124.04688 53.390648
124.05538 53.388035
124.0629 53.385422
124.06878 53.379211
124.07237 53.369411
124.0776 53.363205
124.08348 53.360588
124.08871 53.358303
124.09328 53.354382
124.0985 53.35144
124.10439 53.348827
124.11517 53.345886
124.12366 53.344906
124.13445 53.345886
124.15241 53.353729
124.16451 53.358303
124.17496 53.363857
124.18378 53.368431
124.19228 53.371044
124.20469 53.374638
124.21416 53.374966
124.22266 53.373985
124.23376 53.372025
124.24357 53.368759
124.25565 53.361568
124.26643 53.355362
124.2829 53.350151
124.29272 53.342663
124.30583 53.330963
124.31858 53.320435
124.32549 53.312244
124.33186 53.301834
124.33607 53.291538
124.34402 53.286392
124.35245 53.279373
124.35619 53.273289
124.35666 53.26627
124.35806 53.260654
124.3604 53.256443
124.36555 53.253635
124.37631 53.252701
124.38661 53.253166
124.39737 53.255039
124.40392 53.251762
124.40673 53.240067
124.41328 53.229771
124.42171 53.223686
124.43246 53.217602
124.44276 53.21386
124.45165 53.210117
124.45773 53.209179
124.46803 53.208714
124.47739 53.208714
124.48675 53.204502
124.51202 53.200291
124.55132 53.201225
124.58643 53.205437
124.60093 53.207775
124.6145 53.206841
124.6393 53.208244
124.65568 53.206841
124.66831 53.204033
124.67954 53.199821
124.68703 53.19561
124.69592 53.191399
124.70259 53.186771
124.70721 53.179577
124.70824 53.171871
124.7085 53.164936
124.71107 53.158768
124.71543 53.154659
124.71877 53.150036
124.72982 53.147465
124.74728 53.14233
124.76758 53.140274
124.7812 53.1413
124.79584 53.14233
124.81485 53.144897
124.82435 53.144642
124.83077 53.138988
124.8354 53.132568
124.83823 53.126659
124.84208 53.120495
124.84439 53.112789
124.84644 53.107906
124.85056 53.103027
124.85595 53.099945
124.8652 53.098915
124.8747 53.097889
124.88241 53.098145
124.88831 53.100971
124.8932 53.106621
124.89551 53.11433
124.89628 53.121006
124.8896 53.132824
124.88446 53.1413
124.8783 53.149521
124.87701 53.154144
124.8783 53.159538
124.88369 53.164936
124.89371 53.171871
124.90527 53.17598
124.91606 53.179832
124.92993 53.182144
124.93969 53.184456
124.95074 53.189594
124.96024 53.19088
124.97231 53.19165
124.98824 53.192677
125.01188 53.192421
125.02754 53.194477
125.03782 53.194733
125.04758 53.196018
125.05965 53.197815
125.07044 53.201927
125.08098 53.202953
125.09434 53.203724
125.1208 53.202438
125.14211 53.203468
125.15727 53.199871
125.17885 53.196018
125.19529 53.192936
125.2125 53.187798
125.23048 53.182144
125.2459 53.176495
125.26388 53.167248
125.27415 53.160053
125.28366 53.153633
125.29393 53.146694
125.30293 53.144382
125.3227 53.142071
125.3394 53.138218
125.35456 53.131798
125.36509 53.130257
125.3764 53.130512
125.39206 53.126915
125.41261 53.118439
125.42751 53.111759
125.44138 53.10611
125.4532 53.104053
125.46912 53.101742
125.48069 53.099686
125.49071 53.095062
125.49379 53.088383
125.49379 53.078365
125.49302 53.069889
125.49225 53.060127
125.49173 53.054733
125.49302 53.050365
125.49712 53.047283
125.50381 53.045998
125.51074 53.046768
125.51845 53.049335
125.53309 53.056015
125.54568 53.061924
125.55518 53.068089
125.56469 53.072712
125.57214 53.076309
125.57805 53.07811
125.58627 53.078621
125.59628 53.07811
125.60425 53.076054
125.61401 53.0704
125.62043 53.067318
125.62505 53.062695
125.6284 53.055244
125.62917 53.047794
125.63148 53.039318
125.63995 53.031612
125.65203 53.026474
125.65999 53.018768
125.66641 53.009521
125.67643 53.003868
125.68568 53.00053
125.69801 52.998474
125.71368 52.996933
125.72293 52.994877
125.73089 52.991795
125.73628 52.986916
125.73808 52.983063
125.7368 52.976898
125.73474 52.97176
125.73295 52.967136
125.73115 52.960968
125.72755 52.952751
125.72524 52.945301
125.72216 52.939392
125.71599 52.935795
125.70597 52.932968
125.69518 52.929115
125.67669 52.924492
125.66949 52.923721
125.6623 52.921665
125.65768 52.917557
125.65254 52.910362
125.64972 52.904198
125.64895 52.892895
125.64869 52.884163
125.64946 52.876968
125.65408 52.87286
125.66256 52.867466
125.67335 52.865925
125.68054 52.864639
125.68491 52.863098
125.69184 52.863354
125.70135 52.862839
125.71214 52.864124
125.72344 52.868748
125.72549 52.872089
125.73853 52.876823
125.75452 52.882172
125.77189 52.890602
125.79256 52.894592
125.80851 52.897854
125.82446 52.900753
125.83533 52.899303
125.83969 52.893867
125.84114 52.886978
125.84077 52.878277
125.8415 52.869934
125.84332 52.862682
125.85056 52.855431
125.86289 52.844555
125.87486 52.838753
125.88428 52.832226
125.89154 52.825703
125.89806 52.818451
125.90205 52.810474
125.90677 52.80286
125.9122 52.796333
125.91619 52.788357
125.92091 52.781105
125.92562 52.77639
125.92889 52.771675
125.93396 52.767326
125.94592 52.760437
125.95898 52.756084
125.96949 52.754997
125.97747 52.757172
125.98363 52.762611
125.98617 52.769501
125.9927 52.77494
125.99995 52.779652
126.0072 52.783279
126.01554 52.787266
126.02351 52.789444
126.03258 52.790894
126.04237 52.792706
126.05252 52.793068
126.06268 52.790531
126.07065 52.786541
126.0779 52.78183
126.09204 52.775303
126.10437 52.769501
126.10909 52.767326
126.1109 52.763699
126.10836 52.758625
126.1011 52.756084
126.09241 52.754997
126.08298 52.754635
126.07673 52.754021
126.07065 52.752098
126.06089 52.749775
126.05144 52.747021
126.04419 52.745529
126.03911 52.743034
126.03838 52.735783
126.04128 52.727444
126.04636 52.719467
126.05252 52.711124
126.05869 52.706776
126.06195 52.703873
126.06594 52.700249
126.06739 52.696259
126.06667 52.690098
126.06485 52.685383
126.06303 52.679581
126.05688 52.672329
126.04926 52.670155
126.03983 52.669792
126.03294 52.671242
126.02715 52.672329
126.01699 52.673416
126.00865 52.674507
126.00104 52.675594
125.98871 52.676319
125.98146 52.67487
125.97493 52.671967
125.97058 52.665802
125.96696 52.65855
125.9626 52.651299
125.95753 52.641872
125.95716 52.63607
125.95825 52.625919
125.9626 52.616856
125.96804 52.60743
125.97311 52.600178
125.97783 52.592564
125.98472 52.587849
125.99342 52.583134
126.00321 52.580235
126.0159 52.578423
126.02715 52.578423
126.03512 52.57951
126.03874 52.581322
126.04273 52.583134
126.04491 52.584949
126.04708 52.586761
126.04962 52.588573
126.05069 52.592564
126.05209 52.594475
126.05349 52.596897
126.05527 52.599957
126.0591 52.601231
126.06382 52.602123
126.06841 52.602123
126.07401 52.601231
126.07912 52.600212
126.08396 52.599064
126.08829 52.597408
126.09288 52.595238
126.09747 52.592564
126.10104 52.58976
126.10512 52.587337
126.11009 52.584785
126.11812 52.580837
126.12577 52.577011
126.13406 52.573826
126.13979 52.571785
126.14501 52.569237
126.15012 52.56694
126.15407 52.563881
126.15903 52.560314
126.16605 52.55534
126.17204 52.551643
126.17459 52.549732
126.17803 52.54731
126.18007 52.545525
126.18402 52.542976
126.18759 52.54081
126.19205 52.53775
126.19473 52.535328
126.19817 52.532906
126.20097 52.53125
126.20327 52.528954
126.2034 52.526279
126.20352 52.523857
126.20352 52.521309
126.20301 52.518501
126.20072 52.515572
126.19843 52.512638
126.19651 52.509834
126.19447 52.506649
126.19154 52.503208
126.1895 52.500401
126.18784 52.496578
126.18568 52.493393
126.18402 52.490459
126.18211 52.488419
126.18071 52.486126
126.18032 52.483959
126.18007 52.482555
126.17994 52.4809
126.17982 52.478477
126.17994 52.476185
126.18071 52.47427
126.1816 52.472488
126.1825 52.470959
126.18326 52.469299
126.18466 52.467388
126.18746 52.465729
126.19014 52.46471
126.19396 52.463692
126.19804 52.463947
126.20187 52.464455
126.20467 52.465092
126.20786 52.46637
126.21104 52.467514
126.21538 52.468536
126.22175 52.470192
126.22864 52.471596
126.23666 52.472233
126.24406 52.472488
126.25043 52.472233
126.25591 52.472614
126.26051 52.472103
126.26357 52.471466
126.26598 52.470066
126.26828 52.467388
126.27058 52.46471
126.27402 52.460758
126.2786 52.455151
126.28179 52.45171
126.2851 52.448013
126.28995 52.443169
126.29543 52.438961
126.29964 52.434883
126.30473 52.431698
126.30882 52.428253
126.31353 52.425068
126.31773 52.42099
126.32156 52.417801
126.32539 52.414104
126.32946 52.410538
126.33316 52.407734
126.3366 52.405056
126.33966 52.402252
126.34158 52.398808
126.34412 52.39473
126.34553 52.389885
126.34692 52.386444
126.34718 52.384407
126.34718 52.381985
126.34782 52.378925
126.34769 52.375481
126.34743 52.371658
126.34743 52.368088
126.34756 52.363754
126.34667 52.358784
126.34514 52.356106
126.34323 52.353683
126.34234 52.351391
126.3389 52.348843
126.3366 52.346546
126.3343 52.344124
126.33227 52.342979
126.32985 52.341702
126.32691 52.340302
126.32551 52.33979
126.32436 52.338516
126.32322 52.336861
126.3222 52.335201
126.32195 52.333164
126.32195 52.330231
126.32195 52.328064
126.32182 52.326534
126.32182 52.32526
126.32169 52.323986
126.32169 52.322582
126.32182 52.321182
126.32169 52.319523
126.32195 52.318123
126.32246 52.316593
126.32334 52.314426
126.32475 52.312004
126.3259 52.309708
126.32819 52.307541
126.33048 52.3055
126.33227 52.303082
126.33456 52.301678
126.33801 52.300274
126.34208 52.299767
126.34948 52.299637
126.35853 52.300274
126.36707 52.301804
126.37421 52.30257
126.38402 52.302315
126.39065 52.302189
126.39842 52.301552
126.40334 52.300148
126.40856 52.300148
126.41506 52.300148
126.41927 52.299129
126.42284 52.297855
126.42615 52.295559
126.42742 52.293266
126.42793 52.290077
126.42793 52.283958
126.42819 52.279625
126.42755 52.278095
126.42615 52.276947
126.42309 52.276058
126.4185 52.27644
126.41417 52.278095
126.4083 52.279118
126.40486 52.279243
126.40218 52.279369
126.39977 52.278988
126.39683 52.278095
126.39352 52.276695
126.38791 52.273888
126.38319 52.271339
126.37656 52.268536
126.37019 52.265858
126.36446 52.264584
126.35719 52.262547
126.34967 52.261269
126.34329 52.259102
126.33947 52.256935
126.33717 52.255661
126.33475 52.254261
126.33284 52.253113
126.33093 52.251328
126.3287 52.248394
126.32398 52.243553
126.3185 52.240875
126.31174 52.238197
126.30627 52.235519
126.3027 52.23259
126.30027 52.229019
126.29874 52.225452
126.29772 52.221119
126.29671 52.2164
126.29658 52.211685
126.29772 52.207607
126.30129 52.203018
126.30665 52.197918
126.31442 52.193966
126.32246 52.192692
126.33125 52.191288
126.33788 52.190269
126.34654 52.189251
126.35362 52.188358
126.3605 52.186829
126.36815 52.185555
126.37708 52.182751
126.38548 52.181984
126.39237 52.181221
126.39874 52.180199
126.40486 52.17918
126.40996 52.17765
126.41608 52.176376
126.42092 52.174847
126.42679 52.173061
126.4352 52.171276
126.44209 52.168983
126.45152 52.166687
126.4612 52.163883
126.46987 52.162354
126.47726 52.161335
126.48568 52.159294
126.49536 52.157764
126.50301 52.154198
126.50811 52.152157
126.51193 52.149097
126.51449 52.147568
126.51729 52.146038
126.52061 52.144764
126.52417 52.143234
126.52769 52.141533
126.5308 52.140175
126.53284 52.138901
126.5359 52.137627
126.53947 52.136604
126.54445 52.135342
126.5466 52.134224
126.54832 52.132763
126.55158 52.130699
126.5527 52.128983
126.55279 52.1264
126.55176 52.12365
126.55038 52.121071
126.54918 52.118835
126.54789 52.116085
126.54634 52.113075
126.54406 52.110325
126.54218 52.106884
126.54097 52.104477
126.54028 52.101383
126.54045 52.099148
126.54079 52.096569
126.54114 52.094162
126.54097 52.091755
126.54063 52.089863
126.53976 52.087112
126.5389 52.085392
126.5377 52.082813
126.53667 52.080578
126.53477 52.077137
126.53082 52.07473
126.52911 52.0737
126.52687 52.072666
126.5236 52.071465
126.52102 52.070602
126.51844 52.069401
126.5162 52.067852
126.51449 52.066479
126.51225 52.064068
126.51088 52.061489
126.51002 52.058052
126.5095 52.055645
126.50795 52.052376
126.50555 52.05014
126.50348 52.048939
126.49884 52.046703
126.4954 52.045326
126.4911 52.04464
126.48595 52.043434
126.48113 52.042404
126.47683 52.041718
126.47305 52.04137
126.46651 52.039825
126.46118 52.038448
126.45774 52.037247
126.45465 52.035698
126.45087 52.033291
126.44743 52.030712
126.44537 52.029163
126.44296 52.027443
126.44072 52.025379
126.43981 52.023888
126.43916 52.021938
126.43929 52.020309
126.4398 52.016998
126.4398 52.013943
126.44031 52.010883
126.44133 52.007572
126.44234 52.004005
126.44464 51.999416
126.44514 51.99789
126.44668 51.995087
126.4482 51.991009
126.44948 51.985405
126.44999 51.981071
126.4505 51.978271
126.45126 51.972919
126.45203 51.967823
126.45203 51.964512
126.45229 51.96069
126.45279 51.956867
126.45356 51.952793
126.45457 51.949734
126.45789 51.945656
126.45891 51.944637
126.46349 51.941582
126.46604 51.939796
126.47038 51.936741
126.47445 51.933937
126.47819 51.930984
126.48369 51.928234
126.48919 51.924858
126.4933 51.92247
126.49687 51.920433
126.50121 51.917374
126.50553 51.913555
126.51139 51.908459
126.51598 51.904381
126.52006 51.899284
126.52413 51.895206
126.52617 51.893852
126.53025 51.891132
126.53432 51.886547
126.53738 51.882214
126.54248 51.875336
126.54655 51.869728
126.54935 51.86438
126.55254 51.860832
126.55569 51.85392
126.55663 51.847004
126.5584 51.840725
126.56229 51.836563
126.56619 51.831806
126.57095 51.825748
126.577 51.817528
126.58176 51.812336
126.58609 51.807579
126.58998 51.803253
126.59561 51.797195
126.59907 51.793736
126.60339 51.788975
126.60599 51.786381
126.61205 51.78162
126.61681 51.777729
126.62286 51.772968
126.63022 51.766914
126.63584 51.762589
126.64276 51.756531
126.64622 51.75177
126.64796 51.749176
126.65099 51.743984
126.65401 51.739658
126.65704 51.736629
126.66223 51.73317
126.66656 51.731438
126.67435 51.728844
126.68516 51.728409
126.69338 51.728844
126.70074 51.728844
126.70592 51.727112
126.70982 51.724518
126.71198 51.722355
126.71458 51.720192
126.7189 51.715431
126.72279 51.711105
126.72453 51.707211
126.72453 51.704185
126.72366 51.698559
126.72279 51.695965
126.7202 51.691639
126.71847 51.689041
126.71092 51.686745
126.70809 51.68486
126.70589 51.682034
126.70526 51.67889
126.70652 51.675747
126.71029 51.674175
126.71438 51.67355
126.71846 51.67355
126.72098 51.672607
126.72366 51.669144
126.72712 51.665249
126.73015 51.660488
126.73145 51.656597
126.73232 51.653133
126.73232 51.647511
126.73102 51.643185
126.72842 51.635399
126.7254 51.630207
126.72323 51.627609
126.71847 51.624149
126.71587 51.622852
126.71111 51.620689
126.70592 51.618958
126.69857 51.615929
126.69468 51.615067
126.68862 51.613335
126.68516 51.612469
126.6804 51.611603
126.67824 51.610306
126.67564 51.609009
126.67391 51.606846
126.67262 51.603817
126.67175 51.601223
126.67218 51.598625
126.67304 51.59473
126.67348 51.592136
126.67521 51.588676
126.67867 51.584351
126.6843 51.57959
126.69078 51.576996
126.69943 51.572235
126.70939 51.569206
126.71761 51.566612
126.72669 51.564449
126.73664 51.562286
126.74493 51.560509
126.75371 51.558811
126.76519 51.556664
126.77644 51.554066
126.78725 51.551472
126.79461 51.54974
126.80266 51.547775
126.81143 51.544945
126.81711 51.542385
126.821 51.539791
126.82662 51.535896
126.82965 51.532001
126.83095 51.528542
126.83095 51.523785
126.83009 51.520321
126.82953 51.518295
126.82876 51.516747
126.82656 51.514233
126.82278 51.51046
126.81996 51.506062
126.81651 51.501663
126.81242 51.497265
126.80896 51.494122
126.80613 51.490349
126.80299 51.487209
126.79828 51.483437
126.7945 51.479351
126.79199 51.476524
126.78916 51.472439
126.78571 51.468666
126.7832 51.46521
126.77943 51.459869
126.77817 51.457043
126.77534 51.450756
126.77502 51.448559
126.77502 51.445415
126.7744 51.44133
126.77502 51.436932
126.77596 51.434731
126.77817 51.431904
126.78036 51.430016
126.78539 51.426559
126.79011 51.424362
126.79514 51.422161
126.80173 51.419647
126.80582 51.418705
126.81242 51.417133
126.81839 51.415562
126.8253 51.414307
126.8363 51.413364
126.84322 51.412418
126.8473 51.411793
126.85358 51.411476
126.85798 51.411793
126.86395 51.412106
126.87118 51.411793
126.87746 51.411163
126.88155 51.410534
126.88438 51.409592
126.89066 51.407391
126.89443 51.405506
126.89789 51.403622
126.90198 51.400795
126.90511 51.397964
126.90794 51.395451
126.91109 51.391365
126.9136 51.388226
126.9158 51.384453
126.91769 51.379425
126.91831 51.374397
126.91831 51.369682
126.91774 51.368855
126.918 51.366543
126.91706 51.3634
126.91643 51.360573
126.91549 51.356171
126.91454 51.353344
126.91203 51.350201
126.90889 51.347687
126.90575 51.346115
126.90072 51.344547
126.89758 51.343601
126.89255 51.342346
126.88846 51.341404
126.88406 51.340775
126.87997 51.340775
126.87338 51.341404
126.86898 51.341717
126.86301 51.342033
126.85986 51.342346
126.85609 51.342976
126.85327 51.343288
126.84856 51.343918
126.84415 51.343918
126.84196 51.344231
126.8385 51.343918
126.83536 51.343601
126.8297 51.342659
126.82624 51.342033
126.82342 51.341087
126.8209 51.33952
126.81902 51.337318
126.81744 51.335117
126.81525 51.33292
126.81399 51.331032
126.8121 51.326004
126.81148 51.32349
126.80991 51.320351
126.80896 51.317837
126.80802 51.315006
126.80676 51.311237
126.80645 51.308407
126.80708 51.303379
126.80802 51.299297
126.80959 51.29364
126.81116 51.289555
126.81242 51.285469
126.81587 51.279499
126.81839 51.275414
126.8209 51.27227
126.82467 51.268501
126.82938 51.264416
126.83536 51.260647
126.83975 51.257816
126.84667 51.254047
126.85044 51.251846
126.85578 51.250275
126.86395 51.248703
126.86929 51.247448
126.87841 51.246189
126.885 51.246189
126.89381 51.246506
126.89946 51.247448
126.90323 51.24902
126.90575 51.250591
126.90763 51.252789
126.90826 51.25499
126.90889 51.258446
126.90857 51.264103
126.90794 51.268188
126.90732 51.271957
126.90543 51.276356
126.90198 51.280128
126.89758 51.282955
126.89098 51.286728
126.88689 51.289555
126.88187 51.292698
126.87684 51.296467
126.87275 51.299923
126.86929 51.303379
126.86615 51.308407
126.86458 51.312809
126.86489 51.316895
126.86615 51.318779
126.86929 51.320034
126.87432 51.319721
126.88123 51.320663
126.885 51.321293
126.89381 51.322865
126.89883 51.32349
126.90701 51.324749
126.9114 51.326004
126.91831 51.327576
126.92365 51.328835
126.92837 51.33009
126.93497 51.331978
126.94031 51.33292
126.94345 51.333546
126.94817 51.333546
126.95257 51.332603
126.95853 51.33009
126.96231 51.328518
126.96608 51.326004
126.9689 51.323177
126.97173 51.318779
126.9733 51.315636
126.97393 51.31218
126.97393 51.309036
126.97205 51.30558
126.97016 51.300865
126.96765 51.296154
126.96577 51.293011
126.96231 51.288296
126.95602 51.279812
126.95257 51.275414
126.94879 51.271015
126.94314 51.264729
126.93968 51.259701
126.9356 51.256561
126.93025 51.252476
126.92491 51.248703
126.92177 51.246189
126.91862 51.241791
126.91549 51.238022
126.90983 51.232365
126.90701 51.227337
126.90354 51.223251
126.90103 51.220108
126.89915 51.216022
126.89726 51.212254
126.89506 51.207539
126.89474 51.20377
126.89443 51.198425
126.89443 51.193085
126.89412 51.186802
126.89443 51.1824
126.89474 51.175488
126.89569 51.171719
126.89789 51.164803
126.89977 51.160091
126.90078 51.158779
126.90134 51.156948
126.90198 51.150661
126.90323 51.145008
126.90323 51.140606
126.90323 51.137466
126.90386 51.132439
126.90575 51.128036
126.90826 51.124268
126.91014 51.11861
126.91203 51.114212
126.91328 51.107929
126.91454 51.099758
126.91454 51.093472
126.91266 51.086559
126.91077 51.080276
126.90952 51.077133
126.91014 51.07336
126.91203 51.067078
126.91392 51.063934
126.91895 51.058277
126.92334 51.056393
126.92712 51.054508
126.9334 51.050735
126.93717 51.048222
126.94345 51.044453
126.94659 51.041939
126.951 51.039425
126.95728 51.035652
126.9642 51.031254
126.96985 51.028111
126.97614 51.023712
126.98053 51.020569
126.98619 51.014286
126.99122 51.010513
126.99687 51.005486
127.00316 50.996689
127.00504 50.99229
127.01007 50.984119
127.0151 50.976578
127.01582 50.975704
127.02139 50.969036
127.03207 50.960236
127.03898 50.955837
127.05155 50.952068
127.06286 50.948296
127.07291 50.944527
127.08297 50.941383
127.08989 50.938869
127.09869 50.934471
127.1056 50.930698
127.11251 50.927555
127.12006 50.922531
127.12759 50.915615
127.132 50.911217
127.13765 50.904934
127.14268 50.898647
127.14771 50.892365
127.15462 50.882935
127.1609 50.872253
127.1697 50.859055
127.17473 50.852768
127.1829 50.844601
127.19296 50.831402
127.20113 50.821346
127.20866 50.811291
127.21369 50.801235
127.21809 50.793064
127.22941 50.777351
127.2382 50.771069
127.24763 50.767296
127.25517 50.763527
127.2602 50.761013
127.26756 50.758892
127.27591 50.755985
127.28114 50.754082
127.28425 50.751534
127.28596 50.748444
127.2866 50.743416
127.28722 50.738388
127.28534 50.732731
127.28157 50.727077
127.27969 50.720791
127.27905 50.715763
127.27905 50.710735
127.27905 50.708221
127.27905 50.707592
127.27931 50.70702
127.27888 50.703121
127.27931 50.699226
127.27931 50.694466
127.27888 50.688839
127.27888 50.683208
127.28148 50.676285
127.28407 50.669357
127.2871 50.663296
127.2897 50.659832
127.29446 50.653774
127.29879 50.64901
127.30745 50.64122
127.31091 50.638187
127.32 50.629963
127.32477 50.625202
127.33169 50.619576
127.33862 50.612217
127.34425 50.604858
127.35074 50.594467
127.35291 50.585808
127.35464 50.578449
127.35593 50.562
127.35333 50.553341
127.3482 50.546108
127.34251 50.539925
127.33559 50.535595
127.32953 50.531265
127.32173 50.524338
127.31611 50.519577
127.31135 50.515247
127.30745 50.510918
127.30269 50.506157
127.29922 50.502262
127.2949 50.497932
127.29013 50.494038
127.28537 50.487976
127.28278 50.484947
127.28017 50.480183
127.27937 50.476948
127.27802 50.474991
127.27844 50.472393
127.28017 50.470661
127.28278 50.468494
127.28494 50.466766
127.2884 50.464169
127.29186 50.460705
127.29446 50.458538
127.30009 50.455509
127.30486 50.454212
127.31091 50.452911
127.3187 50.45118
127.32304 50.450314
127.32909 50.449448
127.33515 50.447285
127.33949 50.445553
127.34251 50.444256
127.34598 50.442524
127.3503 50.43906
127.35291 50.437328
127.35464 50.434731
127.35637 50.430836
127.3581 50.426937
127.3594 50.423477
127.36026 50.418713
127.36026 50.413952
127.35983 50.408756
127.35952 50.404629
127.35867 50.399818
127.35725 50.395859
127.3555 50.392742
127.35333 50.388844
127.35117 50.387112
127.34857 50.384514
127.34641 50.38192
127.34295 50.37759
127.34035 50.375423
127.33688 50.371529
127.33342 50.367634
127.33083 50.363304
127.32996 50.360706
127.32953 50.356812
127.32909 50.352482
127.32953 50.348152
127.33169 50.337765
127.33299 50.331703
127.33559 50.328239
127.33862 50.321747
127.34208 50.314819
127.34511 50.310925
127.35377 50.301834
127.35896 50.297073
127.36459 50.293175
127.37065 50.290577
127.37975 50.286682
127.3923 50.281921
127.40009 50.279755
127.40745 50.277592
127.42 50.274563
127.43342 50.27153
127.44814 50.269798
127.46026 50.268066
127.46848 50.266338
127.4771 50.264328
127.48176 50.263149
127.48753 50.261574
127.49446 50.258976
127.50052 50.256378
127.50615 50.255081
127.51134 50.253349
127.51913 50.251186
127.52519 50.25032
127.53125 50.248589
127.53905 50.246422
127.54813 50.244259
127.5542 50.242962
127.56458 50.240364
127.57368 50.240364
127.58017 50.239498
127.58623 50.236034
127.58883 50.23214
127.591 50.228241
127.59142 50.224777
127.59402 50.218285
127.59792 50.212658
127.59922 50.21006
127.59879 50.203568
127.59705 50.197075
127.59402 50.191448
127.58839 50.18322
127.58666 50.180191
127.5832 50.170235
127.5806 50.163307
127.578 50.154652
127.57584 50.147724
127.57411 50.143394
127.57065 50.137337
127.56589 50.132141
127.56113 50.126514
127.5555 50.11829
127.54727 50.108765
127.54251 50.103569
127.53732 50.098373
127.53385 50.095345
127.52909 50.091881
127.52321 50.085171
127.5187 50.079762
127.5148 50.075432
127.51091 50.070671
127.50442 50.064178
127.49576 50.053787
127.49359 50.048161
127.49186 50.039501
127.49208 50.037045
127.49232 50.034554
127.49255 50.029881
127.49303 50.025822
127.49374 50.018658
127.49491 50.009903
127.49435 50.004246
127.49548 49.996887
127.49718 49.9884
127.50397 49.977081
127.50793 49.97142
127.51189 49.965195
127.51472 49.961235
127.51868 49.955578
127.52208 49.95105
127.5266 49.941429
127.52773 49.936337
127.53 49.928978
127.53056 49.922752
127.53056 49.915962
127.52887 49.910301
127.5266 49.902946
127.5249 49.899551
127.52151 49.888233
127.52038 49.882572
127.51981 49.876347
127.51981 49.867294
127.52094 49.862766
127.52151 49.856541
127.52151 49.84692
127.52264 49.838432
127.52434 49.83334
127.53056 49.823719
127.54075 49.815231
127.54868 49.809006
127.55659 49.803345
127.56565 49.796555
127.57527 49.788631
127.58489 49.786369
127.59791 49.784672
127.60866 49.782974
127.62111 49.782406
127.63187 49.781841
127.63922 49.781273
127.65167 49.777313
127.65959 49.770523
127.66355 49.76543
127.66638 49.759769
127.66638 49.754677
127.66469 49.748451
127.66355 49.741661
127.66242 49.734871
127.66073 49.728077
127.66073 49.721287
127.65959 49.716194
127.66073 49.709969
127.66299 49.704311
127.66405 49.701328
127.66562 49.695755
127.66792 49.693459
127.67339 49.687984
127.67974 49.680218
127.68681 49.675274
127.69316 49.671036
127.69881 49.664677
127.70729 49.657616
127.71718 49.654789
127.72636 49.651966
127.73201 49.649139
127.73695 49.646317
127.7419 49.644901
127.74684 49.64349
127.7532 49.640663
127.76026 49.637135
127.76803 49.630775
127.76944 49.628658
127.77579 49.620888
127.77721 49.618065
127.77933 49.611706
127.78216 49.604645
127.7878 49.596169
127.79063 49.592636
127.79769 49.589813
127.80193 49.588398
127.81535 49.586987
127.82594 49.586281
127.83724 49.587692
127.8429 49.587692
127.85278 49.586987
127.86338 49.585575
127.87115 49.583454
127.88457 49.580631
127.89233 49.580631
127.9001 49.580631
127.9107 49.580631
127.91635 49.583454
127.92483 49.588398
127.92835 49.59193
127.93754 49.598286
127.94672 49.601818
127.95731 49.601112
127.96649 49.59758
127.97285 49.593342
127.97763 49.5877
127.98062 49.584164
127.98557 49.579216
127.99192 49.574272
127.99757 49.570038
128.00252 49.5658
128.01028 49.561562
128.01805 49.555912
128.02866 49.550259
128.03854 49.547436
128.05266 49.544609
128.06326 49.541786
128.07315 49.540371
128.08444 49.540371
128.09715 49.541786
128.10988 49.543198
128.11693 49.543903
128.12965 49.542492
128.14024 49.541077
128.15225 49.538254
128.16214 49.535427
128.1805 49.534016
128.1911 49.535427
128.20381 49.53896
128.2144 49.541077
128.22783 49.543903
128.24054 49.545315
128.25255 49.543903
128.26526 49.541077
128.27937 49.540371
128.28856 49.541077
128.30127 49.541077
128.31116 49.541077
128.32599 49.543198
128.33165 49.544609
128.3373 49.54673
128.34294 49.549553
128.35001 49.559441
128.35495 49.567211
128.35849 49.572155
128.36061 49.575687
128.36414 49.579216
128.36838 49.582748
128.37473 49.586281
128.37967 49.587692
128.38603 49.589108
128.3945 49.589108
128.41287 49.589108
128.42911 49.589108
128.43547 49.589108
128.4503 49.588398
128.45949 49.589108
128.46715 49.589806
128.47443 49.591362
128.48422 49.592197
128.49661 49.594807
128.51186 49.596821
128.52728 49.596764
128.5462 49.594807
128.5573 49.594807
128.57034 49.594154
128.58665 49.592197
128.60437 49.590584
128.62384 49.592197
128.63559 49.593502
128.64946 49.590324
128.66609 49.587727
128.68324 49.587204
128.69313 49.583565
128.70039 49.581486
128.70612 49.582008
128.7108 49.586685
128.71028 49.591885
128.71132 49.596043
128.72432 49.59742
128.73737 49.596764
128.74977 49.596111
128.7576 49.594807
128.76608 49.593502
128.77783 49.588936
128.78044 49.587631
128.78566 49.58437
128.78957 49.581108
128.79283 49.576538
128.79544 49.570015
128.7961 49.564796
128.7961 49.55827
128.7961 49.549789
128.79544 49.545223
128.79349 49.541306
128.78761 49.534782
128.78369 49.533478
128.77391 49.529564
128.76738 49.526955
128.76216 49.523037
128.75238 49.515209
128.74977 49.5126
128.74716 49.509338
128.74455 49.506729
128.7426 49.500854
128.7439 49.495636
128.74585 49.487808
128.74782 49.485195
128.75043 49.483891
128.75499 49.480629
128.76216 49.477367
128.76935 49.47541
128.77718 49.47541
128.7863 49.47541
128.79478 49.47541
128.79805 49.476063
128.80653 49.476715
128.81763 49.479324
128.8248 49.481281
128.83524 49.481934
128.84633 49.483238
128.85808 49.484543
128.86855 49.48481
128.87766 49.482586
128.892 49.479324
128.90048 49.476063
128.90831 49.473454
128.91614 49.468235
128.92462 49.465622
128.93352 49.463497
128.93964 49.463013
128.94942 49.461708
128.95595 49.461056
128.96312 49.460403
128.97356 49.459751
128.97943 49.459099
128.99379 49.457794
128.99965 49.455837
129.00684 49.451271
129.01401 49.446049
129.01727 49.439526
129.02054 49.434307
129.02249 49.429737
129.02499 49.422955
129.02837 49.416691
129.03098 49.408859
129.03488 49.399727
129.03685 49.395161
129.04141 49.388634
129.04468 49.38472
129.04924 49.378849
129.05446 49.373627
129.05838 49.369061
129.06425 49.365799
129.0723 49.360584
129.08186 49.35601
129.08904 49.354706
129.09622 49.354053
129.10666 49.354053
129.11383 49.354053
129.12363 49.355358
129.13341 49.357971
129.13928 49.361233
129.14516 49.365799
129.15233 49.370365
129.15886 49.375587
129.16107 49.3778
129.16273 49.378777
129.16742 49.381374
129.17366 49.385532
129.1825 49.390732
129.1882 49.39333
129.196 49.396446
129.20692 49.397488
129.2168 49.398525
129.22304 49.398525
129.23032 49.396969
129.23811 49.395409
129.24434 49.392811
129.2511 49.390732
129.2589 49.386574
129.26462 49.382935
129.2719 49.379295
129.2776 49.376175
129.28436 49.373058
129.2906 49.370461
129.29788 49.366821
129.30203 49.364742
129.30879 49.360584
129.31244 49.357986
129.31264 49.357853
129.31555 49.355907
129.32179 49.355385
129.32959 49.354347
129.33583 49.354347
129.34674 49.355907
129.35298 49.356426
129.35921 49.358505
129.36389 49.361103
129.36545 49.364223
129.36752 49.3689
129.367 49.375656
129.36545 49.387611
129.36441 49.39333
129.36441 49.401646
129.36649 49.408924
129.36806 49.41412
129.37117 49.420876
129.3748 49.425556
129.38104 49.430233
129.38936 49.433872
129.39716 49.43647
129.40703 49.43803
129.41847 49.43803
129.43094 49.437511
129.4377 49.437511
129.44601 49.436989
129.45329 49.435432
129.47096 49.432312
129.48811 49.431274
129.50163 49.429714
129.51202 49.428673
129.51723 49.427116
129.5219 49.423996
129.52554 49.419838
129.52814 49.414639
129.52969 49.407364
129.53075 49.397488
129.53127 49.391769
129.53178 49.383453
129.53282 49.375656
129.53386 49.366821
129.53438 49.360584
129.5349 49.354866
129.53697 49.348629
129.53801 49.341873
129.53958 49.334595
129.54114 49.327839
129.54425 49.321602
129.5479 49.313805
129.55257 49.307568
129.55569 49.304447
129.56505 49.29821
129.5744 49.291973
129.58687 49.287815
129.59779 49.286255
129.60818 49.286777
129.62222 49.288334
129.63626 49.290936
129.65028 49.292492
129.6586 49.293015
129.67212 49.292492
129.67992 49.291973
129.68875 49.290936
129.70123 49.287296
129.7085 49.284176
129.71526 49.27898
129.71786 49.276901
129.72722 49.268585
129.72981 49.265465
129.73189 49.260265
129.7345 49.254028
129.73657 49.245193
129.73813 49.237396
129.73796 49.236668
129.73813 49.236359
129.73917 49.231159
129.73969 49.225441
129.7402 49.219204
129.74124 49.214008
129.74333 49.208809
129.748 49.203613
129.75528 49.198414
129.76204 49.194256
129.77243 49.191135
129.78232 49.188019
129.79323 49.186977
129.80362 49.186459
129.81714 49.184898
129.83064 49.179184
129.83429 49.175545
129.83688 49.169308
129.83688 49.164108
129.83688 49.156311
129.83688 49.148514
129.83949 49.138119
129.84209 49.131882
129.84781 49.124084
129.86183 49.11161
129.86807 49.108494
129.88055 49.102776
129.89771 49.09602
129.91225 49.091339
129.92993 49.081985
129.94188 49.075226
129.95384 49.065872
129.96371 49.054955
129.97151 49.04612
129.9767 49.039883
129.98607 49.029488
129.99542 49.02013
130.00061 49.013893
130.00737 49.006618
130.01672 48.998302
130.02608 48.991024
130.03076 48.987385
130.04012 48.980629
130.04895 48.97543
130.0583 48.969715
130.0661 48.965553
130.07338 48.962437
130.07962 48.958797
130.08638 48.955158
130.09105 48.953079
130.09729 48.949444
130.10612 48.947365
130.11392 48.945805
130.12328 48.943203
130.13524 48.938007
130.14252 48.934368
130.15395 48.929691
130.16695 48.923973
130.17734 48.917736
130.18669 48.908901
130.19553 48.896946
130.20148 48.88826
130.2028 48.882393
130.20749 48.876156
130.21112 48.872517
130.21529 48.869915
130.22205 48.867317
130.23088 48.865238
130.2392 48.864201
130.24959 48.863678
130.26259 48.864719
130.27505 48.865757
130.28493 48.867317
130.30624 48.870438
130.31976 48.874073
130.32912 48.877712
130.34523 48.882912
130.35979 48.889668
130.3707 48.893307
130.38474 48.896946
130.39668 48.900063
130.41176 48.901623
130.42632 48.902664
130.44086 48.901623
130.45282 48.899544
130.46634 48.895386
130.47777 48.88863
130.48505 48.880833
130.48946 48.873035
130.49362 48.867317
130.5009 48.862122
130.51494 48.85952
130.52377 48.859001
130.53365 48.85952
130.54872 48.860561
130.56458 48.863678
130.57471 48.86628
130.58588 48.870956
130.59576 48.876156
130.60823 48.880314
130.62486 48.883949
130.63162 48.884472
130.64098 48.883949
130.64877 48.88343
130.65709 48.881351
130.66644 48.877193
130.67268 48.873035
130.67632 48.869396
130.67892 48.863678
130.67944 48.857441
130.67841 48.853806
130.67268 48.844967
130.66905 48.842888
130.66541 48.839249
130.65683 48.831974
130.64851 48.826256
130.64098 48.8195
130.63631 48.814301
130.63058 48.810143
130.62434 48.804943
130.62071 48.801308
130.61603 48.795589
130.61343 48.79039
130.60901 48.781555
130.60486 48.773758
130.60017 48.763363
130.5955 48.753487
130.59134 48.74361
130.58665 48.735294
130.58173 48.72646
130.57913 48.720741
130.57497 48.711906
130.57133 48.706707
130.56665 48.697872
130.56654 48.696724
130.56458 48.694752
130.55989 48.684357
130.55678 48.679161
130.55365 48.670845
130.55209 48.665646
130.54846 48.660969
130.54326 48.655769
130.54015 48.651611
130.53754 48.647972
130.53391 48.644855
130.53235 48.641735
130.53131 48.638096
130.52974 48.632381
130.52818 48.629261
130.52766 48.625103
130.52818 48.616787
130.52922 48.614189
130.53235 48.61055
130.53494 48.609509
130.54066 48.608471
130.54533 48.607952
130.55002 48.606911
130.55833 48.605873
130.56821 48.604832
130.57652 48.602753
130.58121 48.601715
130.58536 48.599113
130.59056 48.594955
130.59471 48.590279
130.59628 48.587681
130.60043 48.578842
130.60251 48.570526
130.60408 48.56221
130.60512 48.557533
130.60616 48.551815
130.60667 48.545578
130.60667 48.54142
130.60719 48.535183
130.60719 48.529984
130.60823 48.523746
130.60823 48.518028
130.60927 48.512314
130.61031 48.508675
130.61082 48.504517
130.61292 48.501396
130.61655 48.496719
130.62071 48.49464
130.62486 48.493599
130.6311 48.49152
130.63631 48.491001
130.64357 48.49152
130.64774 48.49308
130.65346 48.494122
130.65916 48.49464
130.66437 48.495159
130.67372 48.49828
130.67892 48.500877
130.68724 48.504517
130.69452 48.506073
130.70128 48.508152
130.7075 48.511272
130.7153 48.512833
130.72154 48.513351
130.7309 48.511791
130.73869 48.510754
130.74493 48.508675
130.7496 48.506073
130.75636 48.501396
130.75845 48.499317
130.76105 48.49464
130.76208 48.488922
130.76208 48.484764
130.76157 48.481644
130.75792 48.474888
130.75481 48.472809
130.74908 48.467613
130.7439 48.462933
130.74129 48.459293
130.73817 48.455658
130.73714 48.4515
130.73558 48.447342
130.73506 48.441624
130.73714 48.434864
130.73869 48.429668
130.74234 48.421871
130.74545 48.415115
130.74908 48.407837
130.75117 48.403679
130.75377 48.397961
130.75533 48.390686
130.75688 48.384968
130.75897 48.378212
130.76105 48.373531
130.76312 48.369892
130.76572 48.366257
130.76988 48.361057
130.7733 48.359062
130.77612 48.357418
130.78183 48.35482
130.78223 48.354801
130.78288 48.354301
130.78755 48.350143
130.79379 48.347023
130.80731 48.341827
130.81198 48.338707
130.81615 48.333511
130.81874 48.328312
130.82343 48.319477
130.82654 48.315319
130.82913 48.312199
130.83174 48.308041
130.8333 48.305443
130.83278 48.302322
130.83122 48.297127
130.82758 48.292969
130.82446 48.29089
130.8203 48.287251
130.81615 48.283611
130.8125 48.279972
130.81042 48.276333
130.80835 48.274254
130.8047 48.269058
130.80211 48.266979
130.79639 48.263859
130.79224 48.26178
130.78444 48.258663
130.77975 48.257622
130.77403 48.253464
130.7704 48.250347
130.76781 48.246189
130.76468 48.24099
130.76208 48.235794
130.75949 48.230595
130.7574 48.226437
130.75584 48.220718
130.75481 48.215
130.75377 48.209282
130.75429 48.202007
130.75377 48.197849
130.75273 48.193691
130.75117 48.191612
130.74753 48.187454
130.7439 48.184334
130.74025 48.181736
130.7361 48.179138
130.73038 48.177578
130.72466 48.174458
130.71999 48.17186
130.71634 48.169262
130.71219 48.166142
130.7075 48.163025
130.70335 48.159904
130.69971 48.157825
130.69426 48.155228
130.68932 48.153149
130.68517 48.150028
130.681 48.146912
130.67528 48.143272
130.67268 48.141712
130.66437 48.132877
130.66125 48.128719
130.65761 48.121964
130.65605 48.116245
130.65657 48.111046
130.65761 48.106369
130.65916 48.100132
130.66177 48.095451
130.66333 48.093372
130.66696 48.087135
130.66957 48.082977
130.67165 48.079861
130.67476 48.072582
130.67528 48.067905
130.67685 48.061668
130.67996 48.055431
130.68204 48.052834
130.6862 48.049713
130.68983 48.047634
130.69269 48.046921
130.69504 48.045555
130.70023 48.044514
130.70647 48.041397
130.71219 48.038799
130.71739 48.036198
130.72102 48.034641
130.72778 48.029442
130.7309 48.025803
130.73349 48.021645
130.73558 48.018005
130.73766 48.014889
130.73973 48.011768
130.74234 48.009689
130.74493 48.006573
130.74805 48.003452
130.75117 48.000854
130.75533 47.998257
130.7574 47.996178
130.76053 47.993576
130.76572 47.990978
130.76988 47.988899
130.77612 47.986301
130.78131 47.983181
130.78392 47.981102
130.79172 47.977463
130.79535 47.974346
130.799 47.972786
130.80418 47.970188
130.80835 47.968628
130.81354 47.965511
130.81978 47.961353
130.82706 47.956673
130.83954 47.950436
130.85045 47.945759
130.85669 47.94212
130.86136 47.939003
130.86604 47.934322
130.87071 47.929646
130.87488 47.925488
130.88112 47.91925
130.88683 47.911972
130.89151 47.905735
130.89462 47.901058
130.90034 47.894302
130.90555 47.886505
130.90918 47.880268
130.91438 47.871952
130.91905 47.863632
130.92218 47.858955
130.92633 47.854279
130.93257 47.847523
130.93672 47.841805
130.94141 47.833488
130.94609 47.825691
130.94765 47.819454
130.94972 47.811138
130.95024 47.804379
130.94972 47.795544
130.95024 47.785149
130.95076 47.776833
130.9518 47.766438
130.95128 47.753441
130.9518 47.749283
130.95284 47.743046
130.95337 47.732651
130.95596 47.726933
130.95908 47.721214
130.9622 47.718616
130.96843 47.714458
130.97571 47.709782
130.97726 47.708221
130.98039 47.705101
130.98663 47.702503
130.99547 47.698345
131.00169 47.696266
131.00793 47.694187
131.01262 47.69315
131.01834 47.692627
131.02612 47.692108
131.03133 47.692627
131.03757 47.692627
131.04277 47.691589
131.05161 47.691071
131.05835 47.690029
131.06563 47.688992
131.07291 47.688992
131.08278 47.686913
131.09215 47.68639
131.10098 47.686913
131.11034 47.68795
131.11969 47.688469
131.12749 47.691071
131.1358 47.69315
131.14308 47.695747
131.15036 47.698864
131.15764 47.700943
131.16544 47.704582
131.17635 47.70718
131.18155 47.709782
131.19038 47.712379
131.19557 47.716537
131.20181 47.720177
131.20702 47.723293
131.21378 47.727451
131.21844 47.72953
131.22469 47.732132
131.23145 47.734211
131.24236 47.73629
131.25432 47.73629
131.26315 47.73629
131.27406 47.73629
131.2829 47.735771
131.29381 47.735771
131.30681 47.73629
131.32033 47.73629
131.33072 47.736809
131.34995 47.73785
131.36191 47.738888
131.37646 47.741486
131.38893 47.744606
131.40869 47.747204
131.42012 47.749802
131.43051 47.750324
131.44038 47.752403
131.45287 47.751881
131.46429 47.750324
131.47366 47.748245
131.49133 47.743565
131.50224 47.739407
131.51056 47.734211
131.52095 47.724854
131.52823 47.716537
131.53603 47.710819
131.53989 47.708122
131.54071 47.706142
131.54279 47.701984
131.54434 47.698345
131.54642 47.692627
131.54903 47.687431
131.5511 47.683273
131.5537 47.680672
131.5589 47.677036
131.56201 47.674957
131.56721 47.670277
131.57242 47.667679
131.57761 47.6656
131.58308 47.663647
131.58488 47.663002
131.5932 47.661442
131.60152 47.661442
131.60983 47.661442
131.61659 47.662483
131.62231 47.665081
131.63011 47.66872
131.63687 47.672356
131.64258 47.678074
131.64726 47.683792
131.65298 47.68951
131.65765 47.69315
131.66753 47.700424
131.67429 47.702503
131.68208 47.704582
131.69716 47.70718
131.70651 47.707703
131.71379 47.705624
131.7247 47.703545
131.73354 47.700943
131.74342 47.697826
131.74965 47.695229
131.75641 47.692108
131.76421 47.688992
131.77356 47.686913
131.78239 47.683792
131.78915 47.681713
131.79956 47.679634
131.80995 47.678593
131.81982 47.677555
131.83125 47.677555
131.83646 47.677555
131.85101 47.678593
131.86765 47.681194
131.87959 47.682232
131.88948 47.684311
131.90091 47.685871
131.90923 47.688469
131.92014 47.691589
131.92793 47.696266
131.93782 47.699905
131.94977 47.705624
131.95808 47.709782
131.96796 47.71394
131.98044 47.720695
131.99187 47.724854
132.00279 47.727974
132.01733 47.727974
132.02982 47.724854
132.03813 47.722775
132.04904 47.722256
132.06256 47.718098
132.07243 47.71394
132.08101 47.711342
132.08569 47.710819
132.08984 47.70874
132.09349 47.707703
132.10233 47.705101
132.1096 47.702503
132.11896 47.700424
132.13039 47.699387
132.14339 47.698864
132.16158 47.698864
132.17406 47.700424
132.19069 47.702503
132.2016 47.704063
132.21251 47.70718
132.22655 47.711342
132.24007 47.7155
132.25514 47.720177
132.26813 47.725372
132.28165 47.72953
132.2962 47.73317
132.30815 47.73785
132.31854 47.743046
132.32843 47.749283
132.33675 47.752403
132.34869 47.756561
132.36377 47.75864
132.37105 47.757599
132.3804 47.757599
132.38716 47.75708
132.39755 47.755001
132.40691 47.752403
132.42043 47.749283
132.44226 47.746166
132.46097 47.743565
132.47656 47.741486
132.49164 47.739929
132.50983 47.739407
132.51587 47.739838
132.52438 47.740448
132.53789 47.742008
132.554 47.746166
132.5696 47.752922
132.58415 47.760719
132.59506 47.772675
132.60234 47.785667
132.60858 47.793983
132.6169 47.803341
132.62262 47.813217
132.6299 47.829849
132.63405 47.841805
132.64133 47.854279
132.64912 47.870392
132.65433 47.882866
132.65536 47.900017
132.65666 47.907295
132.6577 47.914574
132.65822 47.920811
132.65874 47.927567
132.65977 47.932243
132.66342 47.939003
132.66861 47.944199
132.67433 47.947319
132.68369 47.949917
132.6972 47.950954
132.70863 47.950436
132.72267 47.948875
132.73515 47.948875
132.74554 47.946796
132.75386 47.942638
132.76166 47.939522
132.77049 47.935364
132.78036 47.932762
132.79181 47.931725
132.80376 47.932243
132.81831 47.934841
132.82298 47.939003
132.83078 47.946278
132.83754 47.955112
132.84326 47.96447
132.85002 47.973827
132.85417 47.979542
132.86041 47.990459
132.86665 47.998775
132.87601 48.002934
132.88536 48.009171
132.8968 48.01281
132.90979 48.013329
132.92279 48.01437
132.93839 48.015926
132.95657 48.017487
132.97061 48.019566
132.98256 48.022686
132.99608 48.027363
133.00179 48.031521
133.00258 48.03672
133.00153 48.044514
133.00414 48.050755
133.00725 48.05595
133.01245 48.061668
133.02232 48.067387
133.03584 48.075703
133.05299 48.082458
133.0665 48.087658
133.08678 48.093895
133.10341 48.098053
133.12004 48.10273
133.13356 48.10585
133.14706 48.110008
133.16631 48.112606
133.18138 48.112606
133.20372 48.113125
133.21672 48.112087
133.23076 48.111046
133.25154 48.111046
133.27234 48.112606
133.29677 48.115723
133.31703 48.118843
133.32951 48.120403
133.33783 48.120403
133.34926 48.119884
133.3555 48.118843
133.36589 48.117805
133.37682 48.116245
133.38928 48.113644
133.40176 48.108967
133.41371 48.10429
133.42358 48.100651
133.43607 48.098572
133.44905 48.098572
133.46309 48.098053
133.48076 48.098572
133.49739 48.10273
133.51143 48.108448
133.5265 48.115204
133.5369 48.123001
133.55042 48.132877
133.56288 48.142754
133.57848 48.154709
133.59355 48.160423
133.60966 48.164062
133.62733 48.169262
133.64397 48.172379
133.65852 48.17342
133.67256 48.172901
133.69231 48.17498
133.71155 48.181217
133.7261 48.19265
133.74013 48.206165
133.75937 48.215523
133.77808 48.221237
133.80043 48.225395
133.81758 48.226437
133.82225 48.227997
133.82797 48.231113
133.83318 48.234753
133.84097 48.238392
133.85292 48.243587
133.86279 48.251385
133.87476 48.257103
133.88931 48.262302
133.8997 48.268017
133.91217 48.270096
133.92776 48.270618
133.94284 48.270618
133.96416 48.272697
133.97871 48.278934
133.99014 48.28569
133.99178 48.287327
133.99898 48.294525
134.00366 48.304924
134.00833 48.311161
134.01302 48.318436
134.01613 48.323116
134.01768 48.33091
134.02081 48.33403
134.02444 48.335068
134.03589 48.33559
134.04524 48.336628
134.0546 48.336628
134.0676 48.337669
134.07643 48.338707
134.0889 48.339748
134.10449 48.340786
134.11853 48.344944
134.13776 48.351704
134.15179 48.357418
134.17102 48.362099
134.18817 48.365734
134.20013 48.367813
134.21417 48.369896
134.22768 48.372494
134.24016 48.374054
134.25418 48.375092
134.26562 48.375092
134.28381 48.376133
134.29889 48.376652
134.31656 48.376133
134.33319 48.376652
134.34047 48.376652
134.34567 48.377171
134.35243 48.378212
134.36127 48.38081
134.36906 48.382889
134.37581 48.384968
134.38518 48.387047
134.39557 48.388084
134.41064 48.388084
134.42155 48.387047
134.43922 48.384449
134.45847 48.383408
134.47925 48.384968
134.49953 48.388607
134.51823 48.392765
134.53694 48.397442
134.55254 48.399521
134.57748 48.4016
134.59515 48.403679
134.61179 48.403679
134.63622 48.404198
134.65961 48.40472
134.67468 48.403679
134.69131 48.40004
134.70276 48.398483
134.71518 48.395103
134.71956 48.391159
134.72095 48.386528
134.72095 48.381329
134.7225 48.378731
134.72458 48.376652
134.73134 48.374573
134.73706 48.374054
134.74849 48.374054
134.75784 48.373531
134.77084 48.373013
134.78592 48.374573
134.80099 48.37561
134.81346 48.378731
134.82387 48.385487
134.83177 48.392036
134.83945 48.398483
134.84579 48.406502
134.85297 48.413555
134.85921 48.418755
134.86493 48.422913
134.87325 48.428627
134.88312 48.434345
134.8904 48.439026
134.89819 48.441105
134.90807 48.442142
134.92262 48.443184
134.93198 48.443184
134.9512 48.442142
134.96213 48.441624
134.97044 48.440582
134.98187 48.438503
134.99278 48.436424
135.00838 48.435387
135.02034 48.435387
135.03333 48.437984
135.04321 48.442661
135.04892 48.447861
135.05464 48.453056
135.06099 48.455589
135.06757 48.456028
135.07283 48.453396
135.07596 48.44994
135.07803 48.446301
135.08011 48.443703
135.0827 48.441105
135.08427 48.438503
135.08583 48.434345
135.08583 48.429668
135.08583 48.423431
135.08479 48.419273
135.0827 48.410957
135.07751 48.405239
135.07335 48.401081
135.06711 48.395363
135.06036 48.391205
135.05257 48.387566
135.04684 48.384968
135.03645 48.38237
135.02866 48.379768
135.02397 48.376652
135.01825 48.372494
135.01306 48.368336
135.00578 48.364697
134.99902 48.363136
134.98395 48.363655
134.97304 48.362617
134.96576 48.362617
134.95641 48.362099
134.94965 48.360538
134.94029 48.357941
134.93353 48.35638
134.92418 48.353783
134.91586 48.351704
134.90858 48.351181
134.90234 48.349102
134.89662 48.347023
134.89247 48.344944
134.88623 48.341305
134.88156 48.338188
134.87376 48.335068
134.87115 48.334549
134.86388 48.331951
134.85556 48.329353
134.84933 48.327793
134.83998 48.325714
134.83061 48.324154
134.8197 48.321556
134.81139 48.319477
134.80515 48.316357
134.79996 48.31324
134.79631 48.309601
134.79112 48.304401
134.78748 48.301285
134.78227 48.296604
134.77605 48.292969
134.76929 48.289848
134.76149 48.287251
134.75266 48.28413
134.74538 48.281532
134.73706 48.279453
134.72926 48.277893
134.72095 48.274776
134.71107 48.270096
134.70587 48.268017
134.69652 48.263859
134.6908 48.260742
134.68404 48.257622
134.67833 48.251385
134.67261 48.244629
134.66949 48.239429
134.66637 48.232674
134.66481 48.222279
134.66299 48.21656
134.66248 48.211365
134.66196 48.206684
134.66144 48.199409
134.6609 48.194729
134.6609 48.186935
134.66144 48.181217
134.66144 48.174458
134.66196 48.166664
134.66196 48.160423
134.66351 48.147949
134.66196 48.138596
134.65675 48.131317
134.64948 48.12352
134.64012 48.114166
134.63232 48.106888
134.6266 48.098572
134.61984 48.093372
134.61362 48.091816
134.60582 48.089214
134.59647 48.086617
134.58919 48.084019
134.58295 48.079861
134.57722 48.072063
134.57515 48.068424
134.57152 48.06115
134.57152 48.058418
134.56995 48.056469
134.56891 48.053352
134.56787 48.049194
134.56683 48.045036
134.5658 48.041397
134.56424 48.0336
134.56372 48.027882
134.56163 48.015408
134.55956 48.00761
134.558 47.999294
134.55696 47.991497
134.55644 47.984222
134.55852 47.977463
134.56059 47.973305
134.56424 47.968628
134.56943 47.965511
134.57671 47.961353
134.58087 47.957195
134.58554 47.951996
134.58867 47.947319
134.59023 47.941082
134.59023 47.934322
134.59023 47.924969
134.5923 47.919769
134.59334 47.915092
134.59802 47.908333
134.61049 47.903137
134.6188 47.900539
134.6266 47.900017
134.63544 47.900017
134.64481 47.89846
134.65103 47.89846
134.65779 47.893261
134.66039 47.891182
134.66403 47.883385
134.66403 47.876629
134.66351 47.868313
134.66351 47.862595
134.66403 47.857918
134.66455 47.851681
134.66507 47.847523
134.66611 47.841282
134.66766 47.835045
134.66924 47.828808
134.67079 47.823612
134.67494 47.818932
134.67963 47.816334
134.69522 47.809059
134.70093 47.804379
134.70613 47.80022
134.7103 47.795544
134.71652 47.787746
134.72173 47.78307
134.72693 47.77943
134.73628 47.774754
134.74304 47.772675
134.75395 47.767475
134.75864 47.764877
134.76486 47.758121
134.76695 47.75552
134.7711 47.748764
134.77473 47.742008
134.77579 47.73473
134.77579 47.726414
134.77527 47.722775
134.77318 47.719658
134.76903 47.714977
134.76642 47.710819
134.76382 47.707703
134.76019 47.704063
134.75551 47.698345
134.75291 47.693668
134.75084 47.68795
134.74719 47.682232
134.7446 47.675476
134.74043 47.668198
134.73576 47.663002
134.72952 47.658321
134.72328 47.654686
134.71756 47.651566
134.71082 47.648968
134.70354 47.645847
134.6973 47.64325
134.68898 47.638573
134.68378 47.633892
134.68015 47.628178
134.67859 47.621941
134.68066 47.612064
134.6817 47.607384
134.68118 47.601147
134.68015 47.596989
134.67131 47.585556
134.66818 47.582436
134.66248 47.576717
134.65675 47.572559
134.65312 47.568401
134.64792 47.563206
134.64272 47.558006
134.63908 47.553329
134.62921 47.545532
134.62297 47.542934
134.61621 47.540333
134.61049 47.538776
134.59958 47.535656
134.59126 47.533058
134.5871 47.530979
134.5793 47.526302
134.57515 47.523701
134.57204 47.520584
134.56839 47.515385
134.56787 47.508629
134.57256 47.503952
134.57256 47.500313
134.57098 47.496674
134.56839 47.491474
134.56111 47.485237
134.55487 47.482121
134.54865 47.48056
134.545 47.477962
134.54137 47.476921
134.53668 47.474842
134.53044 47.472244
134.52629 47.470684
134.52213 47.469124
134.51849 47.466526
134.51486 47.462368
134.51173 47.459251
134.50394 47.450413
134.49927 47.446774
134.49147 47.443138
134.48315 47.441578
134.47432 47.443138
134.46288 47.444176
134.45145 47.445217
134.43896 47.443657
134.43013 47.442616
134.42026 47.441578
134.41298 47.440018
134.40518 47.438457
134.3979 47.436378
134.39114 47.43586
134.38231 47.436378
134.37347 47.437939
134.36153 47.437939
134.35217 47.43742
134.34915 47.437206
134.34489 47.436901
134.33762 47.434822
134.33086 47.43222
134.3241 47.429104
134.31786 47.426502
134.31058 47.422344
134.30591 47.417149
134.29967 47.410393
134.29239 47.406231
134.28667 47.404152
134.27992 47.402596
134.26952 47.398438
134.26381 47.393757
134.26016 47.388561
134.25757 47.379204
134.25446 47.366211
134.25185 47.362572
134.24873 47.357895
134.24353 47.354774
134.23886 47.350616
134.23314 47.348019
134.22638 47.3475
134.21806 47.346977
134.20923 47.345421
134.19727 47.34074
134.19156 47.337624
134.18687 47.335545
134.18272 47.332943
134.17752 47.327747
134.17284 47.322029
134.17076 47.31839
134.1692 47.312672
134.16869 47.307995
134.16869 47.302799
134.16661 47.296562
134.16557 47.292923
134.16452 47.289284
134.16037 47.280968
134.15778 47.277328
134.15465 47.274212
134.15205 47.272133
134.14894 47.267971
134.14789 47.263813
134.14685 47.260178
134.14633 47.254459
134.14685 47.25082
134.14789 47.246662
134.15102 47.239906
134.15361 47.237305
134.15778 47.233669
134.16348 47.23159
134.17024 47.22847
134.17545 47.225872
134.18011 47.223793
134.18532 47.220673
134.19156 47.216515
134.19519 47.213398
134.19987 47.208199
134.20454 47.199883
134.20819 47.195724
134.21286 47.18689
134.21547 47.17857
134.21651 47.171295
134.21703 47.163498
134.21962 47.153103
134.22169 47.145824
134.22534 47.139069
134.2269 47.131271
134.2269 47.126076
134.2243 47.118797
134.22223 47.113602
134.21495 47.099567
134.21078 47.094887
134.20506 47.089691
134.19832 47.087612
134.1926 47.086571
134.17752 47.083973
134.16869 47.080334
134.16245 47.077217
134.15569 47.074615
134.14894 47.072536
134.14737 47.07098
134.14478 47.068378
134.14114 47.065262
134.1349 47.060581
134.13074 47.054867
134.12555 47.049149
134.11931 47.042389
134.11462 47.037193
134.10944 47.033035
134.10423 47.027317
134.09799 47.02108
134.09436 47.015881
134.09071 47.011204
134.08032 47.001328
134.07617 46.99873
134.07149 46.996651
134.06628 46.99509
134.05954 46.992493
134.05382 46.990414
134.05122 46.986256
134.05278 46.980019
134.05693 46.973259
134.06006 46.969101
134.06369 46.964943
134.0668 46.961308
134.06889 46.957668
134.06889 46.954029
134.06837 46.943115
134.06786 46.936356
134.06734 46.9296
134.06473 46.924923
134.0611 46.918686
134.05745 46.914005
134.05382 46.909847
134.04965 46.90517
134.0455 46.896336
134.04395 46.893215
134.0403 46.887497
134.03874 46.882301
134.03667 46.873985
134.03615 46.865669
134.03615 46.860989
134.03563 46.856831
134.03615 46.852673
134.03511 46.850075
134.0325 46.845917
134.02939 46.842796
134.026 46.840199
134.02341 46.836559
134.02081 46.83448
134.01717 46.831882
134.01457 46.828243
134.01405 46.825127
134.01405 46.822006
134.01457 46.818367
134.01509 46.81369
134.01717 46.809013
134.01926 46.806412
134.02444 46.803814
134.02757 46.802254
134.03276 46.798096
134.03485 46.793938
134.03848 46.789261
134.0416 46.783024
134.04317 46.778347
134.04317 46.771069
134.0416 46.766392
134.03745 46.760155
134.03328 46.753395
134.02965 46.748718
134.02652 46.744041
134.02029 46.734165
134.01926 46.727928
134.01874 46.721691
134.02029 46.715454
134.02289 46.706615
134.02341 46.701939
134.02289 46.693104
134.02081 46.684265
134.0182 46.676468
134.01717 46.671791
134.01561 46.668674
134.01509 46.664516
134.01302 46.656719
134.01094 46.652039
134.00729 46.648403
134.00366 46.645802
134.00002 46.641125
133.99222 46.634888
133.98442 46.628651
133.9761 46.622932
133.97144 46.619816
133.96312 46.615135
133.9574 46.612537
133.94908 46.609421
133.94128 46.60474
133.93765 46.60318
133.9288 46.599545
133.92361 46.598503
133.91737 46.595387
133.91322 46.592266
133.91061 46.588627
133.90646 46.581871
133.90437 46.577194
133.9023 46.568878
133.90178 46.5616
133.90074 46.557961
133.8997 46.552765
133.89867 46.548607
133.89554 46.542889
133.89243 46.540287
133.88618 46.53717
133.88152 46.535091
133.87424 46.529892
133.87007 46.525734
133.86903 46.522099
133.86748 46.512222
133.86743 46.51207
133.86592 46.507023
133.8644 46.503067
133.86176 46.499748
133.85968 46.498188
133.85344 46.49403
133.85033 46.491951
133.84564 46.487793
133.84357 46.484673
133.84305 46.482594
133.84305 46.478436
133.84253 46.476357
133.84201 46.473759
133.84305 46.469078
133.84357 46.46648
133.8446 46.461803
133.84668 46.458164
133.84929 46.452969
133.85292 46.449329
133.85551 46.446209
133.85812 46.444649
133.86227 46.443611
133.86748 46.44413
133.87215 46.446209
133.87579 46.446728
133.88411 46.446728
133.88826 46.446209
133.89554 46.444649
133.90074 46.443092
133.90594 46.439972
133.90958 46.436333
133.91269 46.432697
133.9153 46.428539
133.91737 46.425938
133.9231 46.418663
133.92725 46.413982
133.93193 46.409824
133.93556 46.405666
133.93973 46.40099
133.94077 46.39735
133.94077 46.394753
133.93973 46.390594
133.93869 46.386436
133.93556 46.382278
133.93037 46.378639
133.92206 46.372402
133.9153 46.369804
133.91113 46.368244
133.90543 46.367203
133.90022 46.366165
133.89502 46.365124
133.88722 46.363567
133.88152 46.361488
133.87007 46.355247
133.86644 46.350571
133.8654 46.348492
133.86436 46.344852
133.86644 46.337578
133.86903 46.332897
133.8732 46.329262
133.88048 46.326141
133.8867 46.32666
133.89035 46.327183
133.89919 46.328739
133.90491 46.330299
133.9101 46.330818
133.9153 46.330818
133.91634 46.329781
133.91685 46.327183
133.91685 46.322502
133.91322 46.318867
133.91061 46.317307
133.90491 46.31263
133.90178 46.310028
133.8997 46.307278
133.89867 46.303272
133.89899 46.300808
133.90022 46.298595
133.9021 46.296257
133.90491 46.294437
133.90642 46.292664
133.90802 46.290279
133.91049 46.287872
133.91217 46.284039
133.91336 46.279728
133.91478 46.275723
133.91576 46.27206
133.91582 46.268448
133.9153 46.263767
133.91217 46.260132
133.9075 46.257011
133.90437 46.254414
133.89867 46.252335
133.88983 46.252335
133.88203 46.252335
133.87476 46.253372
133.86903 46.253372
133.8667 46.252853
133.86098 46.252335
133.85786 46.251816
133.85631 46.250774
133.85474 46.248695
133.85474 46.246616
133.85577 46.245579
133.85735 46.244019
133.85994 46.242458
133.86253 46.240898
133.86618 46.239338
133.86877 46.237259
133.86929 46.236221
133.86929 46.233624
133.86722 46.232063
133.86514 46.230503
133.86046 46.226345
133.85838 46.224266
133.85683 46.220627
133.85526 46.21595
133.85429 46.211349
133.85242 46.207825
133.84984 46.205006
133.84679 46.203129
133.84279 46.201954
133.83739 46.201717
133.83199 46.202656
133.82823 46.207115
133.82616 46.212166
133.82408 46.219589
133.82251 46.223747
133.82043 46.227386
133.81628 46.229984
133.81264 46.230503
133.80692 46.229984
133.80328 46.227905
133.79913 46.224785
133.79704 46.222706
133.7943 46.218159
133.79309 46.213844
133.7923 46.209469
133.79135 46.205006
133.78995 46.200542
133.78807 46.196358
133.7851 46.192558
133.77989 46.188923
133.77464 46.184376
133.76913 46.180546
133.76363 46.176952
133.75836 46.173836
133.75333 46.17144
133.74542 46.169525
133.73631 46.166889
133.72792 46.16605
133.72272 46.16605
133.71526 46.165546
133.70961 46.165077
133.70505 46.163971
133.70245 46.162933
133.69933 46.160336
133.69247 46.156857
133.68871 46.154976
133.68613 46.153099
133.6833 46.150517
133.68166 46.147339
133.68062 46.1437
133.68114 46.139542
133.68166 46.133827
133.68321 46.128109
133.68634 46.121872
133.68842 46.117714
133.69176 46.114422
133.69511 46.111549
133.69829 46.109398
133.70557 46.105759
133.71025 46.102119
133.71336 46.099522
133.72064 46.091724
133.72531 46.087048
133.72896 46.081848
133.73259 46.077171
133.73416 46.069893
133.7352 46.062618
133.73572 46.054821
133.7352 46.05014
133.73363 46.043385
133.72948 46.037666
133.72531 46.034027
133.71931 46.029854
133.71336 46.026752
133.70712 46.024155
133.70255 46.021229
133.69829 46.018436
133.69414 46.014797
133.69153 46.012718
133.68686 46.009079
133.68217 46.005962
133.67906 46.002842
133.67593 45.998684
133.67282 45.995567
133.67023 45.991405
133.66971 45.98777
133.66866 45.983612
133.66866 45.979454
133.67075 45.974255
133.67075 45.971138
133.67023 45.966976
133.66899 45.95966
133.66899 45.954151
133.66814 45.948788
133.66658 45.943588
133.66554 45.940468
133.66295 45.937351
133.65878 45.937351
133.6515 45.940468
133.64371 45.942547
133.63539 45.944107
133.62552 45.944107
133.61513 45.942547
133.60577 45.938389
133.60213 45.934753
133.60005 45.930073
133.59952 45.924683
133.60161 45.920197
133.60474 45.916561
133.60941 45.910324
133.61096 45.905125
133.60837 45.899406
133.60474 45.896809
133.60005 45.894211
133.5959 45.891609
133.59174 45.887451
133.5907 45.885895
133.58966 45.883293
133.58757 45.878616
133.58757 45.874977
133.58653 45.871338
133.58446 45.869781
133.58134 45.86718
133.57718 45.866142
133.57077 45.865509
133.56419 45.868221
133.56055 45.871861
133.5564 45.878098
133.55327 45.884335
133.54912 45.88953
133.54599 45.891609
133.54132 45.893688
133.53891 45.894497
133.5358 45.894978
133.53244 45.894978
133.52669 45.894978
133.52296 45.894638
133.51979 45.894638
133.51753 45.894638
133.5139 45.893276
133.51118 45.891918
133.50891 45.89056
133.50665 45.889652
133.50394 45.88784
133.50212 45.885574
133.49986 45.88195
133.4994 45.879234
133.49986 45.876514
133.50031 45.874249
133.50076 45.873344
133.50122 45.870174
133.50302 45.867001
133.50575 45.863831
133.50529 45.862473
133.50212 45.862019
133.49986 45.862473
133.49759 45.863377
133.49306 45.863831
133.48898 45.863831
133.48581 45.863831
133.48309 45.863377
133.48128 45.862019
133.47992 45.858845
133.48038 45.855675
133.48128 45.851597
133.48219 45.847973
133.48309 45.842991
133.48309 45.839821
133.48264 45.838459
133.48038 45.836647
133.47766 45.836193
133.47359 45.835289
133.4695 45.835289
133.46317 45.834835
133.46089 45.834381
133.45772 45.833931
133.45636 45.831665
133.45636 45.829399
133.45772 45.827133
133.45909 45.822605
133.45909 45.820339
133.45728 45.813541
133.45728 45.811279
133.45636 45.808105
133.45592 45.800858
133.45682 45.798592
133.45728 45.796326
133.45818 45.79361
133.45909 45.791798
133.46225 45.789986
133.46542 45.789532
133.4686 45.789078
133.47177 45.789078
133.4772 45.789078
133.47992 45.789078
133.48491 45.789078
133.48672 45.788174
133.48898 45.786362
133.49034 45.78455
133.49126 45.78183
133.4917 45.77866
133.49126 45.776394
133.49034 45.774582
133.48672 45.773224
133.48491 45.773224
133.48174 45.773224
133.47766 45.773674
133.47449 45.775036
133.47223 45.776394
133.47041 45.777752
133.46814 45.77911
133.46542 45.779564
133.46407 45.77911
133.46361 45.777752
133.46317 45.774128
133.46271 45.773674
133.46225 45.772316
133.46045 45.768692
133.45772 45.765522
133.45682 45.764614
133.45592 45.762802
133.45592 45.760536
133.45592 45.75782
133.45636 45.755554
133.45863 45.753288
133.46135 45.75193
133.46407 45.749664
133.4695 45.74921
133.47131 45.746944
133.47313 45.744228
133.47359 45.742416
133.47403 45.74015
133.47359 45.738792
133.47267 45.737885
133.47177 45.73698
133.47041 45.735619
133.46724 45.734715
133.46317 45.733807
133.45818 45.733807
133.45682 45.733356
133.4541 45.732449
133.45093 45.731544
133.44957 45.730183
133.44775 45.728825
133.44504 45.726559
133.43915 45.723389
133.43643 45.720669
133.43372 45.717045
133.43144 45.714779
133.42873 45.712063
133.42647 45.709797
133.42329 45.706627
133.42148 45.703907
133.41922 45.701191
133.41786 45.699379
133.41695 45.696659
133.4174 45.694847
133.41966 45.693035
133.42104 45.692581
133.42465 45.693489
133.42828 45.696205
133.431 45.698471
133.43372 45.700737
133.43553 45.702095
133.43779 45.702095
133.44006 45.700737
133.44232 45.698017
133.44458 45.694847
133.4464 45.693035
133.44867 45.691223
133.4532 45.690315
133.45682 45.690315
133.46407 45.691223
133.46678 45.690769
133.46996 45.689411
133.47203 45.687946
133.47177 45.684879
133.47086 45.682163
133.47223 45.679443
133.47359 45.678535
133.47585 45.676723
133.4781 45.673553
133.47948 45.670837
133.47992 45.668571
133.48038 45.666759
133.47948 45.664948
133.4772 45.663136
133.47495 45.661774
133.47086 45.659058
133.46814 45.657246
133.46542 45.656338
133.46317 45.655884
133.45728 45.654526
133.455 45.654072
133.45183 45.653622
133.44775 45.652714
133.4455 45.65181
133.44142 45.650448
133.43961 45.649998
133.43915 45.64909
133.43825 45.647732
133.43869 45.64592
133.43961 45.644108
133.44232 45.642296
133.44594 45.639576
133.44775 45.639122
133.45229 45.63731
133.45546 45.635952
133.45772 45.63414
133.46045 45.631874
133.46271 45.630062
133.46497 45.62825
133.46651 45.626884
133.46803 45.624996
133.46512 45.622074
133.46318 45.619965
133.45596 45.618038
133.45216 45.620674
133.4467 45.623463
133.43887 45.628181
133.43008 45.632687
133.42056 45.633484
133.4146 45.631084
133.41232 45.626484
133.41905 45.620575
133.42113 45.615253
133.41653 45.613373
133.41035 45.61652
133.40184 45.616287
133.39934 45.613155
133.40323 45.608055
133.40105 45.603634
133.39685 45.598621
133.39694 45.592087
133.3997 45.589062
133.40204 45.585716
133.40526 45.581779
133.40659 45.579456
133.40538 45.574963
133.40422 45.573311
133.4034 45.571445
133.39984 45.571068
133.39754 45.571198
133.39383 45.572643
133.39011 45.574089
133.38606 45.575516
133.3822 45.574894
133.37805 45.573807
133.37625 45.57579
133.37279 45.578156
133.36874 45.57959
133.36665 45.577209
133.36694 45.573792
133.36584 45.571453
133.36438 45.569561
133.36101 45.566902
133.3573 45.564453
133.3526 45.562191
133.3499 45.563221
133.34384 45.565254
133.3396 45.565296
133.33821 45.562496
133.33923 45.558189
133.33603 45.553703
133.33231 45.551487
133.32817 45.550163
133.32373 45.55249
133.32095 45.554428
133.31783 45.556583
133.31569 45.55489
133.3147 45.551186
133.3131 45.546997
133.30841 45.548401
133.30418 45.548218
133.29924 45.548691
133.29819 45.545898
133.29947 45.542294
133.30013 45.538658
133.29668 45.536907
133.29189 45.535782
133.28482 45.534332
133.27827 45.534508
133.27457 45.535946
133.26924 45.53709
133.26898 45.53273
133.26996 45.528881
133.26863 45.525394
133.26164 45.526917
133.25566 45.528263
133.25261 45.525837
133.25017 45.523903
133.24681 45.521236
133.24353 45.517662
133.23715 45.51601
133.23149 45.517365
133.22548 45.518929
133.21791 45.519745
133.21831 45.515179
133.21965 45.511124
133.21272 45.511959
133.20671 45.513527
133.20198 45.515381
133.19292 45.514523
133.19133 45.513992
133.18953 45.51231
133.18845 45.509747
133.19145 45.508965
133.19679 45.507599
133.19991 45.505676
133.19911 45.503582
133.19048 45.501595
133.18184 45.499615
133.17847 45.497177
133.18042 45.493599
133.18304 45.489826
133.18599 45.486061
133.18471 45.482117
133.18326 45.479988
133.18188 45.477184
133.1768 45.475586
133.17506 45.473217
133.17403 45.470196
133.16893 45.468826
133.1642 45.467014
133.16393 45.462883
133.16652 45.459332
133.1653 45.454704
133.16364 45.451424
133.16101 45.447876
133.15436 45.449409
133.14879 45.449848
133.14711 45.4468
133.15128 45.443779
133.15388 45.440231
133.15967 45.437515
133.1586 45.434719
133.15514 45.433426
133.14633 45.433491
133.13736 45.431942
133.13652 45.430302
133.14224 45.428268
133.14693 45.426876
133.1516 45.425713
133.14883 45.423756
133.14499 45.423126
133.13774 45.423946
133.13214 45.424614
133.13095 45.423416
133.13191 45.420029
133.1315 45.417263
133.13419 45.412804
133.13573 45.410137
133.13689 45.408115
133.13417 45.405708
133.12894 45.402267
133.13547 45.398438
133.13966 45.395195
133.13644 45.391159
133.13475 45.388332
133.13206 45.385471
133.13174 45.381794
133.13268 45.378628
133.13589 45.375568
133.13554 45.37212
133.13586 45.368473
133.13409 45.3629
133.12953 45.366585
133.12691 45.370361
133.12254 45.371994
133.11972 45.367062
133.11839 45.363796
133.11647 45.359821
133.114 45.354675
133.11081 45.35041
133.10951 45.346687
133.11235 45.34407
133.11581 45.341705
133.1188 45.33749
133.11948 45.33363
133.11681 45.330765
133.11148 45.328465
133.11049 45.324986
133.10976 45.322205
133.10495 45.321529
133.10023 45.319717
133.1024 45.317299
133.1046 45.314651
133.09827 45.312763
133.09312 45.312073
133.09308 45.308865
133.09453 45.307327
133.10161 45.308105
133.10771 45.308838
133.11107 45.307617
133.11011 45.303909
133.10654 45.300316
133.10387 45.297451
133.10052 45.294785
133.09808 45.293068
133.09306 45.291012
133.08844 45.288284
133.09373 45.287148
133.10036 45.285847
133.09923 45.283962
133.09814 45.281628
133.09483 45.282162
133.08867 45.282112
133.08566 45.279461
133.09044 45.276928
133.09604 45.276035
133.10153 45.27285
133.09552 45.270981
133.08858 45.268833
133.09393 45.267014
133.09792 45.266052
133.10207 45.263264
133.10028 45.261349
133.09387 45.260372
133.08969 45.259956
133.08961 45.257206
133.08827 45.254169
133.08615 45.252468
133.08298 45.247974
133.08694 45.247246
133.09305 45.247978
133.09749 45.249096
133.10023 45.247387
133.09981 45.245075
133.09831 45.243637
133.09352 45.242733
133.08743 45.241772
133.08569 45.239403
133.08496 45.236851
133.09406 45.236809
133.09998 45.235931
133.09642 45.232105
133.09726 45.230083
133.09964 45.228821
133.10262 45.228268
133.10561 45.227486
133.11031 45.225636
133.11414 45.222832
133.11763 45.220016
133.11549 45.214886
133.11397 45.210236
133.11632 45.205765
133.11971 45.200428
133.12148 45.195236
133.12386 45.190311
133.12868 45.187321
133.13109 45.1856
133.12799 45.18409
133.12459 45.182106
133.12219 45.179939
133.12607 45.176449
133.12788 45.174244
133.12416 45.17247
133.12108 45.170731
133.11835 45.168545
133.11934 45.1647
133.12152 45.162052
133.12468 45.159451
133.12717 45.157043
133.12445 45.154629
133.12273 45.152267
133.12297 45.149525
133.12679 45.146725
133.12921 45.145
133.12198 45.142387
133.11829 45.14016
133.1138 45.136066
133.11337 45.133533
133.11548 45.131794
133.11893 45.133091
133.12282 45.136703
133.12778 45.139217
133.13104 45.135242
133.13028 45.132919
133.1292 45.130581
133.12808 45.128471
133.12732 45.126148
133.12592 45.123795
133.12192 45.12133
133.11861 45.125755
133.11542 45.125156
133.11064 45.124252
133.10515 45.124004
133.09959 45.121006
133.09903 45.120064
133.09753 45.118626
133.09612 45.116497
133.0941 45.113659
133.09267 45.111534
133.09039 45.107998
133.09225 45.105339
133.09346 45.102646
133.09172 45.100506
133.08893 45.099007
133.08424 45.097191
133.08156 45.094551
133.07816 45.092793
133.07578 45.094059
133.07423 45.096733
133.07059 45.097713
133.06691 45.095482
133.06541 45.094044
133.06088 45.094067
133.05812 45.092335
133.05536 45.090607
133.05293 45.088894
133.0522 45.086117
133.0533 45.084789
133.05478 45.082798
133.05603 45.079651
133.05089 45.079185
133.047 45.079239
133.04251 45.0788
133.03909 45.077274
133.03807 45.074249
133.03937 45.070648
133.03203 45.069397
133.02837 45.06694
133.03244 45.064838
133.0365 45.062962
133.03975 45.059219
133.03391 45.059406
133.02785 45.058445
133.02878 45.055283
133.03065 45.052395
133.0258 45.052399
133.02011 45.050991
133.0164 45.048992
133.01207 45.046959
133.00609 45.045078
133.00049 45.042534
132.9938 45.041309
132.98752 45.042847
132.98344 45.044949
132.98146 45.041882
132.98006 45.039528
132.98001 45.036549
132.97357 45.036247
132.97096 45.036358
132.96648 45.035919
132.96347 45.033493
132.96628 45.031101
132.9709 45.029945
132.97427 45.0285
132.97218 45.026573
132.97011 45.024639
132.96765 45.023155
132.96527 45.020985
132.9612 45.019421
132.95885 45.020458
132.95589 45.024437
132.95345 45.026382
132.95085 45.026489
132.94803 45.025444
132.94562 45.023499
132.94525 45.020508
132.94638 45.01873
132.94817 45.016979
132.94731 45.015797
132.94185 45.015312
132.93951 45.016121
132.93721 45.016464
132.9344 45.018856
132.93231 45.020588
132.93079 45.023033
132.92882 45.026833
132.92787 45.029995
132.92606 45.0322
132.92284 45.032047
132.91815 45.030224
132.91083 45.028965
132.90714 45.030396
132.90665 45.032204
132.90477 45.034863
132.90228 45.037266
132.89699 45.038616
132.8934 45.038906
132.88741 45.040684
132.88177 45.042019
132.87576 45.044022
132.8728 45.044571
132.87137 45.046104
132.87248 45.047989
132.87451 45.050598
132.87279 45.051662
132.87036 45.053383
132.86613 45.053638
132.86066 45.053379
132.85834 45.053955
132.85619 45.056145
132.85344 45.057842
132.85077 45.058632
132.84514 45.059967
132.0023 45.256145
131.99847 45.256985
131.99417 45.258537
131.991 45.26112
131.98683 45.266682
131.98404 45.269859
131.98087 45.271248
131.97511 45.273632
131.97014 45.275219
131.95663 45.277603
131.9493 45.276611
131.93996 45.276413
131.93221 45.27919
131.93239 45.284367
131.93274 45.290535
131.93181 45.296967
131.92842 45.305756
131.92729 45.308533
131.92479 45.310207
131.91904 45.31197
131.91301 45.31443
131.90923 45.316368
131.90788 45.321213
131.90681 45.325359
131.9048 45.32999
131.90306 45.333698
131.901 45.337418
131.89818 45.3391
131.89268 45.339714
131.88684 45.339649
131.88161 45.339108
131.87604 45.338348
131.86981 45.337379
131.86446 45.334328
131.86266 45.331406
131.85982 45.327141
131.85699 45.323105
131.85397 45.321129
131.84793 45.317638
131.84193 45.31506
131.83701 45.314056
131.83148 45.313976
131.82729 45.314323
131.82402 45.313957
131.82132 45.311974
131.81952 45.308823
131.81934 45.305622
131.82068 45.300556
131.82016 45.297134
131.81828 45.292389
131.81551 45.289032
131.81163 45.283649
131.80812 45.278713
131.8036 45.27335
131.79846 45.26823
131.7953 45.263969
131.79083 45.259289
131.78703 45.255047
131.78427 45.251923
131.7818 45.248333
131.78059 45.244244
131.78056 45.237614
131.77985 45.230316
131.77979 45.223225
131.78052 45.218857
131.78067 45.215881
131.7818 45.212875
131.77875 45.210217
131.77417 45.209427
131.76645 45.210548
131.75688 45.213329
131.74669 45.216808
131.74222 45.217842
131.7365 45.220055
131.73239 45.221996
131.72858 45.223469
131.72375 45.22406
131.71724 45.223545
131.7097 45.222145
131.70544 45.221119
131.70178 45.219387
131.69705 45.215847
131.68887 45.214241
131.68471 45.215263
131.68159 45.217636
131.6788 45.219994
131.67523 45.21986
131.66757 45.218967
131.66541 45.211887
131.66545 45.206623
131.66451 45.200932
131.66228 45.195499
131.65907 45.189865
131.65515 45.182877
131.65192 45.176788
131.64809 45.17186
131.64528 45.167587
131.64441 45.163265
131.64447 45.15823
131.64749 45.154263
131.65411 45.15089
131.65891 45.149387
131.6637 45.14835
131.66913 45.14706
131.67294 45.145588
131.67575 45.143684
131.67879 45.139717
131.68076 45.134178
131.68079 45.128685
131.6805 45.123203
131.67865 45.118679
131.67421 45.114223
131.66812 45.109352
131.66045 45.104752
131.65308 45.099911
131.64203 45.092651
131.63702 45.089813
131.63106 45.086765
131.62733 45.08366
131.62453 45.079391
131.62004 45.074017
131.61729 45.07066
131.61256 45.066666
131.60492 45.062515
131.59892 45.059242
131.5956 45.05727
131.58957 45.053078
131.58095 45.048729
131.57335 45.04549
131.56448 45.042744
131.55887 45.040371
131.5565 45.038372
131.55434 45.033852
131.55229 45.03162
131.54755 45.027164
131.54146 45.021603
131.53613 45.018536
131.53082 45.015694
131.52583 45.012623
131.51837 45.011894
131.51189 45.0116
131.50604 45.01083
131.50011 45.008465
131.49316 45.005207
131.48682 45.00079
131.48215 44.997704
131.47795 44.997578
131.47435 44.996754
131.47359 44.994255
131.47438 44.990807
131.47836 44.986362
131.48297 44.981445
131.48726 44.976994
131.48875 44.974442
131.48695 44.9706
131.48387 44.967014
131.47989 44.9646
131.47208 44.963421
131.46492 44.962223
131.45877 44.961689
131.45432 44.962944
131.45114 44.964165
131.44862 44.96537
131.44447 44.966389
131.4406 44.966251
131.43248 44.965076
131.42673 44.966133
131.42145 44.970608
131.41743 44.974136
131.41347 44.979034
131.40814 44.982361
131.40176 44.983891
131.39563 44.984035
131.38782 44.982624
131.38098 44.981186
131.37122 44.979588
131.36382 44.979996
131.35876 44.982403
131.35501 44.984779
131.35054 44.986027
131.34503 44.98547
131.34012 44.983757
131.33609 44.980648
131.33205 44.976856
131.32693 44.970806
131.31961 44.966171
131.31567 44.964664
131.30852 44.96323
131.30267 44.962452
131.30006 44.961826
131.29926 44.958416
131.29774 44.953419
131.29657 44.9491
131.2941 44.94413
131.29063 44.93895
131.28917 44.935093
131.28708 44.931713
131.2847 44.929024
131.28204 44.927483
131.27681 44.925777
131.26831 44.923225
131.26506 44.922386
131.26128 44.924301
131.25912 44.92664
131.25662 44.928524
131.25343 44.929283
131.24818 44.927116
131.24359 44.925392
131.23772 44.923695
131.23215 44.921764
131.22438 44.921024
131.2195 44.919991
131.21169 44.918335
131.20653 44.918224
131.20018 44.92065
131.1958 44.923492
131.19113 44.927483
131.18803 44.930069
131.18422 44.931522
131.17911 44.932552
131.17432 44.933571
131.17079 44.93388
131.16541 44.936283
131.16055 44.935707
131.15546 44.937187
131.15172 44.940472
131.14766 44.943535
131.14026 44.943924
131.13211 44.941814
131.1252 44.938305
131.12024 44.93544
131.11597 44.933704
131.11209 44.933327
131.10567 44.933926
131.10049 44.933807
131.09526 44.932091
131.08871 44.929714
131.08405 44.925697
131.08194 44.921627
131.0817 44.915916
131.08217 44.911789
131.08484 44.906475
131.08698 44.903458
131.08835 44.897938
131.08502 44.895267
131.07945 44.893101
131.07449 44.890003
131.07016 44.886436
131.06746 44.883751
131.06084 44.879318
131.0546 44.876476
131.04613 44.874138
131.039 44.872917
131.0329 44.873272
131.02876 44.874729
131.02556 44.875252
131.02162 44.873508
131.01666 44.870178
131.01077 44.867786
130.99879 44.866203
130.98814 44.865734
130.98232 44.864712
130.97708 44.862988
130.97279 44.860332
130.96976 44.856964
130.96156 44.853012
130.95537 44.85321
130.95645 44.846031
130.95461 44.840122
130.95387 44.83762
130.95407 44.834648
130.95493 44.831886
130.95847 44.831413
130.9588 44.824036
130.96027 44.820576
130.96211 44.818249
130.96654 44.81633
130.97269 44.817123
130.98047 44.81879
130.98665 44.820267
130.99149 44.820625
130.99593 44.818932
131.00186 44.814697
131.0049 44.810062
131.00668 44.806595
131.00937 44.80151
131.01106 44.795532
131.01158 44.792549
131.01302 44.788399
131.01506 44.7831
131.01978 44.780487
131.02873 44.779613
131.03551 44.780159
131.04295 44.781376
131.04716 44.782204
131.05203 44.783241
131.05487 44.781811
131.05717 44.77536
131.05957 44.771194
131.06125 44.764984
131.06358 44.759449
131.06657 44.754128
131.06995 44.749939
131.07535 44.748684
131.07877 44.745865
131.0824 44.740299
131.08351 44.73616
131.08301 44.732056
131.08217 44.727272
131.0817 44.723396
131.08218 44.719955
131.08388 44.714432
131.0863 44.710724
131.0887 44.706783
131.09441 44.705059
131.10052 44.697613
131.10289 44.692989
131.10515 44.685623
131.10806 44.678703
131.11012 44.674088
131.11238 44.666718
131.14716 44.532032
131.21751 44.296917
131.23885 44.22422
131.26237 44.145084
131.29124 44.046165
131.28221 44.039936
131.27371 44.03484
131.26018 44.034344
131.24367 44.002819
131.24529 43.993015
131.23375 43.991039
131.22931 43.985134
131.23415 43.977509
131.23036 43.963326
131.23206 43.955021
131.23904 43.948841
131.25127 43.943287
131.25597 43.932655
131.25739 43.918346
131.24368 43.892384
131.23085 43.88443
131.22749 43.87925
131.22855 43.857437
131.20038 43.831814
131.20311 43.823483
131.21039 43.824062
131.21443 43.821712
131.21492 43.809677
131.20306 43.800194
131.19858 43.792789
131.2003 43.785233
131.21329 43.774406
131.21208 43.770676
131.20137 43.763416
131.20224 43.75964
131.20735 43.758015
131.21277 43.763145
131.21906 43.764496
131.22592 43.756069
131.22221 43.743385
131.21062 43.739155
131.20624 43.733997
131.20818 43.730949
131.22539 43.722267
131.22522 43.718517
131.21162 43.715836
131.20831 43.711407
131.21651 43.687164
131.23454 43.673962
131.23636 43.668655
131.22064 43.664524
131.22533 43.653893
131.22388 43.644909
131.23073 43.636482
131.21484 43.628597
131.21036 43.621189
131.20877 43.609203
131.21074 43.606903
131.22638 43.609535
131.23351 43.607105
131.23508 43.596546
131.23053 43.587643
131.22537 43.587765
131.21326 43.594067
131.20808 43.594193
131.20274 43.590561
131.2014 43.583832
131.20612 43.573948
131.20471 43.565716
131.18292 43.563984
131.18283 43.561733
131.19687 43.55238
131.18988 43.535259
131.19574 43.527607
131.20515 43.530388
131.20979 43.519005
131.23132 43.51548
131.24263 43.507713
131.26437 43.495594
131.27376 43.488903
131.29272 43.478947
131.28099 43.477032
131.27307 43.476559
131.25784 43.474476
131.18932 43.447369
131.15001 43.418705
131.13139 43.440998
131.12563 43.451912
131.0274 43.498421
131.00267 43.501156
130.92189 43.460022
130.86342 43.435669
130.8139 43.504524
130.73615 43.551613
130.67444 43.566414
130.66693 43.581257
130.62321 43.590557
130.62299 43.627209
130.54439 43.627712
130.5173 43.624214
130.4706 43.670826
130.44859 43.717354
130.45425 43.738987
130.4238 43.751114
130.4155 43.786564
130.36331 43.878159
130.37378 43.901287
130.33006 43.948021
130.35753 43.998493
130.35323 44.044399
130.32654 44.043198
130.30455 44.028206
130.29834 44.000957
130.24847 43.977432
130.24312 43.946404
130.20021 43.943611
130.1678 43.925255
130.14229 43.879509
130.11356 43.873203
130.10019 43.845989
130.06435 43.835453
130.02077 43.85574
130.00299 43.881027
130.01277 43.959606
129.9841 43.9828
129.99788 43.995369
129.94853 44.024139
129.93819 44.02951
129.90378 44.022579
129.85855 43.99419
129.85309 44.009411
129.80916 43.96825
129.7737 43.959911
129.78862 43.94112
129.77116 43.920578
129.77979 43.902809
129.77473 43.893276
129.73596 43.889561
129.73241 43.877029
129.69931 43.881912
129.65707 43.867466
129.59448 43.881935
129.5593 43.869408
129.49139 43.875885
129.46368 43.869408
129.43826 43.842289
129.40767 43.834007
129.39543 43.813797
129.35263 43.797421
129.3103 43.812157
129.2991 43.793758
129.26067 43.813007
129.23047 43.806732
129.21255 43.783596
129.22256 43.710445
129.20589 43.685001
129.2305 43.630447
129.2263 43.598442
129.19003 43.569794
129.14523 43.566647
129.09032 43.54665
129.00317 43.519402
128.98204 43.534039
128.95813 43.534962
128.94583 43.55088
128.92949 43.553326
128.89557 43.540131
128.84961 43.559551
128.76999 43.725979
128.73874 43.726913
128.72404 43.736645
128.72774 43.75172
128.75311 43.757935
128.7338 43.796543
128.69301 43.841034
128.68575 43.885723
128.64687 43.890579
128.62827 43.92001
128.63101 43.936012
128.58476 43.98645
128.56763 44.034836
128.51534 44.119087
128.46277 44.157154
128.45465 44.195759
128.44897 44.259052
128.47169 44.310062
128.4709 44.34914
128.42987 44.462185
128.38951 44.479679
128.3596 44.508617
128.29041 44.481419
128.27206 44.454384
128.2523 44.447678
128.24982 44.438751
128.21695 44.433132
128.19823 44.419792
128.18282 44.358242
128.16321 44.33918
128.1414 44.351418
128.11853 44.343529
128.09456 44.348202
128.06628 44.366787
128.04674 44.346333
128.05803 44.305489
128.09332 44.283058
128.0574 44.247204
128.08994 44.24213
128.0988 44.217037
128.08173 44.207119
128.08359 44.181763
128.04254 44.182899
128.09619 44.131325
128.03644 44.105846
128.01372 44.120106
127.99686 44.096004
127.93449 44.081882
127.90962 44.06617
127.86713 44.063343
127.82872 44.084759
127.80018 44.082703
127.77879 44.070415
127.74969 44.083199
127.73262 44.097675
127.71314 44.196465
127.70139 44.194988
127.68377 44.16626
127.62988 44.191582
127.62876 44.183342
127.61533 44.187325
127.58563 44.226345
127.61413 44.250851
127.61135 44.280079
127.52918 44.356731
127.51281 44.361584
127.50568 44.381851
127.47405 44.398422
127.49751 44.436852
127.46626 44.464169
127.46878 44.495052
127.45032 44.505817
127.48288 44.523781
127.53478 44.520676
127.56014 44.548138
127.52549 44.567894
127.40594 44.615036
127.40112 44.629612
127.36454 44.617752
127.27341 44.634453
127.25378 44.599686
127.22382 44.618267
127.20697 44.613243
127.20636 44.636551
127.15553 44.642948
127.14513 44.612858
127.12387 44.605019
127.08779 44.611588
127.07938 44.580605
127.04395 44.565456
127.02386 44.594875
127.03709 44.646965
127.01913 44.67939
127.03567 44.706387
126.98609 44.764393
126.98278 44.820812
126.99615 44.879086
127.0694 44.918579
127.07207 44.937595
127.08801 44.943768
127.0696 44.967281
127.05234 44.969349
127.04796 44.977615
127.04358 44.981022
127.04845 44.988316
127.03483 44.989777
127.02656 45.010201
127.00127 45.024303
127.0003 45.029655
127.0037 45.033058
127.0037 45.036949
126.99397 45.041813
126.99155 45.048622
126.98619 45.049107
126.98571 45.058346
126.97404 45.061264
126.96382 45.070507
126.96285 45.081692
126.96285 45.088985
126.96528 45.10017
126.96188 45.106979
126.95993 45.111843
126.95409 45.118652
126.95556 45.131298
126.96042 45.132271
126.95993 45.135189
126.95145 45.143524
126.93732 45.140312
126.93059 45.145451
126.91839 45.140312
126.90522 45.139671
126.88628 45.139351
126.87858 45.136459
126.86382 45.135178
126.85402 45.139832
126.84985 45.144325
126.83829 45.148499
126.8232 45.143684
126.81679 45.150745
126.81229 45.150105
126.80523 45.143364
126.79816 45.143684
126.78532 45.151711
126.78211 45.151711
126.759 45.171612
126.74552 45.172897
126.73396 45.168404
126.72915 45.169365
126.72208 45.182205
126.7025 45.181564
126.69095 45.18092
126.68838 45.182205
126.68292 45.181244
126.66591 45.191193
126.65884 45.192799
126.65435 45.198257
126.65114 45.20211
126.64055 45.207245
126.63862 45.213024
126.61711 45.226185
126.60748 45.229073
126.60459 45.233566
126.58758 45.234211
126.57891 45.233891
126.56511 45.236458
126.55515 45.246731
126.54502 45.238049
126.53995 45.234661
126.52689 45.23587
126.52158 45.228134
126.50441 45.235146
126.48556 45.233936
126.47975 45.222816
126.47153 45.225235
126.46428 45.227654
126.45099 45.223061
126.43938 45.218468
126.43334 45.217743
126.43068 45.223061
126.42391 45.228134
126.40893 45.220642
126.39515 45.216534
126.38282 45.205414
126.37895 45.203964
126.37678 45.198647
126.36058 45.190426
126.35236 45.180275
126.3485 45.180275
126.34027 45.184624
126.33423 45.183174
126.33544 45.175198
126.3323 45.169395
126.32891 45.162628
126.33617 45.158035
126.33327 45.154648
126.32577 45.155617
126.31731 45.157551
126.30812 45.154648
126.30595 45.144012
126.29725 45.142803
126.29217 45.145706
126.2854 45.151508
126.27187 45.155617
126.26461 45.154648
126.26268 45.151508
126.25712 45.151989
126.25567 45.146915
126.23827 45.13797
126.22787 45.137486
126.22038 45.145222
126.2066 45.142323
126.20128 45.144497
126.18266 45.145706
126.17227 45.135551
126.15844 45.130623
126.147 45.133957
126.14509 45.139202
126.13413 45.140156
126.12126 45.140633
126.11221 45.142063
126.10029 45.139202
126.09219 45.141586
126.08551 45.141109
126.0836 45.146828
126.08027 45.152073
126.07502 45.158268
126.05357 45.164467
126.04308 45.160652
126.02736 45.162083
126.01926 45.15255
126.01353 45.152073
126.00495 45.163036
126.00018 45.16494
125.98912 45.159164
125.99017 45.16637
125.9897 45.172569
125.97826 45.168755
125.97206 45.168278
125.96062 45.16637
125.97254 45.179718
125.95538 45.183533
125.94823 45.192589
125.9387 45.191158
125.92869 45.190205
125.91344 45.189728
125.90104 45.190205
125.89818 45.20546
125.88721 45.206886
125.87625 45.208794
125.86577 45.213562
125.85623 45.220234
125.85099 45.224525
125.84527 45.231197
125.84193 45.235966
125.83288 45.233582
125.82525 45.231197
125.81143 45.230721
125.80428 45.234535
125.80238 45.2393
125.8019 45.251694
125.80047 45.26075
125.79713 45.266949
125.77806 45.266472
125.77091 45.267902
125.77187 45.273621
125.77615 45.28363
125.76614 45.286015
125.75613 45.282677
125.74796 45.281857
125.74279 45.297932
125.73325 45.306511
125.72229 45.315567
125.718 45.320808
125.71991 45.326054
125.72229 45.329391
125.71323 45.332249
125.70418 45.333202
125.69512 45.334156
125.69465 45.340355
125.69321 45.344166
125.69035 45.352268
125.68988 45.35656
125.69131 45.362278
125.69274 45.367046
125.69226 45.371811
125.69083 45.376102
125.69417 45.381821
125.70895 45.396599
125.70657 45.408039
125.70895 45.412804
125.7037 45.421387
125.70943 45.424244
125.7107 45.428265
125.6937 45.434254
125.70275 45.441883
125.69274 45.448555
125.6937 45.451893
125.70182 45.455776
125.69989 45.459518
125.69703 45.462856
125.68559 45.462856
125.68178 45.467144
125.68845 45.469051
125.69321 45.471912
125.69894 45.473343
125.70032 45.477959
125.69321 45.481445
125.68655 45.482399
125.67892 45.483353
125.68416 45.490978
125.6875 45.49527
125.68464 45.501942
125.68797 45.50766
125.60916 45.512402
125.57914 45.49118
125.49544 45.469475
125.43935 45.483616
125.45872 45.452393
125.41096 45.4356
125.36551 45.395466
125.34727 45.39262
125.33268 45.395226
125.30283 45.423981
125.29174 45.420849
125.28552 45.392319
125.2504 45.417896
125.18909 45.40086
125.12738 45.405048
125.09174 45.383041
125.07516 45.382427
125.07028 45.417637
125.03371 45.438122
125.04066 45.49157
124.96024 45.490707
124.92436 45.530807
124.90972 45.534733
124.87558 45.487286
124.87928 45.450031
124.8672 45.441833
124.8129 45.446056
124.77935 45.434689
124.75961 45.46191
124.70913 45.443005
124.66782 45.443722
124.65023 45.426132
124.58065 45.450363
124.56991 45.444191
124.56959 45.420422
124.53123 45.410351
124.4935 45.424946
124.46938 45.455086
124.45116 45.457802
124.39428 45.43943
124.36428 45.459938
124.36521 45.47068
124.34496 45.490974
124.35982 45.521629
124.34637 45.54285
124.28677 45.539272
124.26064 45.55085
124.2598 45.584442
124.22219 45.60009
124.21873 45.631611
124.16728 45.615887
124.13851 45.623314
124.12666 45.636974
124.13923 45.657364
124.1143 45.670517
124.124 45.682667
124.11707 45.692692
124.0845 45.716774
124.04985 45.717522
124.0373 45.730488
124.0687 45.729038
124.07089 45.740021
124.00769 45.749531
123.99564 45.77552
124.05659 45.801426
124.02818 45.827564
124.06112 45.843948
124.05663 45.867695
124.04888 45.890507
124.02956 45.888584
123.98542 45.907776
123.95418 45.944851
123.96704 45.968918
124.00691 45.987644
123.98758 46.014732
124.0316 46.015648
124.03969 46.029171
123.99464 46.061844
124.0069 46.085217
123.98603 46.098816
124.0032 46.124958
123.99327 46.161926
123.9603 46.164028
123.96261 46.193977
123.95028 46.205105
123.9689 46.221432
123.94331 46.238422
123.95335 46.284412
123.93385 46.286354
123.9002 46.255993
123.89639 46.297554
123.84285 46.299957
123.77435 46.262466
123.60593 46.247185
123.56702 46.226959
123.5025 46.25378
123.45078 46.232479
123.39325 46.238056
123.36726 46.21904
123.31907 46.249817
123.28806 46.249237
123.23936 46.270149
123.21857 46.269447
123.17104 46.246681
123.10517 46.333477
123.01202 46.418949
122.99928 46.448975
123.00419 46.474205
122.98363 46.499088
123.00505 46.526382
122.99821 46.569527
123.04401 46.579758
123.04597 46.617073
123.06962 46.613728
123.07822 46.602173
123.17488 46.610264
123.19563 46.589695
123.21723 46.587669
123.26244 46.611534
123.27097 46.658756
123.39238 46.679752
123.5889 46.686657
123.61719 46.72258
123.63261 46.814892
123.60954 46.807938
123.5884 46.810169
123.57806 46.815693
123.5722 46.822609
123.5849 46.828011
123.60269 46.830746
123.60854 46.839848
123.59418 46.860538
123.59721 46.875912
123.59805 46.88802
123.58532 46.891109
123.56901 46.889599
123.56573 46.866787
123.55844 46.853558
123.5649 46.839699
123.55188 46.822887
123.52741 46.823448
123.50359 46.82267
123.49776 46.821625
123.49274 46.823902
123.4811 46.832062
123.47495 46.840782
123.47341 46.850746
123.47768 46.862682
123.48544 46.870895
123.49411 46.887775
123.50141 46.899181
123.50826 46.919254
123.5151 46.936588
123.52384 46.951633
123.5265 46.956207
123.51339 46.954269
123.50928 46.955864
123.50517 46.950848
123.50038 46.948338
123.49331 46.952213
123.49035 46.954723
123.48077 46.952671
123.47415 46.951759
123.46571 46.95039
123.45795 46.950161
123.45362 46.953129
123.44952 46.955181
123.44267 46.956322
123.43834 46.956776
123.4315 46.957233
123.42944 46.953812
123.42625 46.950848
123.42032 46.947197
123.41507 46.945827
123.40755 46.945599
123.40376 46.947037
123.40366 46.950848
123.40572 46.95541
123.40115 46.958832
123.39659 46.960197
123.39043 46.959743
123.38474 46.958145
123.37698 46.957462
123.37576 46.960701
123.37561 46.966358
123.37218 46.970921
123.36945 46.975712
123.36534 46.97913
123.35964 46.982098
123.35759 46.984833
123.36033 46.990082
123.34664 46.990993
123.34846 46.994644
123.34915 46.998291
123.34481 46.998291
123.33569 46.995327
123.33044 46.994644
123.31297 47.006226
123.30956 46.96479
123.36225 46.952549
123.37932 46.903553
123.35257 46.860954
123.30817 46.849724
123.29733 46.856621
123.28528 46.859531
123.27858 46.859066
123.26309 46.854176
123.2529 46.853767
123.24393 46.852543
123.23318 46.853844
123.22723 46.845207
123.22437 46.840317
123.21851 46.832706
123.2207 46.824013
123.21703 46.817902
123.215 46.813416
123.21092 46.80975
123.20889 46.806896
123.20735 46.80217
123.19951 46.796299
123.18797 46.792187
123.17916 46.786316
123.17329 46.771637
123.16801 46.762241
123.15919 46.754608
123.15685 46.742863
123.15166 46.741055
123.14775 46.738831
123.13865 46.73875
123.12396 46.739925
123.10987 46.734055
123.09364 46.733433
123.08345 46.732292
123.07693 46.727928
123.07288 46.727009
123.05233 46.729355
123.04411 46.722309
123.02649 46.724659
123.01299 46.716831
123.00703 46.717129
123.00417 46.721134
122.99908 46.722225
122.99831 46.724072
122.99889 46.73288
122.99623 46.733841
122.99419 46.73875
122.99033 46.740971
122.98597 46.7458
122.98849 46.749531
122.99243 46.752258
122.99297 46.754627
122.99091 46.757248
122.97952 46.764587
122.97198 46.767464
122.96894 46.766937
122.96404 46.770115
122.9619 46.770462
122.95975 46.770927
122.95426 46.77457
122.95058 46.777245
122.94722 46.77692
122.94305 46.778061
122.93723 46.778095
122.93723 46.782204
122.9353 46.785603
122.93327 46.786823
122.92908 46.789322
122.88901 46.815731
122.89252 46.85376
122.87521 46.885757
122.8887 46.902657
122.8867 46.957756
122.86205 46.95602
122.83052 46.939075
122.79649 46.938786
122.76591 46.975597
122.7906 47.018074
122.80773 47.015362
122.82345 47.025894
122.84191 47.055454
122.78671 47.076344
122.73005 47.079571
122.72669 47.090038
122.69758 47.089794
122.69125 47.098843
122.65478 47.098244
122.65435 47.110359
122.60561 47.125095
122.58763 47.159328
122.56742 47.161953
122.52493 47.196205
122.51176 47.225254
122.45621 47.273434
122.44706 47.301628
122.38892 47.344009
122.4952 47.406116
122.54378 47.512638
122.56761 47.534325
122.61624 47.561909
122.75901 47.614525
122.79858 47.645092
122.83636 47.669441
122.90067 47.690273
123.18476 47.805119
123.29053 47.95195
123.53433 48.022034
123.57422 48.041721
123.73155 48.187313
123.85224 48.259869
124.0718 48.429424
124.26729 48.529858
124.27953 48.522659
124.29752 48.514019
124.3004 48.506821
124.3076 48.500343
124.31408 48.483784
124.31264 48.477306
124.29824 48.470825
124.29464 48.46291
124.3004 48.453548
124.31012 48.440231
124.32308 48.435192
124.32596 48.425114
124.32668 48.418636
124.30508 48.415035
124.3058 48.408558
124.31012 48.402077
124.30293 48.398479
124.3022 48.39344
124.31444 48.391281
124.3202 48.386242
124.31372 48.38192
124.30652 48.379761
124.3022 48.373283
124.30148 48.366806
124.31948 48.357445
124.3166 48.349525
124.31876 48.339451
124.32956 48.333691
124.34107 48.33009
124.33532 48.320011
124.35259 48.314255
124.34899 48.302017
124.35764 48.297695
124.37635 48.292656
124.37923 48.282578
124.38787 48.277538
124.39003 48.271061
124.39938 48.258823
124.39795 48.250904
124.39075 48.249466
124.38715 48.244427
124.39362 48.239388
124.39507 48.233627
124.41451 48.223549
124.4217 48.222828
124.45482 48.196915
124.45841 48.181797
124.45841 48.175316
124.4505 48.170277
124.45554 48.165237
124.46706 48.16164
124.4613 48.15588
124.45985 48.148682
124.46777 48.136444
124.46451 48.129066
124.44402 48.127087
124.42674 48.122765
124.42962 48.117725
124.43581 48.109264
124.41808 48.101898
124.41882 48.094692
124.41846 48.086052
124.42458 48.083172
124.43124 48.083305
124.4361 48.08749
124.43686 48.097309
124.4469 48.09613
124.45482 48.105488
124.46849 48.108368
124.47095 48.120113
124.49297 48.120605
124.50233 48.124924
124.50304 48.132126
124.50737 48.142204
124.50017 48.165958
124.51669 48.170898
124.51672 48.177475
124.51456 48.185394
124.53904 48.196915
124.54336 48.202671
124.5448 48.209152
124.54552 48.214909
124.55272 48.219948
124.55848 48.225708
124.55992 48.233627
124.55704 48.242985
124.55056 48.245865
124.54552 48.250904
124.55416 48.265301
124.5592 48.266743
124.57216 48.272499
124.56856 48.27898
124.55632 48.281139
124.55632 48.2869
124.54696 48.293377
124.54624 48.305614
124.54336 48.308495
124.54408 48.314255
124.54984 48.318573
124.55056 48.323612
124.5448 48.325771
124.53904 48.326492
124.5304 48.334412
124.52393 48.33297
124.51745 48.331532
124.51312 48.331532
124.50953 48.332249
124.51096 48.338009
124.51169 48.343048
124.50809 48.350967
124.51529 48.356007
124.51672 48.366806
124.50989 48.374363
124.51096 48.379044
124.52357 48.38876
124.51745 48.394161
124.51312 48.397758
124.51276 48.404598
124.51745 48.409279
124.52177 48.415035
124.5286 48.418995
124.52753 48.427994
124.51924 48.44178
124.52248 48.451752
124.52753 48.453911
124.52896 48.461826
124.5358 48.472267
124.53185 48.482704
124.5304 48.489902
124.52608 48.494942
124.5232 48.512939
124.52608 48.517979
124.53112 48.520859
124.53688 48.525898
124.53832 48.533817
124.52896 48.540295
124.51961 48.541016
124.51312 48.547493
124.51745 48.55685
124.52896 48.56189
124.53545 48.57341
124.54912 48.574848
124.55776 48.569809
124.56208 48.575569
124.5556 48.586369
124.56927 48.589966
124.57575 48.589245
124.58008 48.591408
124.58511 48.593567
124.59159 48.594284
124.59519 48.600765
124.5844 48.618042
124.59303 48.631001
124.59447 48.655476
124.60527 48.665554
124.60959 48.673473
124.61175 48.684269
124.61247 48.695068
124.61319 48.712345
124.60743 48.723866
124.60671 48.746899
124.61175 48.752659
124.62543 48.760578
124.64558 48.771374
124.6463 48.781452
124.64846 48.790813
124.63972 48.811646
124.64127 48.816727
124.64271 48.821766
124.64919 48.827526
124.6607 48.833286
124.67366 48.834003
124.68446 48.834724
124.69093 48.839043
124.69093 48.844803
124.69022 48.849842
124.69382 48.855602
124.69885 48.8592
124.7039 48.867119
124.7039 48.883675
124.69382 48.890156
124.70174 48.900955
124.69669 48.918232
124.70174 48.91967
124.71541 48.915352
124.73269 48.915352
124.74187 48.920692
124.74493 48.928352
124.74876 48.932945
124.74799 48.945198
124.74339 48.952854
124.75105 48.972
124.77028 48.990051
124.77173 48.994972
124.77556 48.995739
124.7924 49.011818
124.79317 49.017944
124.80083 49.022541
124.80389 49.034027
124.81232 49.041683
124.81308 49.045513
124.80849 49.054703
124.81232 49.064659
124.81997 49.066189
124.82074 49.071548
124.797 49.10601
124.79777 49.112137
124.80542 49.114433
124.81844 49.11673
124.83376 49.122089
124.84371 49.139702
124.84677 49.156551
124.85213 49.162678
124.85902 49.167271
124.87511 49.1688
124.88123 49.177227
124.88966 49.178757
124.90804 49.17799
124.92182 49.174164
124.94479 49.160378
124.97772 49.160378
125.00988 49.175694
125.02903 49.174927
125.03362 49.171864
125.0275 49.153488
125.0451 49.141998
125.06578 49.137405
125.08799 49.128983
125.09948 49.125919
125.10637 49.124386
125.11479 49.126686
125.12321 49.143532
125.12169 49.155018
125.12399 49.164207
125.11709 49.174164
125.11938 49.179523
125.15461 49.164207
125.15461 49.174927
125.1638 49.19101
125.17299 49.197136
125.18601 49.196369
125.18984 49.190243
125.21281 49.192539
125.21052 49.197903
125.22047 49.232361
125.20669 49.247677
125.20745 49.25227
125.22124 49.253803
125.22583 49.257629
125.21204 49.263756
125.22353 49.270649
125.20515 49.275246
125.20592 49.279839
125.22124 49.282902
125.22736 49.288261
125.23196 49.301281
125.2511 49.313534
125.24344 49.325783
125.25646 49.341866
125.2511 49.355648
125.26565 49.357948
125.26794 49.376324
125.25034 49.389343
125.24957 49.416912
125.24804 49.433758
125.26022 49.440804
125.26029 49.45137
125.25569 49.458263
125.24497 49.463623
125.23731 49.473579
125.21434 49.487362
125.21894 49.491192
125.23042 49.491192
125.23885 49.495785
125.23655 49.502678
125.22736 49.503441
125.22124 49.515694
125.22507 49.532543
125.23042 49.533306
125.22586 49.548965
125.22659 49.553219
125.222 49.560875
125.21204 49.564705
125.18754 49.567768
125.18678 49.573895
125.1929 49.579254
125.20515 49.583847
125.20898 49.589973
125.19979 49.589973
125.18984 49.605289
125.17452 49.612946
125.17223 49.621372
125.1661 49.629795
125.15691 49.629028
125.15231 49.616776
125.14466 49.615246
125.13393 49.618309
125.12092 49.642811
125.12092 49.66655
125.13087 49.671913
125.14772 49.672676
125.15691 49.67038
125.16457 49.664253
125.17376 49.658894
125.17835 49.649704
125.17682 49.641281
125.17606 49.632858
125.18372 49.629028
125.19137 49.633621
125.1929 49.643578
125.19366 49.652767
125.21204 49.667316
125.20898 49.707901
125.21664 49.723984
125.20821 49.732407
125.19444 49.737003
125.21434 49.757679
125.21894 49.79903
125.19749 49.810516
125.18678 49.81358
125.17069 49.822769
125.16917 49.830425
125.18218 49.834255
125.21894 49.835785
125.23196 49.848804
125.22813 49.854931
125.20975 49.86182
125.21204 49.866417
125.23196 49.866417
125.23655 49.871777
125.2197 49.897049
125.20439 49.911598
125.21587 49.925381
125.18907 49.9384
125.18601 49.94912
125.17226 49.956615
125.17759 49.962139
125.22813 49.959839
125.23579 49.965965
125.23042 49.985111
125.23272 49.988937
125.23962 49.994301
125.24651 49.995831
125.25876 49.996597
125.27331 49.997364
125.28249 50.001957
125.28862 50.011913
125.29015 50.019569
125.28862 50.027229
125.28173 50.031822
125.25263 50.035652
125.24344 50.039478
125.23885 50.047905
125.2599 50.049053
125.26603 50.057476
125.27445 50.059006
125.29436 50.046753
125.30815 50.045223
125.31657 50.048286
125.32729 50.057476
125.3227 50.064369
125.28288 50.066666
125.26527 50.075855
125.26373 50.081215
125.28135 50.091167
125.27752 50.095764
125.25455 50.095764
125.25148 50.098061
125.25301 50.10342
125.27676 50.11261
125.27139 50.125629
125.28977 50.133286
125.2936 50.141708
125.30202 50.140945
125.30432 50.134819
125.30738 50.118736
125.31351 50.115673
125.32117 50.11644
125.325 50.121799
125.32193 50.133286
125.32806 50.137115
125.34567 50.136349
125.36022 50.135582
125.37171 50.140179
125.36635 50.146305
125.35104 50.146305
125.33801 50.150135
125.32729 50.158558
125.32653 50.164684
125.33649 50.165447
125.35104 50.162384
125.36252 50.174637
125.37553 50.171574
125.38319 50.174637
125.38243 50.180763
125.37401 50.18689
125.37477 50.192249
125.3809 50.196079
125.40157 50.193016
125.42149 50.196079
125.42301 50.200672
125.4345 50.202206
125.44063 50.209099
125.43909 50.215988
125.42532 50.222115
125.42608 50.227474
125.43756 50.229008
125.44675 50.224411
125.45671 50.225945
125.45364 50.231304
125.43987 50.237431
125.43909 50.248917
125.43297 50.25581
125.4345 50.263466
125.43833 50.265766
125.46054 50.264999
125.45901 50.274189
125.45211 50.287205
125.45288 50.291801
125.45824 50.295628
125.47202 50.295628
125.47815 50.304817
125.48428 50.309414
125.50342 50.306351
125.51184 50.308647
125.50954 50.314007
125.49729 50.319366
125.49959 50.323963
125.5218 50.327026
125.50802 50.339279
125.50648 50.344639
125.5172 50.349998
125.53482 50.350765
125.54094 50.356892
125.53558 50.362251
125.52026 50.362251
125.51261 50.366081
125.52869 50.38063
125.5195 50.397476
125.51491 50.399773
125.50802 50.400539
125.50112 50.406666
125.51644 50.412792
125.5218 50.419685
125.53175 50.418152
125.54094 50.409729
125.55319 50.402836
125.56161 50.39901
125.56774 50.39901
125.5731 50.402069
125.57387 50.408195
125.56009 50.422745
125.55396 50.432701
125.55473 50.438828
125.56315 50.438828
125.57157 50.436531
125.58229 50.434235
125.58536 50.436531
125.58536 50.439594
125.57617 50.442657
125.57157 50.446484
125.57999 50.45108
125.59072 50.45261
125.60297 50.45108
125.61369 50.438828
125.62365 50.441124
125.63437 50.448784
125.64126 50.46563
125.65198 50.472523
125.66423 50.477882
125.69027 50.478649
125.69563 50.482475
125.69333 50.484776
125.67419 50.486305
125.66882 50.488602
125.67189 50.495495
125.6895 50.496262
125.72013 50.516937
125.72932 50.522297
125.74004 50.52153
125.74387 50.518467
125.73238 50.507748
125.73392 50.503151
125.7431 50.503918
125.76385 50.508228
125.76531 50.516171
125.75842 50.526127
125.75919 50.53072
125.76608 50.532253
125.7791 50.528423
125.78828 50.533016
125.79365 50.539909
125.80513 50.543739
125.81279 50.543739
125.81815 50.547565
125.81509 50.553692
125.81892 50.565945
125.81049 50.579727
125.81049 50.59045
125.80437 50.59428
125.80666 50.618782
125.78599 50.637161
125.78675 50.646351
125.79563 50.654549
125.79441 50.658604
125.78293 50.67009
125.78216 50.677746
125.80513 50.685406
125.81815 50.694595
125.81738 50.702251
125.80131 50.709911
125.79441 50.719097
125.77527 50.719097
125.77068 50.722927
125.77144 50.727524
125.78898 50.736786
125.78828 50.741306
125.78216 50.74437
125.77527 50.74437
125.74923 50.74437
125.75 50.751263
125.77068 50.765812
125.78369 50.771938
125.8036 50.768875
125.82428 50.755089
125.83653 50.756622
125.83959 50.767342
125.82581 50.778828
125.82504 50.788784
125.8281 50.791847
125.85797 50.790314
125.88185 50.800133
125.88171 50.807163
125.8725 50.815952
125.88401 50.821712
125.90775 50.827072
125.91846 50.833965
125.9177 50.841621
125.91004 50.847748
125.88718 50.854046
125.89166 50.859234
125.90469 50.857704
125.93608 50.851578
125.95226 50.858528
125.95063 50.863064
125.93991 50.86689
125.93838 50.87072
125.94833 50.880676
125.95139 50.895226
125.95752 50.898289
125.96441 50.897522
125.97131 50.889866
125.97284 50.869953
125.98662 50.86689
125.99428 50.873783
125.98815 50.886036
125.98891 50.892162
125.99581 50.895992
125.99198 50.904415
125.99811 50.906712
126.00576 50.900585
126.01419 50.899055
126.02184 50.900585
126.01725 50.909775
126.01247 50.915325
126.01323 50.925282
126.02127 50.931789
126.03008 50.930641
126.0385 50.923367
126.04079 50.928726
126.04041 50.935238
126.03773 50.940979
126.0519 50.949402
126.0506 50.960217
126.06416 50.958977
126.06913 50.959358
126.07372 50.961273
126.07564 50.965866
126.06339 50.967014
126.063 50.973141
126.05917 50.975822
126.04884 50.975441
126.04172 50.976494
126.03927 50.983479
126.04156 50.98999
126.03697 50.998028
126.02797 51.002815
126.02663 51.005688
126.0274 51.007984
126.03142 51.012772
126.02874 51.016216
126.0318 51.021576
126.0427 51.023678
126.03295 51.029617
126.03793 51.034977
126.05056 51.028851
126.05554 51.031914
126.05171 51.038807
126.04176 51.041103
126.02453 51.04187
126.01993 51.043785
126.02491 51.048763
126.02299 51.054123
126.00845 51.052208
126.00423 51.056038
126.01074 51.063694
126.00462 51.065609
126.00002 51.063313
125.98777 51.074799
125.97322 51.081688
125.97514 51.085136
125.97973 51.08437
125.98662 51.086666
125.98432 51.089729
125.97552 51.091263
125.97322 51.095856
125.9939 51.115383
125.99198 51.11998
125.98087 51.116531
125.97552 51.123039
125.96939 51.123425
125.94373 51.106579
125.9334 51.107727
125.92766 51.11232
125.92727 51.116531
125.91924 51.119595
125.91962 51.122658
125.9311 51.123806
125.93455 51.127254
125.90469 51.139122
125.89204 51.134529
125.88515 51.135292
125.87597 51.139503
125.86524 51.139503
125.85873 51.142567
125.85873 51.148693
125.87482 51.152905
125.86869 51.159798
125.86716 51.167454
125.85452 51.173199
125.85567 51.18507
125.84648 51.199619
125.84687 51.20919
125.83308 51.216465
125.81815 51.21838
125.75011 51.2248
125.75329 51.258148
125.70189 51.300404
125.69163 51.328625
125.63389 51.361492
125.61115 51.383606
125.61578 51.395325
125.59984 51.396954
125.56323 51.42976
125.56918 51.446468
125.5359 51.460541
125.51405 51.491535
125.37328 51.584473
125.35986 51.609798
125.34354 51.622177
125.30814 51.608292
125.27466 51.635818
125.25216 51.628719
125.22083 51.638943
125.20697 51.626438
125.16801 51.63765
125.1273 51.632412
125.12032 51.657219
125.09077 51.656559
125.05273 51.598694
125.0648 51.551685
125.03957 51.527924
124.99875 51.527691
124.97605 51.506802
124.92064 51.496334
124.90858 51.478458
124.93506 51.446037
124.87608 51.406124
124.87782 51.38657
124.85721 51.378189
124.76481 51.388542
124.74368 51.355404
124.72216 51.344738
124.68615 51.331619
124.64799 51.334389
124.62483 51.325371
124.56775 51.368896
124.48261 51.378773
124.47036 51.360638
124.42932 51.351974
124.42245 51.299507
124.39242 51.269833
124.35767 51.277657
124.34022 51.270226
124.33186 51.291817
124.30412 51.287937
124.26407 51.306683
124.25745 51.323399
124.21714 51.348324
124.1796 51.336941
124.1546 51.344166
124.09143 51.341133
124.06403 51.319088
123.98707 51.321251
123.93258 51.311687
123.91882 51.299274
123.88299 51.317989
123.83513 51.366138
123.78708 51.35976
123.71086 51.397678
123.67753 51.372505
123.6737 51.35017
123.65295 51.341358
123.65453 51.317726
123.58896 51.310608
123.56039 51.288944
123.47976 51.290192
123.43232 51.269222
123.40656 51.276997
123.37073 51.26532
123.33203 51.270885
123.27485 51.250103
123.22411 51.267151
123.21944 51.279858
123.18092 51.282848
123.14616 51.299252
123.1204 51.296196
123.06189 51.319305
122.9942 51.311451
122.95921 51.344513
122.95542 51.392906
122.89594 51.415264
122.89352 51.443935
122.86404 51.45372
122.8477 51.476273
122.877 51.501976
122.85387 51.527878
122.87846 51.541088
122.86703 51.559875
122.82501 51.583649
122.84937 51.605347
122.81369 51.631725
122.80902 51.653793
122.74274 51.742352
122.76495 51.778065
122.72528 51.832214
122.71853 51.876717
122.6992 51.888771
122.72388 51.921692
122.71908 51.977394
122.67699 51.973186
122.66457 51.983723
122.64362 52.057766
122.61747 52.065708
122.63705 52.108189
122.62369 52.135235
122.68372 52.139072
122.7309 52.152119
122.76295 52.177105
122.75726 52.22686
122.78004 52.238503
122.7801 52.251301
122.75593 52.265461
122.70371 52.25489
122.67191 52.275356
122.57912 52.265209
122.5537 52.281376
122.47098 52.2948
122.47701 52.340118
122.4399 52.392448
122.40919 52.372639
122.40048 52.376186
122.3597 52.41222
122.33619 52.411457
122.30334 52.473862
122.2007 52.467854
122.17194 52.486404
122.15891 52.513412
122.13219 52.507298
122.12637 52.474529
122.07321 52.438744
122.08384 52.425655
122.03323 52.411606
122.04033 52.393436
122.02836 52.376102
121.9697 52.342468
121.94073 52.297192
121.92004 52.284504
121.83414 52.281418
121.76215 52.306866
121.71183 52.314621
121.70144 52.351456
121.65141 52.389137
121.6716 52.418549
121.64092 52.441277
121.58331 52.441982
121.55811 52.459084
121.51154 52.455402
121.49197 52.478313
121.40139 52.505226
121.39703 52.522736
121.35443 52.527306
121.31563 52.569439
121.26946 52.582588
121.21632 52.574299
121.18432 52.594368
121.23254 52.628632
121.27498 52.641243
121.28806 52.66143
121.37717 52.687382
121.44067 52.728729
121.47627 52.772907
121.5046 52.778519
121.59438 52.834713
121.61347 52.852001
121.59692 52.872711
121.59942 52.889912
121.64798 52.908218
121.70425 52.992714
121.77872 53.018986
121.80917 53.064106
121.76643 53.092834
121.77099 53.108234
121.74326 53.147285
121.71567 53.144039
121.64614 53.180466
121.65304 53.194309
121.6685 53.197117
121.67065 53.236935
121.65987 53.246796
121.60126 53.260086
121.5316 53.307648
121.50035 53.313889
121.49738 53.321045
121.48844 53.332649
>
121.48844 53.332649
121.49738 53.321045
121.50035 53.313889
121.5316 53.307648
121.60126 53.260086
121.65987 53.246796
121.67065 53.236935
121.6685 53.197117
121.65304 53.194309
121.64614 53.180466
121.71567 53.144039
121.74326 53.147285
121.77099 53.108234
121.76643 53.092834
121.80917 53.064106
121.77872 53.018986
121.70425 52.992714
121.64798 52.908218
121.59942 52.889912
121.59692 52.872711
121.61347 52.852001
121.59438 52.834713
121.5046 52.778519
121.47627 52.772907
121.44067 52.728729
121.37717 52.687382
121.28806 52.66143
121.27498 52.641243
121.23254 52.628632
121.18432 52.594368
121.21632 52.574299
121.26946 52.582588
121.31563 52.569439
121.35443 52.527306
121.39703 52.522736
121.40139 52.505226
121.49197 52.478313
121.51154 52.455402
121.55811 52.459084
121.58331 52.441982
121.64092 52.441277
121.6716 52.418549
121.65141 52.389137
121.70144 52.351456
121.71183 52.314621
121.76215 52.306866
121.83414 52.281418
121.92004 52.284504
121.94073 52.297192
121.9697 52.342468
122.02836 52.376102
122.04033 52.393436
122.03323 52.411606
122.08384 52.425655
122.07321 52.438744
122.12637 52.474529
122.13219 52.507298
122.15891 52.513412
122.17194 52.486404
122.2007 52.467854
122.30334 52.473862
122.33619 52.411457
122.3597 52.41222
122.40048 52.376186
122.40919 52.372639
122.4399 52.392448
122.47701 52.340118
122.47098 52.2948
122.5537 52.281376
122.57912 52.265209
122.67191 52.275356
122.70371 52.25489
122.75593 52.265461
122.7801 52.251301
122.78004 52.238503
122.75726 52.22686
122.76295 52.177105
122.7309 52.152119
122.68372 52.139072
122.62369 52.135235
122.63705 52.108189
122.61747 52.065708
122.64362 52.057766
122.66457 51.983723
122.67699 51.973186
122.71908 51.977394
122.72388 51.921692
122.6992 51.888771
122.71853 51.876717
122.72528 51.832214
122.76495 51.778065
122.74274 51.742352
122.80902 51.653793
122.81369 51.631725
122.84937 51.605347
122.82501 51.583649
122.86703 51.559875
122.87846 51.541088
122.85387 51.527878
122.877 51.501976
122.8477 51.476273
122.86404 51.45372
122.89352 51.443935
122.89594 51.415264
122.95542 51.392906
122.95921 51.344513
122.9942 51.311451
123.06189 51.319305
123.1204 51.296196
123.14616 51.299252
123.18092 51.282848
123.21944 51.279858
123.22411 51.267151
123.27485 51.250103
123.33203 51.270885
123.37073 51.26532
123.40656 51.276997
123.43232 51.269222
123.47976 51.290192
123.56039 51.288944
123.58896 51.310608
123.65453 51.317726
123.65295 51.341358
123.6737 51.35017
123.67753 51.372505
123.71086 51.397678
123.78708 51.35976
123.83513 51.366138
123.88299 51.317989
123.91882 51.299274
123.93258 51.311687
123.98707 51.321251
124.06403 51.319088
124.09143 51.341133
124.1546 51.344166
124.1796 51.336941
124.21714 51.348324
124.25745 51.323399
124.26407 51.306683
124.30412 51.287937
124.33186 51.291817
124.34022 51.270226
124.35767 51.277657
124.39242 51.269833
124.42245 51.299507
124.42932 51.351974
124.47036 51.360638
124.48261 51.378773
124.56775 51.368896
124.62483 51.325371
124.64799 51.334389
124.68615 51.331619
124.72216 51.344738
124.74368 51.355404
124.76481 51.388542
124.85721 51.378189
124.87782 51.38657
124.87608 51.406124
124.93506 51.446037
124.90858 51.478458
124.92064 51.496334
124.97605 51.506802
124.99875 51.527691
125.03957 51.527924
125.0648 51.551685
125.05273 51.598694
125.09077 51.656559
125.12032 51.657219
125.1273 51.632412
125.16801 51.63765
125.20697 51.626438
125.22083 51.638943
125.25216 51.628719
125.27466 51.635818
125.30814 51.608292
125.34354 51.622177
125.35986 51.609798
125.37328 51.584473
125.51405 51.491535
125.5359 51.460541
125.56918 51.446468
125.56323 51.42976
125.59984 51.396954
125.61578 51.395325
125.61115 51.383606
125.63389 51.361492
125.69163 51.328625
125.70189 51.300404
125.75329 51.258148
125.75011 51.2248
125.81815 51.21838
125.83308 51.216465
125.84687 51.20919
125.84648 51.199619
125.85567 51.18507
125.85452 51.173199
125.86716 51.167454
125.86869 51.159798
125.87482 51.152905
125.85873 51.148693
125.85873 51.142567
125.86524 51.139503
125.87597 51.139503
125.88515 51.135292
125.89204 51.134529
125.90469 51.139122
125.93455 51.127254
125.9311 51.123806
125.91962 51.122658
125.91924 51.119595
125.92727 51.116531
125.92766 51.11232
125.9334 51.107727
125.94373 51.106579
125.96939 51.123425
125.97552 51.123039
125.98087 51.116531
125.99198 51.11998
125.9939 51.115383
125.97322 51.095856
125.97552 51.091263
125.98432 51.089729
125.98662 51.086666
125.97973 51.08437
125.97514 51.085136
125.97322 51.081688
125.98777 51.074799
126.00002 51.063313
126.00462 51.065609
126.01074 51.063694
126.00423 51.056038
126.00845 51.052208
126.02299 51.054123
126.02491 51.048763
126.01993 51.043785
126.02453 51.04187
126.04176 51.041103
126.05171 51.038807
126.05554 51.031914
126.05056 51.028851
126.03793 51.034977
126.03295 51.029617
126.0427 51.023678
126.0318 51.021576
126.02874 51.016216
126.03142 51.012772
126.0274 51.007984
126.02663 51.005688
126.02797 51.002815
126.03697 50.998028
126.04156 50.98999
126.03927 50.983479
126.04172 50.976494
126.04884 50.975441
126.05917 50.975822
126.063 50.973141
126.06339 50.967014
126.07564 50.965866
126.07372 50.961273
126.06913 50.959358
126.06416 50.958977
126.0506 50.960217
126.0519 50.949402
126.03773 50.940979
126.04041 50.935238
126.04079 50.928726
126.0385 50.923367
126.03008 50.930641
126.02127 50.931789
126.01323 50.925282
126.01247 50.915325
126.01725 50.909775
126.02184 50.900585
126.01419 50.899055
126.00576 50.900585
125.99811 50.906712
125.99198 50.904415
125.99581 50.895992
125.98891 50.892162
125.98815 50.886036
125.99428 50.873783
125.98662 50.86689
125.97284 50.869953
125.97131 50.889866
125.96441 50.897522
125.95752 50.898289
125.95139 50.895226
125.94833 50.880676
125.93838 50.87072
125.93991 50.86689
125.95063 50.863064
125.95226 50.858528
125.93608 50.851578
125.90469 50.857704
125.89166 50.859234
125.88718 50.854046
125.91004 50.847748
125.9177 50.841621
125.91846 50.833965
125.90775 50.827072
125.88401 50.821712
125.8725 50.815952
125.88171 50.807163
125.88185 50.800133
125.85797 50.790314
125.8281 50.791847
125.82504 50.788784
125.82581 50.778828
125.83959 50.767342
125.83653 50.756622
125.82428 50.755089
125.8036 50.768875
125.78369 50.771938
125.77068 50.765812
125.75 50.751263
125.74923 50.74437
125.77527 50.74437
125.78216 50.74437
125.78828 50.741306
125.78898 50.736786
125.77144 50.727524
125.77068 50.722927
125.77527 50.719097
125.79441 50.719097
125.80131 50.709911
125.81738 50.702251
125.81815 50.694595
125.80513 50.685406
125.78216 50.677746
125.78293 50.67009
125.79441 50.658604
125.79563 50.654549
125.78675 50.646351
125.78599 50.637161
125.80666 50.618782
125.80437 50.59428
125.81049 50.59045
125.81049 50.579727
125.81892 50.565945
125.81509 50.553692
125.81815 50.547565
125.81279 50.543739
125.80513 50.543739
125.79365 50.539909
125.78828 50.533016
125.7791 50.528423
125.76608 50.532253
125.75919 50.53072
125.75842 50.526127
125.76531 50.516171
125.76385 50.508228
125.7431 50.503918
125.73392 50.503151
125.73238 50.507748
125.74387 50.518467
125.74004 50.52153
125.72932 50.522297
125.72013 50.516937
125.6895 50.496262
125.67189 50.495495
125.66882 50.488602
125.67419 50.486305
125.69333 50.484776
125.69563 50.482475
125.69027 50.478649
125.66423 50.477882
125.65198 50.472523
125.64126 50.46563
125.63437 50.448784
125.62365 50.441124
125.61369 50.438828
125.60297 50.45108
125.59072 50.45261
125.57999 50.45108
125.57157 50.446484
125.57617 50.442657
125.58536 50.439594
125.58536 50.436531
125.58229 50.434235
125.57157 50.436531
125.56315 50.438828
125.55473 50.438828
125.55396 50.432701
125.56009 50.422745
125.57387 50.408195
125.5731 50.402069
125.56774 50.39901
125.56161 50.39901
125.55319 50.402836
125.54094 50.409729
125.53175 50.418152
125.5218 50.419685
125.51644 50.412792
125.50112 50.406666
125.50802 50.400539
125.51491 50.399773
125.5195 50.397476
125.52869 50.38063
125.51261 50.366081
125.52026 50.362251
125.53558 50.362251
125.54094 50.356892
125.53482 50.350765
125.5172 50.349998
125.50648 50.344639
125.50802 50.339279
125.5218 50.327026
125.49959 50.323963
125.49729 50.319366
125.50954 50.314007
125.51184 50.308647
125.50342 50.306351
125.48428 50.309414
125.47815 50.304817
125.47202 50.295628
125.45824 50.295628
125.45288 50.291801
125.45211 50.287205
125.45901 50.274189
125.46054 50.264999
125.43833 50.265766
125.4345 50.263466
125.43297 50.25581
125.43909 50.248917
125.43987 50.237431
125.45364 50.231304
125.45671 50.225945
125.44675 50.224411
125.43756 50.229008
125.42608 50.227474
125.42532 50.222115
125.43909 50.215988
125.44063 50.209099
125.4345 50.202206
125.42301 50.200672
125.42149 50.196079
125.40157 50.193016
125.3809 50.196079
125.37477 50.192249
125.37401 50.18689
125.38243 50.180763
125.38319 50.174637
125.37553 50.171574
125.36252 50.174637
125.35104 50.162384
125.33649 50.165447
125.32653 50.164684
125.32729 50.158558
125.33801 50.150135
125.35104 50.146305
125.36635 50.146305
125.37171 50.140179
125.36022 50.135582
125.34567 50.136349
125.32806 50.137115
125.32193 50.133286
125.325 50.121799
125.32117 50.11644
125.31351 50.115673
125.30738 50.118736
125.30432 50.134819
125.30202 50.140945
125.2936 50.141708
125.28977 50.133286
125.27139 50.125629
125.27676 50.11261
125.25301 50.10342
125.25148 50.098061
125.25455 50.095764
125.27752 50.095764
125.28135 50.091167
125.26373 50.081215
125.26527 50.075855
125.28288 50.066666
125.3227 50.064369
125.32729 50.057476
125.31657 50.048286
125.30815 50.045223
125.29436 50.046753
125.27445 50.059006
125.26603 50.057476
125.2599 50.049053
125.23885 50.047905
125.24344 50.039478
125.25263 50.035652
125.28173 50.031822
125.28862 50.027229
125.29015 50.019569
125.28862 50.011913
125.28249 50.001957
125.27331 49.997364
125.25876 49.996597
125.24651 49.995831
125.23962 49.994301
125.23272 49.988937
125.23042 49.985111
125.23579 49.965965
125.22813 49.959839
125.17759 49.962139
125.17226 49.956615
125.18601 49.94912
125.18907 49.9384
125.21587 49.925381
125.20439 49.911598
125.2197 49.897049
125.23655 49.871777
125.23196 49.866417
125.21204 49.866417
125.20975 49.86182
125.22813 49.854931
125.23196 49.848804
125.21894 49.835785
125.18218 49.834255
125.16917 49.830425
125.17069 49.822769
125.18678 49.81358
125.19749 49.810516
125.21894 49.79903
125.21434 49.757679
125.19444 49.737003
125.20821 49.732407
125.21664 49.723984
125.20898 49.707901
125.21204 49.667316
125.19366 49.652767
125.1929 49.643578
125.19137 49.633621
125.18372 49.629028
125.17606 49.632858
125.17682 49.641281
125.17835 49.649704
125.17376 49.658894
125.16457 49.664253
125.15691 49.67038
125.14772 49.672676
125.13087 49.671913
125.12092 49.66655
125.12092 49.642811
125.13393 49.618309
125.14466 49.615246
125.15231 49.616776
125.15691 49.629028
125.1661 49.629795
125.17223 49.621372
125.17452 49.612946
125.18984 49.605289
125.19979 49.589973
125.20898 49.589973
125.20515 49.583847
125.1929 49.579254
125.18678 49.573895
125.18754 49.567768
125.21204 49.564705
125.222 49.560875
125.22659 49.553219
125.22586 49.548965
125.23042 49.533306
125.22507 49.532543
125.22124 49.515694
125.22736 49.503441
125.23655 49.502678
125.23885 49.495785
125.23042 49.491192
125.21894 49.491192
125.21434 49.487362
125.23731 49.473579
125.24497 49.463623
125.25569 49.458263
125.26029 49.45137
125.26022 49.440804
125.24804 49.433758
125.24957 49.416912
125.25034 49.389343
125.26794 49.376324
125.26565 49.357948
125.2511 49.355648
125.25646 49.341866
125.24344 49.325783
125.2511 49.313534
125.23196 49.301281
125.22736 49.288261
125.22124 49.282902
125.20592 49.279839
125.20515 49.275246
125.22353 49.270649
125.21204 49.263756
125.22583 49.257629
125.22124 49.253803
125.20745 49.25227
125.20669 49.247677
125.22047 49.232361
125.21052 49.197903
125.21281 49.192539
125.18984 49.190243
125.18601 49.196369
125.17299 49.197136
125.1638 49.19101
125.15461 49.174927
125.15461 49.164207
125.11938 49.179523
125.11709 49.174164
125.12399 49.164207
125.12169 49.155018
125.12321 49.143532
125.11479 49.126686
125.10637 49.124386
125.09948 49.125919
125.08799 49.128983
125.06578 49.137405
125.0451 49.141998
125.0275 49.153488
125.03362 49.171864
125.02903 49.174927
125.00988 49.175694
124.97772 49.160378
124.94479 49.160378
124.92182 49.174164
124.90804 49.17799
124.88966 49.178757
124.88123 49.177227
124.87511 49.1688
124.85902 49.167271
124.85213 49.162678
124.84677 49.156551
124.84371 49.139702
124.83376 49.122089
124.81844 49.11673
124.80542 49.114433
124.79777 49.112137
124.797 49.10601
124.82074 49.071548
124.81997 49.066189
124.81232 49.064659
124.80849 49.054703
124.81308 49.045513
124.81232 49.041683
124.80389 49.034027
124.80083 49.022541
124.79317 49.017944
124.7924 49.011818
124.77556 48.995739
124.77173 48.994972
124.77028 48.990051
124.75105 48.972
124.74339 48.952854
124.74799 48.945198
124.74876 48.932945
124.74493 48.928352
124.74187 48.920692
124.73269 48.915352
124.71541 48.915352
124.70174 48.91967
124.69669 48.918232
124.70174 48.900955
124.69382 48.890156
124.7039 48.883675
124.7039 48.867119
124.69885 48.8592
124.69382 48.855602
124.69022 48.849842
124.69093 48.844803
124.69093 48.839043
124.68446 48.834724
124.67366 48.834003
124.6607 48.833286
124.64919 48.827526
124.64271 48.821766
124.64127 48.816727
124.63972 48.811646
124.64846 48.790813
124.6463 48.781452
124.64558 48.771374
124.62543 48.760578
124.61175 48.752659
124.60671 48.746899
124.60743 48.723866
124.61319 48.712345
124.61247 48.695068
124.61175 48.684269
124.60959 48.673473
124.60527 48.665554
124.59447 48.655476
124.59303 48.631001
124.5844 48.618042
124.59519 48.600765
124.59159 48.594284
124.58511 48.593567
124.58008 48.591408
124.57575 48.589245
124.56927 48.589966
124.5556 48.586369
124.56208 48.575569
124.55776 48.569809
124.54912 48.574848
124.53545 48.57341
124.52896 48.56189
124.51745 48.55685
124.51312 48.547493
124.51961 48.541016
124.52896 48.540295
124.53832 48.533817
124.53688 48.525898
124.53112 48.520859
124.52608 48.517979
124.5232 48.512939
124.52608 48.494942
124.5304 48.489902
124.53185 48.482704
124.5358 48.472267
124.52896 48.461826
124.52753 48.453911
124.52248 48.451752
124.51924 48.44178
124.52753 48.427994
124.5286 48.418995
124.52177 48.415035
124.51745 48.409279
124.51276 48.404598
124.51312 48.397758
124.51745 48.394161
124.52357 48.38876
124.51096 48.379044
124.50989 48.374363
124.51672 48.366806
124.51529 48.356007
124.50809 48.350967
124.51169 48.343048
124.51096 48.338009
124.50953 48.332249
124.51312 48.331532
124.51745 48.331532
124.52393 48.33297
124.5304 48.334412
124.53904 48.326492
124.5448 48.325771
124.55056 48.323612
124.54984 48.318573
124.54408 48.314255
124.54336 48.308495
124.54624 48.305614
124.54696 48.293377
124.55632 48.2869
124.55632 48.281139
124.56856 48.27898
124.57216 48.272499
124.5592 48.266743
124.55416 48.265301
124.54552 48.250904
124.55056 48.245865
124.55704 48.242985
124.55992 48.233627
124.55848 48.225708
124.55272 48.219948
124.54552 48.214909
124.5448 48.209152
124.54336 48.202671
124.53904 48.196915
124.51456 48.185394
124.51672 48.177475
124.51669 48.170898
124.50017 48.165958
124.50737 48.142204
124.50304 48.132126
124.50233 48.124924
124.49297 48.120605
124.47095 48.120113
124.46849 48.108368
124.45482 48.105488
124.4469 48.09613
124.43686 48.097309
124.4361 48.08749
124.43124 48.083305
124.42458 48.083172
124.41846 48.086052
124.41882 48.094692
124.41808 48.101898
124.43581 48.109264
124.42962 48.117725
124.42674 48.122765
124.44402 48.127087
124.46451 48.129066
124.46777 48.136444
124.45985 48.148682
124.4613 48.15588
124.46706 48.16164
124.45554 48.165237
124.4505 48.170277
124.45841 48.175316
124.45841 48.181797
124.45482 48.196915
124.4217 48.222828
124.41451 48.223549
124.39507 48.233627
124.39362 48.239388
124.38715 48.244427
124.39075 48.249466
124.39795 48.250904
124.39938 48.258823
124.39003 48.271061
124.38787 48.277538
124.37923 48.282578
124.37635 48.292656
124.35764 48.297695
124.34899 48.302017
124.35259 48.314255
124.33532 48.320011
124.34107 48.33009
124.32956 48.333691
124.31876 48.339451
124.3166 48.349525
124.31948 48.357445
124.30148 48.366806
124.3022 48.373283
124.30652 48.379761
124.31372 48.38192
124.3202 48.386242
124.31444 48.391281
124.3022 48.39344
124.30293 48.398479
124.31012 48.402077
124.3058 48.408558
124.30508 48.415035
124.32668 48.418636
124.32596 48.425114
124.32308 48.435192
124.31012 48.440231
124.3004 48.453548
124.29464 48.46291
124.29824 48.470825
124.31264 48.477306
124.31408 48.483784
124.3076 48.500343
124.3004 48.506821
124.29752 48.514019
124.27953 48.522659
124.26729 48.529858
124.0718 48.429424
123.85224 48.259869
123.73155 48.187313
123.57422 48.041721
123.53433 48.022034
123.29053 47.95195
123.18476 47.805119
122.90067 47.690273
122.83636 47.669441
122.79858 47.645092
122.75901 47.614525
122.61624 47.561909
122.56761 47.534325
122.54378 47.512638
122.4952 47.406116
122.38892 47.344009
122.44706 47.301628
122.45621 47.273434
122.51176 47.225254
122.52493 47.196205
122.56742 47.161953
122.58763 47.159328
122.60561 47.125095
122.65435 47.110359
122.65478 47.098244
122.69125 47.098843
122.69758 47.089794
122.72669 47.090038
122.73005 47.079571
122.78671 47.076344
122.84191 47.055454
122.82345 47.025894
122.80773 47.015362
122.7906 47.018074
122.76591 46.975597
122.79649 46.938786
122.83052 46.939075
122.86205 46.95602
122.8867 46.957756
122.8887 46.902657
122.87521 46.885757
122.89252 46.85376
122.88901 46.815731
122.92908 46.789322
122.93327 46.786823
122.9353 46.785603
122.93723 46.782204
122.93723 46.778095
122.94305 46.778061
122.94722 46.77692
122.95058 46.777245
122.95426 46.77457
122.95975 46.770927
122.9619 46.770462
122.96404 46.770115
122.96894 46.766937
122.97198 46.767464
122.97952 46.764587
122.99091 46.757248
122.99297 46.754627
122.99243 46.752258
122.98849 46.749531
122.98597 46.7458
122.99033 46.740971
122.99419 46.73875
122.99623 46.733841
122.99889 46.73288
122.99831 46.724072
122.99908 46.722225
123.00417 46.721134
123.00703 46.717129
123.01299 46.716831
123.02649 46.724659
123.04411 46.722309
123.05233 46.729355
123.07288 46.727009
123.07693 46.727928
123.08345 46.732292
123.09364 46.733433
123.10987 46.734055
123.12396 46.739925
123.13865 46.73875
123.14775 46.738831
123.15166 46.741055
123.15685 46.742863
123.15919 46.754608
123.16801 46.762241
123.17329 46.771637
123.17916 46.786316
123.18797 46.792187
123.19951 46.796299
123.20735 46.80217
123.20889 46.806896
123.21092 46.80975
123.215 46.813416
123.21703 46.817902
123.2207 46.824013
123.21851 46.832706
123.22437 46.840317
123.22723 46.845207
123.23318 46.853844
123.24393 46.852543
123.2529 46.853767
123.26309 46.854176
123.27858 46.859066
123.28528 46.859531
123.29733 46.856621
123.30817 46.849724
123.35257 46.860954
123.37932 46.903553
123.36225 46.952549
123.30956 46.96479
123.31297 47.006226
123.33044 46.994644
123.33569 46.995327
123.34481 46.998291
123.34915 46.998291
123.34846 46.994644
123.34664 46.990993
123.36033 46.990082
123.35759 46.984833
123.35964 46.982098
123.36534 46.97913
123.36945 46.975712
123.37218 46.970921
123.37561 46.966358
123.37576 46.960701
123.37698 46.957462
123.38474 46.958145
123.39043 46.959743
123.39659 46.960197
123.40115 46.958832
123.40572 46.95541
123.40366 46.950848
123.40376 46.947037
123.40755 46.945599
123.41507 46.945827
123.42032 46.947197
123.42625 46.950848
123.42944 46.953812
123.4315 46.957233
123.43834 46.956776
123.44267 46.956322
123.44952 46.955181
123.45362 46.953129
123.45795 46.950161
123.46571 46.95039
123.47415 46.951759
123.48077 46.952671
123.49035 46.954723
123.49331 46.952213
123.50038 46.948338
123.50517 46.950848
123.50928 46.955864
123.51339 46.954269
123.5265 46.956207
123.52384 46.951633
123.5151 46.936588
123.50826 46.919254
123.50141 46.899181
123.49411 46.887775
123.48544 46.870895
123.47768 46.862682
123.47341 46.850746
123.47495 46.840782
123.4811 46.832062
123.49274 46.823902
123.49776 46.821625
123.50359 46.82267
123.52741 46.823448
123.55188 46.822887
123.5649 46.839699
123.55844 46.853558
123.56573 46.866787
123.56901 46.889599
123.58532 46.891109
123.59805 46.88802
123.59721 46.875912
123.59418 46.860538
123.60854 46.839848
123.60269 46.830746
123.5849 46.828011
123.5722 46.822609
123.57806 46.815693
123.5884 46.810169
123.60954 46.807938
123.63261 46.814892
123.61719 46.72258
123.5889 46.686657
123.39238 46.679752
123.27097 46.658756
123.26244 46.611534
123.21723 46.587669
123.19563 46.589695
123.17488 46.610264
123.07822 46.602173
123.06962 46.613728
123.04597 46.617073
123.04401 46.579758
122.99821 46.569527
123.00505 46.526382
122.98363 46.499088
123.00419 46.474205
122.99928 46.448975
123.01202 46.418949
123.10517 46.333477
123.17104 46.246681
123.17042 46.232033
123.1253 46.218422
123.12174 46.177193
123.09753 46.171391
123.09543 46.126289
123.05599 46.125309
123.03834 46.097157
122.77994 46.067497
122.81383 45.912952
122.82088 45.881187
122.80302 45.834686
122.80299 45.783199
122.74612 45.742702
122.71769 45.713173
122.71097 45.689262
122.68128 45.698608
122.67917 45.722832
122.55726 45.762821
122.51528 45.793873
122.47784 45.868935
122.41471 45.910084
122.36754 45.909859
122.3606 45.869446
122.34913 45.861668
122.31925 45.863819
122.29405 45.823036
122.24613 45.803062
122.22618 45.810886
122.21865 45.826756
122.20585 45.820076
122.16764 45.841473
122.1526 45.86404
122.08874 45.879131
122.06074 45.926811
121.9984 45.963863
121.9913 45.989796
121.95345 45.978168
121.89935 46.005062
121.86444 46.000343
121.83806 46.023056
121.77922 46.004456
121.77345 45.995155
121.81912 45.947289
121.81989 45.925102
121.80019 45.899212
121.80608 45.879211
121.76328 45.837868
121.76521 45.818916
121.7524 45.813332
121.74401 45.791374
121.70943 45.770588
121.68253 45.759602
121.63166 45.763554
121.62527 45.754459
121.65447 45.739651
121.66998 45.717613
121.71075 45.705837
121.72292 45.684853
121.78718 45.685772
121.81712 45.707569
121.84772 45.716095
121.94616 45.706295
121.96635 45.69326
121.97272 45.661358
121.99689 45.639023
121.96198 45.590153
121.96076 45.567234
121.98734 45.541523
122.01478 45.489044
122.07531 45.473469
122.16167 45.430267
122.16583 45.401287
122.13784 45.357422
122.14565 45.296021
122.23346 45.265163
122.23199 45.222103
122.18627 45.185432
122.15899 45.188049
122.11361 45.152725
122.11136 45.062492
122.08536 45.02232
122.08141 44.91328
122.02776 44.896042
122.03252 44.875778
122.08506 44.829132
122.08376 44.800037
122.09772 44.781578
122.16225 44.774532
122.14241 44.750069
122.09639 44.760265
122.07842 44.745213
122.08309 44.733875
122.12138 44.723972
122.09898 44.700356
122.09339 44.636604
122.119 44.599411
122.11326 44.576397
122.16794 44.56982
122.20425 44.542458
122.21557 44.477016
122.22871 44.468143
122.28886 44.465286
122.2916 44.339252
122.28445 44.294479
122.26254 44.261299
122.34799 44.231941
122.43001 44.224422
122.47928 44.233612
122.56712 44.268887
122.59589 44.293205
122.67201 44.311481
122.69164 44.334698
122.73454 44.348469
122.75927 44.372673
122.86652 44.400478
123.01726 44.500641
123.0649 44.499245
123.10063 44.513454
123.13697 44.517143
123.11922 44.422188
123.13393 44.355808
123.16969 44.353298
123.20918 44.32703
123.27209 44.248184
123.29758 44.18718
123.38015 44.158146
123.3553 44.131336
123.35026 44.083698
123.32194 44.073315
123.32633 44.060326
123.34007 44.029411
123.47353 43.855984
123.46717 43.839676
123.4715 43.800571
123.47887 43.775585
123.46042 43.752773
123.49581 43.736088
123.51402 43.707325
123.53131 43.648319
123.52503 43.638432
123.50207 43.62952
123.48605 43.58852
123.45139 43.58432
123.41034 43.600021
123.41775 43.580997
123.44462 43.565731
123.43168 43.553329
123.42677 43.546562
123.37087 43.561554
123.32202 43.556828
123.32111 43.491055
123.39043 43.458481
123.43077 43.421253
123.47861 43.468842
123.50587 43.424423
123.58217 43.369495
123.69019 43.376766
123.6923 43.325096
123.70086 43.322029
123.71449 43.30949
123.70958 43.306767
123.70413 43.305676
123.69322 43.304585
123.69704 43.295319
123.69105 43.290955
123.68232 43.287685
123.67905 43.282234
123.69814 43.277328
123.69268 43.271332
123.68614 43.26915
123.67796 43.267513
123.66542 43.265881
123.65823 43.262463
123.67646 43.242599
123.67356 43.221138
123.6516 43.206032
123.66602 43.195698
123.65536 43.170589
123.63869 43.144783
123.62685 43.145374
123.61913 43.096088
123.60216 43.074619
123.59405 43.05447
123.60629 43.049946
123.58361 43.032097
123.58413 43.019928
123.57463 42.992252
123.56115 42.996811
123.52861 43.006798
123.51264 43.032761
123.47314 43.036751
123.42896 43.035374
123.3485 43.006641
123.24664 42.990871
123.21196 42.94556
123.17865 42.930244
123.17297 42.917564
123.17042 42.852966
123.21678 42.845207
123.22826 42.826981
123.10236 42.804226
123.05825 42.771065
122.99009 42.772022
122.95258 42.756985
122.91469 42.771526
122.88925 42.767159
122.87693 42.763584
122.85542 42.724937
122.8261 42.723404
122.78959 42.734432
122.77351 42.756168
122.71873 42.783222
122.6183 42.773296
122.57642 42.790806
122.55169 42.82349
122.41592 42.848598
122.35901 42.844349
122.33636 42.823978
122.36388 42.772945
122.44748 42.761917
122.42416 42.725529
122.38703 42.708015
122.39084 42.687298
122.38111 42.67765
122.3595 42.681335
122.33116 42.67255
122.26163 42.691227
122.19147 42.726608
122.19071 42.698654
122.16058 42.691471
122.12579 42.700645
122.0639 42.717903
122.04441 42.720798
122.0152 42.704163
121.98978 42.706699
121.96238 42.687721
121.94026 42.677353
121.94245 42.659664
121.9203 42.648144
121.90861 42.614429
121.91651 42.600304
121.89957 42.567368
121.89418 42.563793
121.86059 42.54261
121.85764 42.528221
121.84712 42.538723
121.84419 42.525017
121.82192 42.526779
121.80147 42.498016
121.7957 42.511639
121.78128 42.506611
121.72774 42.479305
121.70215 42.442818
121.66476 42.435394
121.63699 42.449131
121.63081 42.481319
121.60866 42.508484
121.59856 42.513222
121.56894 42.503796
121.53938 42.505913
121.50054 42.488323
121.45738 42.496964
121.41592 42.475761
121.39328 42.474926
121.37416 42.453865
121.32555 42.454277
121.29385 42.436806
121.26577 42.375267
121.20442 42.356991
121.1869 42.347572
121.16672 42.315487
121.02476 42.24691
120.96378 42.254402
120.9388 42.272758
120.87218 42.260086
120.78504 42.216377
120.73262 42.218636
120.71664 42.201569
120.69126 42.19603
120.61944 42.152538
120.57891 42.165192
120.55463 42.145634
120.4763 42.113556
120.4611 42.103096
120.47958 42.07457
120.46882 42.019848
120.41941 41.999943
120.40533 41.976177
120.37717 41.987778
120.33098 41.978363
120.31995 41.947468
120.28398 41.944176
120.25878 41.901871
120.21516 41.854118
120.18259 41.845974
120.1723 41.818043
120.12115 41.770279
120.13316 41.726006
120.12391 41.713882
120.09015 41.69471
120.06567 41.695221
120.02413 41.71616
120.03135 41.761765
120.04335 41.774807
120.03401 41.813789
120.01199 41.826435
119.97913 41.90258
119.94869 41.918373
119.94492 41.972244
119.9201 41.984886
119.92068 42.006603
119.89191 42.02599
119.89443 42.043983
119.87907 42.049931
119.8697 42.075825
119.8363 42.101509
119.83184 42.133205
119.85009 42.174305
119.84696 42.20779
119.83585 42.213375
119.74445 42.20594
119.60011 42.255451
119.55841 42.298653
119.55245 42.290577
119.54081 42.29866
119.55225 42.311394
119.53713 42.355705
119.49657 42.38596
119.45805 42.331245
119.41663 42.311493
119.34757 42.301338
119.32017 42.276402
119.27869 42.267353
119.23013 42.209751
119.23481 42.189976
119.26256 42.183132
119.31681 42.11549
119.35238 42.112091
119.36916 42.095436
119.3743 42.040646
119.35023 41.99231
119.31339 41.966465
119.32648 41.916969
119.3182 41.849709
119.27948 41.779766
119.30667 41.757828
119.29502 41.743935
119.3107 41.731884
119.29198 41.703529
119.30311 41.66552
119.30161 41.652519
119.32826 41.613434
119.40506 41.582905
119.35233 41.545364
119.35697 41.526718
119.39095 41.502758
119.39838 41.485413
119.39493 41.470181
119.37148 41.457512
119.3647 41.42955
119.34243 41.408844
119.29879 41.400326
119.3242 41.382999
119.31161 41.367073
119.31985 41.327301
119.30929 41.329166
119.30371 41.347141
119.29333 41.32613
119.24023 41.322403
119.23311 41.312511
119.20576 41.30608
119.19431 41.280281
119.14845 41.295547
119.03897 41.295094
118.96851 41.304661
118.94342 41.316185
118.9286 41.302784
118.88467 41.29892
118.83881 41.340584
118.83759 41.372623
118.76375 41.351032
118.74875 41.323437
118.7103 41.328312
118.67086 41.348515
118.52193 41.353111
118.42374 41.33654
118.40589 41.329754
118.39308 41.308937
118.37366 41.309948
118.34461 41.334892
118.34176 41.37175
118.35524 41.38456
118.33802 41.399246
118.33662 41.433796
118.32062 41.448685
118.26575 41.469219
118.26323 41.476803
118.28902 41.483028
118.30934 41.510372
118.29662 41.544411
118.30575 41.564384
118.27517 41.562355
118.21958 41.582878
118.20351 41.608501
118.20745 41.639988
118.15268 41.673737
118.14854 41.710365
118.12395 41.739986
118.14928 41.804775
118.17187 41.812675
118.22417 41.809605
118.23642 41.776955
118.2644 41.760063
118.28584 41.770699
118.3304 41.847038
118.32189 41.870037
118.25613 41.9184
118.28511 41.943779
118.30023 41.977608
118.27987 42.005821
118.24982 42.008572
118.23112 42.020748
118.28194 42.034367
118.25508 42.08371
118.23281 42.090675
118.20602 42.078964
118.21368 42.056446
118.19328 42.030918
118.10976 42.034874
118.10845 42.043579
118.1333 42.052601
118.13206 42.063591
118.14716 42.064747
118.14848 42.078899
118.08492 42.107464
118.0995 42.16967
118.02687 42.196957
117.96227 42.240093
118.03345 42.273674
118.05317 42.29604
118.00221 42.344498
118.01752 42.375153
118.01271 42.393047
117.86969 42.506172
117.843 42.544655
117.796 42.577885
117.78555 42.596287
117.79476 42.610615
117.79637 42.62117
117.76134 42.605251
117.69254 42.609474
117.68162 42.605679
117.67696 42.585602
117.66042 42.579334
117.59101 42.603615
117.52555 42.603374
117.45605 42.576611
117.37756 42.517403
117.37716 42.509636
117.40541 42.515194
117.40783 42.503235
117.40366 42.474243
117.36723 42.460358
117.32761 42.460651
117.26324 42.483501
117.15283 42.467739
117.12746 42.468109
117.09172 42.484074
117.07013 42.462246
117.01808 42.456326
116.98778 42.426064
116.96272 42.42617
116.93044 42.411446
116.90064 42.398071
116.88802 42.324291
116.91226 42.227982
116.90644 42.192802
116.78876 42.200489
116.77917 42.19503
116.79499 42.160931
116.82197 42.142342
116.84933 42.136543
116.87838 42.108562
116.8849 42.076084
116.87339 42.016464
116.8579 41.999603
116.82567 42.003361
116.80093 41.976913
116.76014 41.988224
116.73828 41.980045
116.72854 41.935722
116.70825 41.930508
116.66778 41.939949
116.62907 41.929264
116.59102 41.933647
116.54711 41.926594
116.4901 41.977585
116.44739 41.943748
116.39029 41.939602
116.38016 41.950108
116.40472 41.969555
116.40257 41.991726
116.36723 42.007694
116.32083 42.003525
116.30395 41.995041
116.28864 41.963017
116.21167 41.929718
116.1898 41.862461
116.15881 41.867176
116.09911 41.848248
116.10062 41.789738
116.08842 41.776894
116.06335 41.771778
115.99138 41.775604
115.99263 41.819271
115.94348 41.879166
115.9145 41.94051
115.89024 41.940388
115.85691 41.925812
115.82032 41.933376
115.7594 41.886833
115.72594 41.88982
115.71791 41.86599
115.68362 41.860958
115.64207 41.822941
115.4483 41.749344
115.42324 41.726482
115.32691 41.705204
115.30701 41.670483
115.3314 41.656555
115.332 41.638962
115.36287 41.619381
115.33538 41.600819
115.30099 41.593838
115.27452 41.623508
115.25794 41.610989
115.25394 41.578709
115.22499 41.575878
115.18583 41.596699
115.1571 41.597969
115.11964 41.623589
115.09361 41.626934
115.07689 41.62307
115.05385 41.599922
115.01845 41.61319
114.93967 41.611923
114.89187 41.60532
114.86143 41.588657
114.85591 41.60207
114.88935 41.634548
114.89666 41.687462
114.89356 41.754406
114.86806 41.796799
114.93949 41.820648
114.94072 41.834152
114.9063 41.903637
114.91226 41.950359
114.89532 41.991501
114.84696 42.009342
114.81713 42.047092
114.814 42.061676
114.83948 42.101364
114.86551 42.119793
114.80862 42.165844
114.77754 42.152355
114.77207 42.11364
114.75203 42.102825
114.66911 42.118462
114.62381 42.109051
114.56497 42.131859
114.4953 42.103241
114.49206 42.067745
114.47278 42.054153
114.47024 42.036503
114.47227 41.999958
114.48962 41.964592
114.43757 41.939209
114.41493 41.94635
114.35155 41.931244
114.31666 41.909096
114.20509 41.79763
114.21571 41.728523
114.21128 41.675987
114.23215 41.641872
114.22255 41.604565
114.23588 41.583103
114.21699 41.565742
114.21617 41.546947
114.24538 41.516678
114.23827 41.50301
114.20262 41.501995
114.14608 41.520416
114.10311 41.511189
114.03329 41.517563
113.98341 41.508656
113.95247 41.487522
113.91711 41.478584
113.86746 41.443829
113.86111 41.418106
113.86774 41.407009
113.93318 41.379959
113.91962 41.322361
113.89981 41.311985
113.91521 41.2822
113.94121 41.269821
113.95614 41.244843
113.96456 41.242622
113.97619 41.262295
114.00942 41.230206
113.99395 41.223537
113.99005 41.190681
113.97778 41.178116
113.90796 41.168465
113.87125 41.114037
113.81246 41.09589
113.8618 41.067337
113.96631 40.981461
113.97547 40.949501
114.06666 40.855637
114.03608 40.824795
114.05698 40.797577
114.0977 40.780613
114.09731 40.76643
114.1232 40.741592
114.05785 40.717888
114.06165 40.663769
114.03478 40.609131
114.07003 40.574322
114.07001 40.540905
114.04296 40.524029
114.00471 40.514561
113.96352 40.521019
113.93836 40.505955
113.85682 40.455357
113.78798 40.516727
113.76205 40.475803
113.67372 40.442799
113.66284 40.42012
113.64108 40.414539
113.54916 40.344692
113.48082 40.331799
113.36357 40.313614
113.31666 40.317005
113.27563 40.378132
113.2401 40.409225
112.98416 40.354496
112.88663 40.324543
112.86575 40.261429
112.83987 40.201107
112.74249 40.165634
112.71835 40.168808
112.62838 40.226654
112.55794 40.256641
112.50394 40.267509
112.44595 40.296658
112.40458 40.289349
112.34679 40.255367
112.29977 40.246674
112.28253 40.224812
112.28053 40.201736
112.21868 40.164051
112.21451 40.12796
112.17752 40.089695
112.1006 39.973095
111.96952 39.7892
111.9515 39.696602
111.92682 39.671673
111.91929 39.61533
111.85133 39.609432
111.8327 39.612816
111.77213 39.591045
111.74853 39.592976
111.71561 39.600964
111.67457 39.630589
111.603 39.635448
111.53625 39.656246
111.48917 39.659081
111.43739 39.639904
111.43485 39.632034
111.4567 39.616707
111.45042 39.603142
111.43372 39.61668
111.42146 39.611885
111.43591 39.585846
111.42023 39.546055
111.42581 39.50919
111.36367 39.47813
111.35567 39.446487
111.34627 39.424633
111.33115 39.418213
111.21086 39.426437
111.19453 39.417332
111.1627 39.417252
111.12146 39.389999
111.11663 39.365421
111.09223 39.36343
111.08744 39.398365
111.06042 39.408031
111.05518 39.420647
111.06194 39.45055
111.07713 39.455387
111.10469 39.487389
111.1104 39.508842
111.15083 39.543308
111.14708 39.567566
111.12572 39.582336
111.0883 39.555241
111.04375 39.556324
111.02375 39.565441
110.95737 39.52552
110.87218 39.496414
110.73291 39.350056
110.71441 39.285755
110.68928 39.266861
110.6439 39.271786
110.61533 39.248753
110.60857 39.251778
110.59139 39.284122
110.56427 39.307964
110.56634 39.337761
110.55043 39.358719
110.51625 39.383514
110.50543 39.382446
110.49542 39.365658
110.4482 39.375702
110.41385 39.361324
110.40501 39.349285
110.41644 39.345478
110.41759 39.3325
110.38415 39.312988
110.369 39.323654
110.35281 39.336845
110.33498 39.336716
110.28058 39.377132
110.23884 39.442894
110.18587 39.452766
110.16238 39.465664
110.14314 39.461224
110.10797 39.428864
110.1244 39.38768
110.14674 39.380394
110.16366 39.380386
110.17261 39.370331
110.20757 39.294464
110.20392 39.283203
110.07973 39.228401
110.04455 39.221123
110.00809 39.215534
109.98695 39.19635
109.95282 39.187248
109.91994 39.165508
109.89989 39.144745
109.89422 39.117264
109.87125 39.099224
109.76398 39.066944
109.7136 39.065636
109.67467 38.949844
109.67532 38.936451
109.6422 38.902229
109.58952 38.869488
109.56264 38.809753
109.55206 38.807209
109.51004 38.830608
109.42097 38.803562
109.39463 38.712925
109.34262 38.713188
109.32453 38.705799
109.34093 38.618237
109.32112 38.613949
109.2677 38.625778
109.21447 38.574741
109.14799 38.555103
109.12866 38.480793
109.05493 38.451653
109.01678 38.375011
108.96967 38.338245
108.9656 38.274284
108.92957 38.18116
109.00972 38.107338
109.05198 38.086151
109.04623 38.023178
109.02084 38.00771
108.97128 37.942795
108.93784 37.921318
108.91148 37.956257
108.87936 37.967361
108.87334 37.993031
108.84204 38.01627
108.79436 38.023201
108.79739 38.005539
108.82208 37.986378
108.78572 37.964569
108.77675 37.943005
108.77897 37.822533
108.79539 37.789822
108.78863 37.773186
108.76992 37.762314
108.78384 37.686947
108.74951 37.682278
108.71223 37.689732
108.68512 37.659313
108.58266 37.650448
108.56031 37.656319
108.57304 37.66917
108.5713 37.685375
108.52358 37.690434
108.43722 37.669426
108.36421 37.672535
108.33905 37.662872
108.31872 37.635231
108.30164 37.635239
108.25249 37.666649
108.14786 37.617046
108.12533 37.620998
108.07912 37.650112
108.05244 37.649437
108.01441 37.665905
108.00845 37.723938
107.96617 37.791878
107.81161 37.834534
107.75246 37.833359
107.68438 37.885712
107.65175 37.874371
107.56879 37.896568
107.52283 37.897118
107.4929 37.922962
107.40886 37.9487
107.40092 37.96278
107.42823 37.996807
107.35699 38.045242
107.32863 38.090591
107.25856 38.098137
107.1673 38.157757
107.13625 38.158016
107.10715 38.136044
107.07418 38.141754
107.01714 38.123272
106.97968 38.124954
106.82864 38.162975
106.80997 38.157936
106.71744 38.209148
106.55756 38.262909
106.4947 38.312897
106.49045 38.337345
106.50563 38.363003
106.61535 38.438877
106.68941 38.580315
106.67623 38.667664
106.68973 38.709545
106.69962 38.72517
106.73813 38.734158
106.79948 38.817581
106.96436 38.957741
106.96708 39.042934
106.92302 39.08255
106.84384 39.098225
106.85298 39.139214
106.80025 39.2169
106.79307 39.227283
106.78848 39.252064
106.80254 39.278961
106.79618 39.300381
106.80993 39.307766
106.79794 39.365299
106.74924 39.380878
106.72276 39.371971
106.59068 39.364079
106.55225 39.345421
106.50628 39.305939
106.45729 39.285786
106.39815 39.290615
106.28266 39.271355
106.27547 39.261284
106.29103 39.167164
106.28057 39.145527
106.24656 39.130791
106.1851 39.143482
106.16624 39.162441
106.14144 39.152306
106.09187 39.083813
106.08292 39.044521
106.09303 39.018196
106.07553 38.980026
106.01929 38.954453
105.96677 38.908531
105.98383 38.872555
105.98087 38.855709
105.9025 38.779106
105.88251 38.696049
105.84643 38.631298
105.86729 38.594997
105.84895 38.571678
105.85513 38.525726
105.83037 38.46936
105.83613 38.44268
105.82249 38.425018
105.82652 38.347763
105.85621 38.30257
105.85911 38.268909
105.84074 38.242138
105.78992 38.214073
105.77106 38.186356
105.76378 38.121124
105.7718 38.09544
105.83599 38.003616
105.79562 37.939602
105.8045 37.874905
105.76333 37.805798
105.67941 37.771515
105.63633 37.778084
105.60011 37.701504
105.44786 37.6959
105.40736 37.708218
105.36845 37.707489
105.31083 37.701458
105.2183 37.676395
105.10706 37.633068
105.02776 37.56448
104.98241 37.543835
104.80226 37.538555
104.75114 37.514816
104.68732 37.505226
104.56619 37.538383
104.48093 37.518318
104.40945 37.515587
104.4047 37.485035
104.3961 37.469757
104.37505 37.481831
104.34162 37.456448
104.31063 37.453781
104.29385 37.430119
104.21871 37.407787
104.17815 37.408188
103.89925 37.586479
103.8453 37.631172
103.66898 37.785751
103.41024 37.847439
103.39276 37.923779
103.36229 38.090721
103.54445 38.155285
103.48442 38.326912
103.41232 38.407509
103.8763 38.645123
104.03191 38.891159
104.17421 38.941463
104.20571 39.092949
104.05254 39.29747
104.09106 39.417816
103.94137 39.464764
103.83746 39.458847
103.36135 39.346069
103.25397 39.264511
103.25452 39.248447
103.23678 39.248875
103.17275 39.212772
103.12381 39.202976
103.00188 39.102196
102.60748 39.18166
102.4558 39.25404
102.20078 39.170517
101.98637 39.123009
101.81523 39.102142
101.92808 39.01025
102.08049 38.8969
101.86387 38.724495
101.85387 38.67963
101.80393 38.683388
101.77685 38.664814
101.76116 38.674946
101.74712 38.691185
101.676 38.692421
101.61688 38.661964
101.59077 38.692329
101.53044 38.725517
101.41149 38.768635
101.36926 38.76815
101.32752 38.782753
101.32143 38.79364
101.34026 38.831028
101.33175 38.848835
101.30897 38.861206
101.24328 38.872368
101.21807 38.93903
101.17595 38.954723
101.22329 39.001881
101.21986 39.023926
101.1327 38.982101
101.01585 38.957237
100.98518 38.974491
100.94015 39.046925
100.90163 39.037281
100.87257 39.006866
100.85705 39.008957
100.84071 39.025478
100.83575 39.049362
100.83955 39.082031
100.86227 39.105923
100.85464 39.173573
100.82854 39.212219
100.85635 39.315216
100.84789 39.39706
100.80074 39.403545
100.62399 39.394337
100.49552 39.400703
100.50138 39.479805
100.32504 39.513622
100.30899 39.557289
100.30234 39.628067
100.26472 39.678612
100.2314 39.691113
100.01306 39.740025
99.764938 39.885975
99.453186 39.876106
99.619377 40.06403
99.906898 40.212147
100.01993 40.397049
100.23986 40.600693
100.22684 40.721924
100.10891 40.872395
100.01585 40.906425
99.677551 40.932785
99.568336 40.848789
99.179375 40.864712
99.037079 40.80468
98.868889 40.753036
98.647934 40.541912
98.264923 40.523045
98.256203 40.527145
98.369347 40.836784
98.365395 40.852364
98.33477 40.913048
98.318764 40.915764
98.261627 40.933971
98.208336 40.963852
98.000237 41.107895
97.973076 41.096073
97.688644 41.370708
97.61203 41.458355
97.620689 41.493034
97.839867 41.658955
97.168747 42.794754
97.175911 42.794151
97.18058 42.793747
97.189323 42.792244
97.201477 42.790783
97.213943 42.789551
97.221115 42.788715
97.230469 42.787449
97.238579 42.786163
97.247932 42.784664
97.256348 42.78384
97.266312 42.782806
97.272545 42.782188
97.280037 42.780437
97.287827 42.779831
97.296242 42.778549
97.305275 42.777729
97.313995 42.776905
97.321457 42.776752
97.328636 42.775227
97.331772 42.773884
97.339577 42.771904
97.352043 42.770195
97.363876 42.769173
97.369484 42.768543
97.37384 42.768127
97.380707 42.766365
97.387566 42.765285
97.398796 42.763107
97.409378 42.762295
97.417786 42.761459
97.426498 42.760857
97.438683 42.757076
97.447395 42.756474
97.456108 42.755405
97.465454 42.754349
97.472931 42.753044
97.483208 42.751762
97.493797 42.750027
97.503456 42.748508
97.516518 42.747707
97.521194 42.747063
97.529602 42.745762
97.537086 42.743996
97.550766 42.743195
97.562279 42.742149
97.568504 42.741283
97.57972 42.739315
97.589706 42.73642
97.602776 42.734692
97.611794 42.734077
97.62175 42.733009
97.631699 42.732632
97.641975 42.730877
97.651001 42.729343
97.659714 42.728268
97.665009 42.72739
97.674339 42.726086
97.682434 42.72477
97.692085 42.723011
97.70079 42.722157
97.708565 42.721294
97.714165 42.72065
97.72226 42.719101
97.73098 42.717331
97.740005 42.71579
97.748711 42.714931
97.757103 42.714073
97.763634 42.713428
97.770477 42.712559
97.77887 42.712158
97.7854 42.711056
97.790382 42.709938
97.795677 42.70837
97.803131 42.708191
97.8078 42.707531
97.818985 42.706688
97.831116 42.704472
97.841385 42.702698
97.853195 42.701855
97.861893 42.70076
97.871223 42.699669
97.880867 42.697433
97.890503 42.69611
97.897659 42.694778
97.906059 42.693218
97.91787 42.690994
97.930305 42.689228
97.93869 42.688812
97.951118 42.6875
97.959511 42.686859
97.966667 42.684601
97.97506 42.682808
97.989983 42.680359
97.99868 42.679028
98.007065 42.679066
98.015144 42.677727
98.025085 42.675713
98.03627 42.674156
98.046524 42.673058
98.054283 42.672401
98.062981 42.671524
98.072617 42.669498
98.084732 42.667027
98.095596 42.666382
98.105843 42.665962
98.115791 42.662563
98.128838 42.659863
98.137222 42.659431
98.145912 42.658318
98.157402 42.656754
98.169197 42.655876
98.181305 42.655228
98.192787 42.654343
98.199615 42.653679
98.208611 42.653248
98.219475 42.652821
98.230331 42.652161
98.239334 42.651958
98.247711 42.651978
98.255157 42.65131
98.264465 42.650417
98.275948 42.649529
98.285568 42.649776
98.293633 42.64888
98.306046 42.647762
98.31411 42.647549
98.324043 42.646648
98.333038 42.645981
98.341728 42.645538
98.350105 42.645321
98.362511 42.644886
98.37368 42.644901
98.384232 42.64423
98.394775 42.643784
98.405319 42.643341
98.415871 42.642208
98.424866 42.641758
98.434792 42.641083
98.442551 42.640858
98.453407 42.640179
98.46209 42.639729
98.471085 42.639275
98.481941 42.639282
98.49218 42.639286
98.501175 42.638603
98.510475 42.637691
98.518539 42.637005
98.533119 42.635864
98.537773 42.635632
98.545837 42.634487
98.55545 42.634029
98.565376 42.633801
98.57592 42.633568
98.584915 42.632877
98.592667 42.631958
98.605995 42.630806
98.617165 42.630112
98.629257 42.629417
98.636383 42.628723
98.650337 42.627106
98.660263 42.627098
98.670181 42.626171
98.678558 42.626163
98.687233 42.625008
98.702431 42.624531
98.71669 42.623821
98.726303 42.623577
98.735291 42.622189
98.747688 42.62125
98.757919 42.620316
98.767838 42.61961
98.77652 42.619366
98.783653 42.619122
98.794502 42.618179
98.804733 42.618389
98.813408 42.616993
98.823021 42.616283
98.830765 42.616035
98.838516 42.615788
98.853706 42.614372
98.865173 42.613655
98.876328 42.612709
98.881592 42.612003
98.892754 42.611511
98.902977 42.610565
98.915993 42.609608
98.93087 42.608871
98.941406 42.60815
98.950394 42.607658
98.962471 42.605782
98.977654 42.604584
98.990669 42.604073
99.001198 42.602661
99.016998 42.601681
99.029701 42.600483
99.045189 42.599037
99.055412 42.598766
99.066566 42.59803
99.072456 42.598003
99.081131 42.597733
99.091049 42.597229
99.103745 42.595566
99.119537 42.59457
99.129456 42.594063
99.139671 42.593323
99.151756 42.592346
99.165695 42.591583
99.179321 42.590591
99.190781 42.589615
99.203171 42.588856
99.213699 42.588108
99.222366 42.587372
99.231339 42.585945
99.245583 42.584713
99.256111 42.58419
99.264786 42.583908
99.269104 42.582275
99.275917 42.582233
99.28521 42.581715
99.295433 42.581192
99.307205 42.580658
99.314018 42.580383
99.318031 42.579441
99.329483 42.578217
99.337837 42.577473
99.345886 42.5765
99.353004 42.576221
99.36261 42.575928
99.367569 42.576118
99.37252 42.575397
99.380562 42.574196
99.392632 42.573189
99.400688 42.57336
99.408424 42.572842
99.414612 42.572109
99.423279 42.571358
99.432579 42.571285
99.441551 42.57053
99.447426 42.569798
99.453308 42.569523
99.45919 42.569019
99.463829 42.568523
99.470947 42.56778
99.480545 42.567471
99.494774 42.566208
99.503456 42.566368
99.510895 42.566765
99.518967 42.567383
99.530777 42.569576
99.54258 42.571308
99.552216 42.573288
99.559372 42.575058
99.571167 42.576328
99.580185 42.577854
99.59137 42.579819
99.597908 42.581589
99.605362 42.582211
99.61747 42.583702
99.633026 42.586769
99.64827 42.589832
99.664124 42.59243
99.68029 42.595024
99.693047 42.597649
99.709877 42.602062
99.72448 42.603748
99.739731 42.6068
99.757172 42.610744
99.776443 42.613293
99.791687 42.615421
99.807861 42.617996
99.826546 42.621689
99.840218 42.622913
99.854836 42.624809
99.872902 42.628502
99.885994 42.631557
99.90435 42.633865
99.919304 42.636898
99.926773 42.637959
99.938927 42.640331
99.947327 42.641376
99.957916 42.643082
99.972252 42.646114
99.979385 42.645798
99.987762 42.645924
100.0011 42.645756
100.0157 42.646488
100.02407 42.646152
100.03865 42.645966
100.04855 42.645149
100.06312 42.644276
100.07799 42.643391
100.09349 42.643185
100.10744 42.642769
100.12109 42.642353
100.13131 42.641758
100.14741 42.640621
100.16599 42.639446
100.17374 42.639107
100.18768 42.638451
100.19791 42.638306
100.21218 42.638103
100.22518 42.636997
100.2357 42.636158
100.24346 42.636044
100.25091 42.636166
100.25992 42.636719
100.26804 42.638432
100.26779 42.640957
100.27509 42.646809
100.28363 42.652412
100.2887 42.656231
100.29253 42.65984
100.29861 42.666168
100.30496 42.671341
100.31104 42.677437
100.31547 42.68058
100.31953 42.684296
100.33117 42.686756
100.34515 42.686771
100.36311 42.685574
100.38021 42.686218
100.39885 42.686611
100.41994 42.685585
100.43822 42.684601
100.45622 42.684307
100.47208 42.684963
100.48852 42.68446
100.50245 42.683308
100.52076 42.682995
100.53598 42.683197
100.55833 42.683037
100.57504 42.681374
100.59396 42.680809
100.60852 42.679867
100.63084 42.679008
100.65103 42.679329
100.67242 42.678253
100.68788 42.676365
100.70525 42.675812
100.72297 42.676628
100.74345 42.676243
100.76022 42.67638
100.77602 42.675392
100.79372 42.675735
100.80925 42.675896
100.82816 42.675064
100.84612 42.673794
100.86528 42.671349
100.87852 42.66856
100.89668 42.664528
100.90807 42.661774
100.92007 42.659237
100.92683 42.657265
100.93915 42.654716
100.95085 42.652412
100.96751 42.650002
100.97395 42.647804
100.98255 42.645561
100.99393 42.643028
101.0097 42.641548
101.01799 42.639309
101.03025 42.635609
101.04321 42.633724
101.05338 42.631901
101.06109 42.630817
101.06446 42.629826
101.07519 42.626614
101.08657 42.624302
101.10168 42.621906
101.11371 42.620262
101.12075 42.618042
101.1306 42.616222
101.14169 42.61414
101.15276 42.612057
101.15953 42.610756
101.16754 42.609428
101.17983 42.606628
101.1918 42.603836
101.19984 42.603191
101.20385 42.602642
101.21243 42.600151
101.22321 42.598297
101.23765 42.595211
101.24656 42.593399
101.25546 42.591358
101.26469 42.589535
101.27606 42.587204
101.28927 42.584373
101.29789 42.583019
101.30592 42.582142
101.31021 42.581123
101.31756 42.579113
101.33105 42.575581
101.34275 42.573921
101.35537 42.571781
101.36671 42.568985
101.3805 42.565437
101.39681 42.562973
101.40913 42.561066
101.41834 42.559231
101.42537 42.556992
101.43856 42.554142
101.45299 42.551029
101.46278 42.54826
101.47321 42.546162
101.47688 42.545151
101.48884 42.542328
101.50209 42.54084
101.51192 42.538986
101.52112 42.536915
101.53092 42.534599
101.54627 42.531681
101.55766 42.53001
101.57026 42.527847
101.58066 42.525051
101.59325 42.522884
101.60404 42.521912
101.6167 42.520889
101.62718 42.519924
101.64536 42.51783
101.6589 42.51609
101.67341 42.515015
101.68266 42.514305
101.69218 42.512669
101.7033 42.511906
101.71587 42.509499
101.72978 42.508888
101.74149 42.507648
101.75168 42.506908
101.76032 42.506439
101.77048 42.505238
101.78188 42.504002
101.79218 42.502472
101.79661 42.501526
101.8045 42.496761
101.81393 42.489113
101.82546 42.478695
101.83106 42.473263
101.8411 42.464031
101.85084 42.455036
101.85819 42.447716
101.8679 42.438267
101.87524 42.430714
101.88404 42.421745
101.89048 42.414909
101.89836 42.406193
101.90534 42.397964
101.91204 42.390202
101.92115 42.381451
101.92824 42.375278
101.93678 42.367458
101.94385 42.361057
101.95028 42.354218
101.95648 42.348988
101.96354 42.342358
101.96886 42.33807
101.97591 42.33144
101.98264 42.32436
101.98646 42.320805
102 42.294716
102.07555 42.22493
102.44348 42.144207
102.53907 42.160667
102.62181 42.151081
102.7078 42.15107
102.98943 42.033699
102.99075 42.03315
103.3857 41.887989
103.45171 41.875523
103.84377 41.800613
103.8545 41.800816
103.86399 41.799648
104.05312 41.801983
104.06874 41.800541
104.08839 41.804344
104.10989 41.808369
104.132 41.812836
104.52493 41.873383
104.51835 41.662201
104.67765 41.642685
104.91576 41.65226
105.01121 41.580418
105.20844 41.732677
105.21432 41.736839
105.22873 41.747032
105.2838 41.744846
105.31734 41.76128
105.61384 41.898308
105.62973 41.905346
105.65614 41.914257
105.69694 41.930908
105.73391 41.942806
106.50709 42.193958
106.55931 42.218952
106.786 42.291428
106.99319 42.309963
107.02087 42.313034
107.04105 42.314259
107.25698 42.362762
107.26486 42.370296
107.29281 42.408112
107.29855 42.409851
107.45318 42.456661
107.49616 42.454979
107.56593 42.411579
107.72736 42.412067
107.77747 42.410709
107.8288 42.409286
107.87625 42.405464
107.91879 42.402267
107.92793 42.404442
107.95074 42.411602
107.9796 42.412334
108 42.424809
108.00282 42.425621
108.01672 42.431339
108.02907 42.431973
108.04543 42.432732
108.05716 42.433338
108.08414 42.43787
108.10637 42.439041
108.12424 42.440525
108.14209 42.442463
108.1636 42.445431
108.17155 42.447052
108.18534 42.449768
108.19913 42.452259
108.21016 42.454433
108.22302 42.457119
108.23311 42.459488
108.24079 42.46064
108.25303 42.457584
108.25971 42.454357
108.27245 42.447659
108.27921 42.443058
108.28594 42.438686
108.29317 42.436619
108.30621 42.435871
108.31456 42.436123
108.33712 42.436802
108.35752 42.437408
108.37605 42.43819
108.39397 42.438717
108.41346 42.43906
108.42895 42.438828
108.43452 42.438763
108.45836 42.438763
108.47783 42.439327
108.49633 42.440769
108.51366 42.441036
108.52757 42.4412
108.53905 42.440613
108.55244 42.439159
108.5649 42.437447
108.59367 42.431389
108.61832 42.427265
108.643 42.42268
108.65611 42.420292
108.6736 42.416878
108.68582 42.413551
108.6999 42.410267
108.71602 42.409557
108.73203 42.411125
108.74033 42.412262
108.76531 42.414062
108.7829 42.414982
108.79563 42.413937
108.80663 42.410336
108.81419 42.40733
108.82051 42.404293
108.8231 42.401844
108.82915 42.397881
108.83853 42.395607
108.8474 42.397892
108.85222 42.400761
108.92102 42.426048
108.9414 42.434097
108.95995 42.441643
108.97154 42.445587
108.97767 42.447109
108.98351 42.447937
108.99158 42.447449
108.99663 42.445282
109.00078 42.442181
109.0082 42.44236
109.01832 42.451981
109.02441 42.454185
109.03372 42.45372
109.0415 42.452766
109.16698 42.441967
109.19686 42.437611
109.21581 42.435749
109.23409 42.435242
109.25172 42.435173
109.26324 42.433369
109.271 42.432854
109.27721 42.432304
109.28394 42.434505
109.29684 42.436844
109.31623 42.439548
109.33291 42.440365
109.35023 42.440731
109.36627 42.441982
109.37524 42.442173
109.38021 42.441589
109.38293 42.443474
109.38315 42.443512
109.41 42.447926
109.42602 42.450081
109.44144 42.451313
109.45718 42.452549
109.46398 42.452915
109.46922 42.453476
109.47565 42.455662
109.48019 42.4585
109.48593 42.462498
109.49539 42.466347
109.5059 42.46701
109.51395 42.466942
109.5217 42.46664
109.52848 42.467457
109.53883 42.472691
109.54366 42.475983
109.56004 42.486134
109.56763 42.490623
109.59067 42.505699
109.6022 42.512775
109.61835 42.520855
109.63908 42.531303
109.65427 42.540958
109.66882 42.551285
109.69331 42.56065
109.70866 42.565727
109.72273 42.571693
109.74514 42.578953
109.77036 42.586025
109.78632 42.591331
109.80379 42.598263
109.82403 42.606155
109.85748 42.618607
109.87597 42.623028
109.89135 42.627625
109.90337 42.630566
109.91792 42.631943
109.92911 42.63121
110.10083 42.639107
110.10327 42.640743
110.10992 42.647923
110.12839 42.666706
110.13633 42.672077
110.14742 42.675663
110.15235 42.677105
110.16776 42.681896
110.18936 42.687679
110.19923 42.690788
110.21094 42.694836
110.25197 42.707047
110.27264 42.713718
110.2936 42.720848
110.30808 42.726749
110.31885 42.731686
110.32564 42.733829
110.32739 42.734501
110.33119 42.735958
110.33398 42.735992
110.34631 42.741405
110.35185 42.743759
110.36048 42.747295
110.37065 42.751305
110.37373 42.752483
110.38485 42.756279
110.39133 42.758873
110.40335 42.763813
110.41568 42.769218
110.42216 42.771809
110.42986 42.775558
110.43293 42.777195
110.43719 42.782272
110.44202 42.789413
110.44957 42.801155
110.45256 42.807133
110.4549 42.814476
110.45727 42.8209
110.46273 42.828049
110.47131 42.835232
110.48116 42.841286
110.48639 42.844318
110.51588 42.86544
110.52664 42.8731
110.55901 42.891506
110.61916 42.927322
110.62811 42.932671
110.63454 42.93959
110.63724 42.946014
110.65086 42.970375
110.65512 42.977272
110.66153 42.986015
110.66978 42.996838
110.67835 43.006977
110.68171 43.011349
110.68354 43.014111
110.68502 43.019379
110.68493 43.025093
110.68297 43.030556
110.68227 43.035122
110.68655 43.040192
110.69367 43.044601
110.7093 43.063713
110.71886 43.071571
110.72842 43.079884
110.73305 43.084042
110.74079 43.088451
110.74887 43.091496
110.75882 43.094784
110.76688 43.099884
110.77116 43.105633
110.78012 43.113251
110.7866 43.119247
110.79185 43.123634
110.79928 43.129185
110.80144 43.13126
110.80604 43.137695
110.81373 43.1469
110.82081 43.154957
110.82482 43.158875
110.8307 43.163952
110.83782 43.169495
110.84867 43.177349
110.8567 43.185184
110.87028 43.199917
110.87863 43.207977
110.88884 43.217197
110.90217 43.228268
110.9124 43.236801
110.93191 43.25568
110.98059 43.301041
110.98742 43.30703
110.99612 43.314171
111.00607 43.322006
111.01605 43.327557
111.02886 43.332439
111.03574 43.334999
111.0479 43.34193
111.06541 43.348438
111.08011 43.353783
111.09637 43.359821
111.10732 43.363541
111.1189 43.367493
111.12704 43.370052
111.14081 43.37447
111.14676 43.377018
111.1527 43.379333
111.15387 43.3797
111.16898 43.384449
111.18371 43.389095
111.20218 43.395588
111.21314 43.399296
111.22694 43.403023
111.24292 43.407894
111.25922 43.413227
111.27679 43.417416
111.29311 43.419998
111.30943 43.422123
111.327 43.425167
111.34489 43.430721
111.36054 43.440601
111.36617 43.446793
111.37022 43.45229
111.37804 43.459629
111.38963 43.469948
111.40155 43.476387
111.42039 43.48193
111.43799 43.486324
111.45338 43.489338
111.46471 43.490059
111.47697 43.48872
111.49397 43.487167
111.5163 43.486538
111.52888 43.48748
111.54146 43.487049
111.55278 43.487076
111.56379 43.488239
111.57291 43.490772
111.58704 43.500389
111.60496 43.513443
111.61721 43.52351
111.62979 43.536095
111.64741 43.550053
111.65086 43.552341
111.66566 43.565609
111.67825 43.576584
111.6918 43.587109
111.7003 43.593967
111.7148 43.606083
111.72552 43.615913
111.7416 43.628029
111.75265 43.637856
111.76369 43.648136
111.776 43.658875
111.78768 43.666416
111.79904 43.669613
111.81135 43.669842
111.83911 43.670517
111.85898 43.670509
111.87349 43.670727
111.87981 43.671181
111.88416 43.673241
111.89117 43.676197
111.90097 43.681213
111.90823 43.683491
111.91929 43.685535
111.9316 43.68758
111.9376 43.688026
111.9474 43.691669
111.95343 43.701485
111.95566 43.70628
111.96142 43.724087
111.96367 43.733219
111.96655 43.741211
111.96782 43.743946
111.96764 43.744473
111.96377 43.75629
111.96379 43.762455
111.96478 43.772045
111.96323 43.7789
111.96107 43.788723
111.96016 43.799004
111.9602 43.807911
111.96022 43.812252
111.95898 43.819103
111.95459 43.82756
111.95271 43.829617
111.94169 43.843109
111.93822 43.846992
111.93224 43.853626
111.92563 43.862766
111.91996 43.870308
111.91397 43.878307
111.90672 43.886311
111.90011 43.896591
111.89412 43.905506
111.89034 43.909389
111.88308 43.919216
111.87804 43.926754
111.87393 43.93224
111.86983 43.936581
111.86224 43.944351
111.84896 43.954403
111.84232 43.95829
111.83029 43.965145
111.81509 43.974056
111.80148 43.985474
111.78819 43.995979
111.77818 44.000008
111.76586 44.006073
111.7542 44.008781
111.74355 44.013069
111.73573 44.016628
111.72886 44.020168
111.71754 44.023552
111.70284 44.030643
111.69314 44.03537
111.68599 44.040287
111.67818 44.044525
111.67109 44.051266
111.66424 44.055714
111.65427 44.062042
111.64934 44.066917
111.64532 44.070408
111.63979 44.076435
111.63181 44.085926
111.62254 44.094524
111.617 44.100552
111.60922 44.106159
111.60462 44.11171
111.60161 44.117241
111.59962 44.124813
111.59502 44.130825
111.58852 44.136635
111.58385 44.140133
111.57887 44.143867
111.57423 44.148048
111.56864 44.152931
111.56188 44.16103
111.55914 44.165413
111.55643 44.170479
111.55119 44.17627
111.54812 44.180199
111.54291 44.186905
111.53923 44.191757
111.53651 44.196823
111.53473 44.201191
111.53271 44.208305
111.52875 44.214535
111.527 44.220272
111.52618 44.224854
111.52476 44.230587
111.52367 44.237228
111.52065 44.242989
111.51923 44.248951
111.52037 44.255104
111.52277 44.261009
111.52196 44.26582
111.51923 44.270889
111.5121 44.277847
111.50754 44.285454
111.5026 44.291237
111.49542 44.296825
111.48944 44.299652
111.47739 44.302563
111.46691 44.304081
111.45679 44.307194
111.45076 44.308647
111.44226 44.312878
111.43558 44.313427
111.42515 44.317451
111.41862 44.32394
111.41657 44.330593
111.41233 44.338879
111.40929 44.344635
111.40974 44.349426
111.41027 44.35696
111.41408 44.367653
111.41487 44.373352
111.41663 44.379044
111.41836 44.384048
111.42181 44.393143
111.4249 44.400871
111.42757 44.404949
111.43124 44.41061
111.43593 44.418316
111.44158 44.42601
111.4443 44.431686
111.44635 44.436459
111.4484 44.441231
111.45341 44.448704
111.45644 44.453918
111.45918 44.460049
111.46125 44.465736
111.46365 44.471416
111.46898 44.478653
111.47458 44.484062
111.48303 44.488743
111.48859 44.49255
111.49577 44.497475
111.50105 44.502659
111.50826 44.508499
111.51158 44.512566
111.51435 44.519611
111.51785 44.529388
111.52002 44.53804
111.52379 44.546444
111.52908 44.552082
111.5401 44.556034
111.54917 44.55933
111.55474 44.563133
111.56107 44.57127
111.56319 44.577641
111.56316 44.587009
111.56171 44.592518
111.55907 44.600555
111.55859 44.606049
111.55841 44.610619
111.55831 44.617935
111.55651 44.622307
111.55571 44.627575
111.55431 44.634453
111.5535 44.639721
111.55335 44.645435
111.55752 44.655663
111.55933 44.66272
111.56115 44.669777
111.56498 44.67955
111.56841 44.686584
111.57151 44.693623
111.5739 44.698158
111.57826 44.704266
111.58269 44.712429
111.58611 44.719006
111.58884 44.72422
111.59295 44.732616
111.5986 44.738705
111.60171 44.745514
111.60281 44.750069
111.60492 44.755753
111.60925 44.760487
111.61327 44.765453
111.61837 44.774517
111.62172 44.778584
111.62645 44.785824
111.62981 44.790344
111.63512 44.795292
111.64114 44.802513
111.64484 44.807484
111.64792 44.813152
111.65296 44.819931
111.65975 44.830799
111.66316 44.836689
111.66787 44.842785
111.67365 44.852066
111.67768 44.857262
111.68741 44.869221
111.69252 44.877602
111.69889 44.88504
111.70394 44.89159
111.70937 44.899963
111.71243 44.904713
111.7159 44.912201
111.71936 44.919003
111.72241 44.923523
111.72614 44.928722
111.73186 44.935944
111.73586 44.939995
111.73955 44.944046
111.74294 44.949024
111.74834 44.95602
111.75238 44.960754
111.75706 44.96571
111.76078 44.970448
111.7655 44.976086
111.76952 44.980591
111.77977 44.987507
111.79067 44.99464
111.79857 44.998852
111.80841 45.003029
111.81399 45.005451
111.82381 45.008942
111.83298 45.012672
111.84289 45.018677
111.85017 45.02335
111.85841 45.027782
111.86765 45.033337
111.87397 45.038029
111.88089 45.041794
111.88909 45.045078
111.89867 45.050396
111.90553 45.052563
111.91241 45.054951
111.91991 45.056648
111.9255 45.059063
111.9321 45.062603
111.93769 45.065018
111.94459 45.067867
111.95347 45.071823
111.96269 45.076225
111.96672 45.08004
111.97138 45.083611
111.9809 45.086868
111.98901 45.087402
112.00012 45.090401
112.00891 45.091835
112.01995 45.092773
112.02936 45.093285
112.04102 45.093292
112.05233 45.093079
112.06183 45.095871
112.06781 45.091644
112.07444 45.087402
112.08078 45.08408
112.08874 45.080723
112.10113 45.074997
112.11135 45.071598
112.11977 45.071663
112.13136 45.070522
112.1417 45.070087
112.15336 45.070316
112.16306 45.070122
112.17339 45.069458
112.18598 45.068977
112.20085 45.068676
112.21475 45.068394
112.22282 45.067772
112.23345 45.066868
112.24377 45.065971
112.25733 45.06546
112.26737 45.065708
112.28094 45.065193
112.29779 45.065754
112.30649 45.064884
112.31584 45.064228
112.32654 45.064686
112.33555 45.06358
112.3449 45.06292
112.35684 45.062206
112.36718 45.061977
112.37428 45.061596
112.38539 45.064098
112.39395 45.067577
112.40018 45.06995
112.40571 45.072361
112.41386 45.074799
112.4201 45.074966
112.42551 45.074165
112.43363 45.069656
112.43727 45.066605
112.44443 45.060272
112.45294 45.055508
112.46461 45.049072
112.47056 45.044819
112.47651 45.040569
112.48404 45.035595
112.49182 45.029243
112.49739 45.023857
112.50715 45.018147
112.51884 45.012619
112.52477 45.007908
112.52747 45.003502
112.53079 44.998623
112.54401 44.984596
112.54765 44.979481
112.55318 44.973404
112.55686 44.969433
112.56142 44.963608
112.56628 44.957092
112.57551 44.947498
112.57949 44.943058
112.58496 44.936073
112.59089 44.931816
112.59779 44.927536
112.60635 44.924358
112.61581 44.920013
112.62153 44.918045
112.62754 44.915615
112.63482 44.912697
112.64111 44.909344
112.64675 44.906006
112.65521 44.900997
112.66379 44.89827
112.67107 44.895348
112.6805 44.890545
112.69058 44.885723
112.70195 44.880867
112.70928 44.879086
112.71692 44.877068
112.73148 44.87167
112.73811 44.868988
112.74509 44.866753
112.75681 44.862572
112.77081 44.859016
112.78324 44.856182
112.79344 44.853863
112.8091 44.851402
112.81768 44.848892
112.82436 44.847118
112.83246 44.841877
112.84328 44.839081
112.85643 44.838051
112.86348 44.837177
112.87799 44.837254
112.8851 44.837753
112.89188 44.837803
112.90768 44.838066
112.92093 44.838627
112.93097 44.8395
112.93801 44.838623
112.94658 44.836109
112.95517 44.834045
112.96246 44.831791
112.9717 44.829937
112.98032 44.82856
112.99152 44.826881
113.00372 44.826088
113.01331 44.824677
113.02224 44.823059
113.03017 44.820782
113.04032 44.817982
113.05078 44.814945
113.06094 44.812145
113.06949 44.80962
113.08031 44.807255
113.09206 44.804405
113.10349 44.801338
113.11427 44.798286
113.12762 44.795387
113.13596 44.794693
113.14431 44.794224
113.15682 44.793404
113.17159 44.792519
113.18122 44.792007
113.19244 44.790997
113.203 44.790001
113.21392 44.789448
113.2249 44.78981
113.23805 44.788967
113.24699 44.787556
113.25817 44.786079
113.26877 44.785534
113.27971 44.785435
113.28933 44.784687
113.30058 44.784348
113.31142 44.782417
113.32234 44.782085
113.33329 44.781982
113.34486 44.781628
113.35477 44.780411
113.36835 44.781364
113.37894 44.780579
113.39314 44.781055
113.40525 44.779076
113.41577 44.777374
113.42474 44.776638
113.43729 44.77647
113.44888 44.776333
113.45561 44.775894
113.46302 44.775887
113.46945 44.775684
113.47621 44.7757
113.49057 44.77364
113.49729 44.772968
113.50593 44.772003
113.51561 44.767345
113.52773 44.760551
113.5378 44.757023
113.54446 44.755436
113.55402 44.753979
113.56461 44.753407
113.57353 44.751972
113.58121 44.751263
113.59779 44.74889
113.60668 44.746994
113.61267 44.745377
113.62381 44.743958
113.63654 44.745522
113.64381 44.748508
113.65314 44.753231
113.66351 44.75906
113.66988 44.762733
113.68059 44.76878
113.68772 44.774261
113.69751 44.780792
113.70724 44.78664
113.71574 44.792988
113.72519 44.799301
113.73403 44.806091
113.74116 44.811337
113.74831 44.816814
113.75513 44.8223
113.76051 44.825546
113.77003 44.832542
113.77628 44.838963
113.7813 44.841759
113.79198 44.846882
113.80297 44.851765
113.81281 44.854168
113.81905 44.855782
113.82535 44.858078
113.83546 44.859783
113.84465 44.86198
113.85045 44.866352
113.85564 44.871433
113.86318 44.872997
113.87006 44.874359
113.87691 44.880062
113.88067 44.887482
113.88143 44.893631
113.88725 44.898232
113.89319 44.900082
113.89749 44.906105
113.89857 44.912014
113.90683 44.914696
113.91519 44.914169
113.92511 44.912899
113.93609 44.912964
113.94766 44.916668
113.95493 44.918922
113.9631 44.920231
113.97154 44.920841
113.97927 44.920563
113.98865 44.920677
114 44.923161
114.04554 44.92358
114.05755 44.922092
114.09011 44.939072
114.1256 44.961857
114.13338 44.96666
114.16049 44.995617
114.17104 45.02253
114.17697 45.033791
114.19109 45.042065
114.21643 45.049751
114.29622 45.095585
114.3484 45.117817
114.38564 45.148354
114.42331 45.177284
114.441 45.192402
114.45618 45.206078
114.51468 45.274231
114.52804 45.292667
114.53091 45.306721
114.54159 45.347095
114.547 45.382523
114.74475 45.435032
114.79001 45.419079
114.94432 45.374928
114.9548 45.373081
115.00179 45.375641
115.16234 45.389992
115.17181 45.390659
115.21524 45.391426
115.35674 45.387165
115.37197 45.387981
115.41577 45.398575
115.56162 45.430901
115.68745 45.452675
115.70507 45.462086
115.89198 45.596275
115.92543 45.62661
115.93325 45.63015
115.98283 45.642254
116.02622 45.65649
116.02831 45.665447
116.03092 45.67968
116.04589 45.681904
116.06707 45.683968
116.08345 45.681389
116.10906 45.674553
116.12337 45.677219
116.13091 45.679493
116.13412 45.680172
116.14549 45.680878
116.1816 45.692486
116.21237 45.717037
116.21552 45.723022
116.21672 45.728535
116.21693 45.734493
116.21714 45.74091
116.23072 45.748596
116.25847 45.767864
116.27156 45.767521
116.28168 45.770145
116.28577 45.77681
116.27866 45.808594
116.27277 45.843822
116.25803 45.862019
116.24147 45.87149
116.23741 45.878559
116.23893 45.884529
116.24532 45.893749
116.25166 45.905033
116.26182 45.940174
116.2673 45.963135
116.27409 45.968464
116.28112 45.979065
116.36386 46.075287
116.39029 46.108025
116.41007 46.126045
116.42879 46.134594
116.44151 46.141563
116.53344 46.224728
116.56674 46.24968
116.58042 46.288475
116.62342 46.308201
116.67776 46.320408
116.75156 46.330456
116.75543 46.332817
116.75752 46.334282
116.76142 46.336861
116.76909 46.340618
116.7832 46.345879
116.8109 46.352177
116.81314 46.360432
116.81507 46.366169
116.81898 46.373512
116.83313 46.381126
116.85732 46.373199
116.8656 46.37117
116.88643 46.371471
116.90759 46.370167
116.94033 46.36729
117.09274 46.354809
117.14726 46.356258
117.20344 46.359516
117.26292 46.362057
117.3604 46.358135
117.36655 46.361137
117.37231 46.366829
117.38227 46.391788
117.37303 46.408516
117.37604 46.426609
117.39099 46.461868
117.40594 46.489109
117.44181 46.524338
117.41399 46.580238
117.42164 46.582176
117.4632 46.58271
117.47085 46.586136
117.47849 46.590244
117.48846 46.59412
117.49776 46.596165
117.50805 46.595459
117.51434 46.589718
117.52597 46.595192
117.53295 46.597923
117.54125 46.598133
117.55684 46.596268
117.57939 46.593231
117.59171 46.600758
117.60297 46.596375
117.6159 46.592216
117.62285 46.59013
117.62877 46.580723
117.63629 46.563065
117.63393 46.55666
117.63688 46.550922
117.64414 46.545864
117.6867 46.515026
117.70522 46.511066
117.73045 46.516697
117.75337 46.522789
117.76971 46.534401
117.80376 46.523716
117.82236 46.526833
117.83566 46.53112
117.84465 46.535431
117.86299 46.546104
117.85581 46.556679
117.85325 46.566082
117.85761 46.570641
117.87492 46.576279
117.88724 46.57988
117.8933 46.588093
117.898 46.593796
117.90405 46.599945
117.91605 46.605145
117.92244 46.611526
117.93472 46.611916
117.94733 46.611382
117.95661 46.609497
117.96822 46.608742
117.98021 46.611874
117.98064 46.619431
117.9844 46.628113
117.99569 46.628273
118.00795 46.626362
118.02386 46.623741
118.04384 46.627731
118.05215 46.634319
118.06483 46.644329
118.07258 46.649693
118.08908 46.659622
118.10517 46.665791
118.11024 46.671711
118.12731 46.679371
118.14063 46.680649
118.16123 46.680035
118.17554 46.680843
118.19319 46.682995
118.20055 46.685913
118.20829 46.69112
118.21503 46.69656
118.21778 46.702038
118.22318 46.706573
118.2309 46.710632
118.24025 46.713074
118.2559 46.713631
118.27494 46.718277
118.29954 46.73547
118.31123 46.737888
118.36527 46.727543
118.38924 46.728004
118.40284 46.726269
118.41273 46.721363
118.436 46.705097
118.45089 46.701283
118.54016 46.692783
118.57738 46.691685
118.59647 46.697655
118.63374 46.712341
118.65041 46.713978
118.66172 46.700558
118.66755 46.694302
118.67683 46.692818
118.68783 46.694057
118.70049 46.695045
118.71046 46.694466
118.71998 46.689995
118.72952 46.685753
118.74174 46.68631
118.75495 46.685009
118.76558 46.686737
118.77944 46.686615
118.79079 46.68605
118.79191 46.693657
118.78204 46.710052
118.78928 46.71912
118.80212 46.726513
118.81465 46.734364
118.8175 46.741199
118.81935 46.747818
118.82317 46.757614
118.82615 46.76564
118.83536 46.770374
118.85058 46.772881
118.86417 46.773762
118.89636 46.779446
118.90675 46.772377
118.91298 46.750885
118.91466 46.740093
118.90576 46.731747
118.91517 46.723663
118.92632 46.718853
118.93657 46.715107
118.94292 46.718369
118.9536 46.727421
118.96117 46.731144
118.97268 46.736027
118.98658 46.741116
119.00059 46.741825
119.00806 46.735989
119.01187 46.730202
119.06647 46.669125
119.07582 46.6605
119.0864 46.658733
119.09157 46.654068
119.0994 46.649593
119.10021 46.644081
119.1115 46.643906
119.11951 46.645153
119.13055 46.647266
119.14567 46.652061
119.15599 46.652584
119.17445 46.648388
119.18199 46.645287
119.19521 46.643005
119.21048 46.64275
119.21752 46.644466
119.22734 46.649799
119.23457 46.647385
119.24136 46.642231
119.25578 46.636486
119.28961 46.616886
119.29628 46.608292
119.3191 46.605831
119.32769 46.604763
119.33748 46.60894
119.34263 46.61343
119.34966 46.615139
119.35549 46.611137
119.36659 46.604816
119.37439 46.606033
119.41793 46.628326
119.43257 46.637451
119.44118 46.6366
119.44868 46.633251
119.46743 46.628319
119.49225 46.626011
119.50404 46.630138
119.51301 46.629967
119.52502 46.631336
119.55235 46.633324
119.56461 46.624603
119.58153 46.616016
119.59427 46.61095
119.60233 46.613079
119.61378 46.616745
119.62384 46.619061
119.63258 46.621632
119.64028 46.622852
119.64923 46.622437
119.65928 46.620346
119.66996 46.610096
119.67532 46.603569
119.67899 46.59639
119.67912 46.584011
119.68896 46.589077
119.69886 46.595058
119.70924 46.596901
119.7188 46.602886
119.72731 46.607746
119.73679 46.6119
119.74866 46.609814
119.75576 46.61264
119.76321 46.615917
119.7738 46.622105
119.77903 46.62772
119.78444 46.637001
119.79145 46.645096
119.79805 46.651371
119.80273 46.659058
119.80604 46.666088
119.80293 46.677948
119.81769 46.673626
119.83447 46.669819
119.85064 46.667168
119.86683 46.664974
119.882 46.662342
119.89231 46.662338
119.89685 46.662693
119.90522 46.677681
119.91226 46.6903
119.91995 46.698147
119.92509 46.708111
119.92636 46.71381
119.92329 46.719151
119.91405 46.72784
119.89893 46.759579
119.90562 46.767448
119.9267 46.783005
119.92899 46.789143
119.93096 46.795513
119.92991 46.801266
119.92397 46.809422
119.92001 46.817074
119.91951 46.827629
119.91943 46.839775
119.93014 46.847549
119.92249 46.84795
119.91216 46.848186
119.90533 46.852009
119.90292 46.857334
119.9005 46.86953
119.91279 46.903164
119.89059 46.906876
119.8539 46.915028
119.84634 46.931919
119.8436 46.937481
119.8493 46.944916
119.86265 46.951725
119.85713 46.962387
119.84775 46.961903
119.83643 46.962841
119.82679 46.971302
119.81618 46.980469
119.81007 46.985645
119.80661 46.990303
119.7981 47.001713
119.78333 47.022423
119.78776 47.03149
119.79618 47.047348
119.79934 47.057816
119.77809 47.091042
119.7638 47.11586
119.75346 47.131657
119.72962 47.153465
119.72284 47.159336
119.71384 47.168228
119.71175 47.174
119.70572 47.191559
119.69997 47.193665
119.68805 47.201511
119.67172 47.207485
119.66107 47.221016
119.6554 47.231316
119.64133 47.239765
119.62473 47.25032
119.61137 47.251846
119.59605 47.249081
119.58114 47.247215
119.57197 47.245872
119.56937 47.246178
119.56696 47.246468
119.55758 47.249573
119.54883 47.252464
119.55362 47.254944
119.5589 47.257671
119.55934 47.264751
119.55919 47.270317
119.55913 47.272301
119.54769 47.277882
119.55392 47.285942
119.54851 47.291122
119.55435 47.298504
119.54659 47.301331
119.54414 47.302223
119.53629 47.30061
119.53233 47.307354
119.52796 47.305965
119.52306 47.304409
119.51732 47.315315
119.50887 47.320351
119.5052 47.323391
119.50374 47.324604
119.50092 47.324535
119.49091 47.324272
119.48245 47.323589
119.4752 47.326302
119.47224 47.333012
119.47652 47.335068
119.47675 47.335175
119.46268 47.336475
119.4558 47.339863
119.45443 47.345158
119.44813 47.352417
119.4437 47.357338
119.43163 47.364067
119.42658 47.375637
119.42049 47.380829
119.40778 47.382767
119.39223 47.387981
119.38188 47.389629
119.38321 47.395084
119.36796 47.399601
119.36343 47.408634
119.35902 47.414238
119.35566 47.420273
119.34268 47.423351
119.33942 47.431213
119.33099 47.431206
119.32409 47.428638
119.32201 47.427776
119.32242 47.433987
119.32957 47.452061
119.35448 47.47263
119.35764 47.479595
119.19765 47.517498
119.15298 47.534023
119.14281 47.539852
119.14101 47.549553
119.12868 47.623714
119.12367 47.655846
119.12168 47.66404
119.10968 47.667912
118.75482 47.772079
118.58537 47.961555
118.56091 47.987915
118.55493 47.993462
118.46014 47.994915
118.44281 47.996693
118.42978 48.000008
118.42278 48.008053
118.41794 48.013176
118.40926 48.016788
118.38622 48.013416
118.37767 48.013149
118.36726 48.016579
118.35318 48.014835
118.34885 48.010361
118.34391 48.007271
118.33639 48.006981
118.32928 48.008286
118.31674 48.009937
118.30727 48.011517
118.29887 48.007587
118.29327 48.005764
118.28491 48.009151
118.27121 48.008312
118.26524 48.011642
118.26252 48.018791
118.25686 48.02166
118.24229 48.023808
118.23627 48.026451
118.23226 48.035225
118.22778 48.041267
118.22104 48.043011
118.2086 48.040306
118.19952 48.043018
118.18962 48.043228
118.17797 48.042561
118.16822 48.045738
118.15656 48.044842
118.15092 48.041302
118.14217 48.036686
118.13461 48.035702
118.13251 48.034828
118.12283 48.039371
118.11419 48.044582
118.10278 48.041615
118.09567 48.035816
118.08562 48.032593
118.08001 48.029507
118.07426 48.023224
118.06528 48.021118
118.04954 48.02029
118.03727 48.020767
118.0383 48.013432
118.03143 48.012657
118.02466 48.013702
118.01373 48.013691
118.00864 48.014477
118.00016 48.015556
117.98774 48.0126
117.9773 48.016003
117.96881 48.016853
117.95747 48.015247
117.9482 48.014053
117.93999 48.013748
117.92952 48.016235
117.9231 48.017731
117.91496 48.018799
117.90343 48.020844
117.89487 48.020313
117.89169 48.022282
117.87713 48.021538
117.86347 48.021523
117.84946 48.021061
117.81327 48.020477
117.80851 48.018661
117.80635 48.017838
117.80569 48.017891
117.80294 48.017891
117.79942 48.014744
117.79282 48.011185
117.78825 48.007366
117.78394 48.000004
117.51548 47.77879
117.51643 47.76276
117.4825 47.756645
117.37518 47.640041
117.08691 47.820301
116.87079 47.890938
116.81977 47.894871
116.67638 47.889198
116.45554 47.839115
116.43179 47.837574
116.25723 47.873047
116.10784 47.816753
116.10334 47.809589
115.95372 47.684383
115.94225 47.682652
115.93058 47.680149
115.58229 47.91544
115.57346 47.921131
115.55886 48.000008
115.54703 48.059429
115.54213 48.102715
115.5393 48.104477
115.53542 48.106674
115.5323 48.107742
115.5284 48.110168
115.52726 48.112431
115.52713 48.114944
115.52902 48.117962
115.53062 48.120056
115.53387 48.123562
115.5385 48.126648
115.54073 48.129902
115.54135 48.131058
115.54124 48.133343
115.53871 48.135803
115.53623 48.137344
115.53307 48.13887
115.53142 48.138828
115.53048 48.140274
115.53011 48.143009
115.81341 48.258865
115.7942 48.522415
116.07137 48.819378
116.03634 48.867382
116.71928 49.847145
117.06049 49.688404
117.09126 49.675114
117.12735 49.663593
117.17964 49.651909
117.21473 49.644489
117.24802 49.636158
117.26588 49.630947
117.27111 49.630398
117.27176 49.630329
117.28767 49.628666
117.32114 49.627632
117.37086 49.628464
117.42552 49.629223
117.45512 49.628876
117.47094 49.62709
117.79795 49.522099
117.80898 49.526859
117.81489 49.533615
117.82284 49.538277
117.83042 49.542721
117.83217 49.542461
117.83413 49.54723
117.84282 49.552788
117.83631 49.557022
117.84196 49.56538
117.84814 49.570072
117.85262 49.57571
117.85293 49.582794
117.85564 49.588459
117.86247 49.591766
117.87348 49.593628
117.88416 49.595726
117.89086 49.596062
117.90106 49.595646
117.91246 49.598183
117.92447 49.598877
117.9315 49.598518
117.93961 49.59837
117.94782 49.600735
117.94555 49.605122
117.94328 49.609505
117.95214 49.610485
117.96347 49.611416
117.96709 49.613407
117.97368 49.618771
117.98328 49.620422
117.99486 49.619286
118.00465 49.617504
118.00567 49.614513
118.00954 49.614517
118.01272 49.614983
118.0159 49.613617
118.01801 49.613388
118.02083 49.614075
118.024 49.615223
118.0247 49.616142
118.0247 49.617283
118.02576 49.619343
118.02821 49.621861
118.02821 49.622089
118.03104 49.620266
118.03246 49.618664
118.03599 49.614323
118.03775 49.61227
118.03951 49.611584
118.04304 49.612045
118.04445 49.613415
118.04585 49.615021
118.04832 49.616852
118.05008 49.617081
118.05431 49.617313
118.0582 49.615032
118.06066 49.614349
118.06348 49.613895
118.06701 49.613441
118.06842 49.613899
118.06912 49.614582
118.06876 49.6171
118.06876 49.617783
118.06735 49.618011
118.06418 49.618465
118.06418 49.620983
118.06453 49.62167
118.06559 49.62281
118.06876 49.623959
118.06947 49.623959
118.07158 49.624649
118.07334 49.626019
118.07298 49.628078
118.07228 49.62899
118.07087 49.629448
118.0677 49.629902
118.06381 49.630585
118.06064 49.631039
118.05782 49.631496
118.05429 49.631493
118.05394 49.633781
118.05534 49.636066
118.05676 49.636982
118.06239 49.638817
118.06487 49.638817
118.06874 49.639278
118.07298 49.640423
118.07615 49.6418
118.07896 49.643635
118.0832 49.643402
118.08673 49.640892
118.0892 49.636551
118.09308 49.637241
118.09343 49.638611
118.09519 49.641811
118.09766 49.6441
118.10119 49.646389
118.10365 49.647533
118.10506 49.647766
118.10506 49.64822
118.10718 49.650967
118.10753 49.653481
118.10753 49.65554
118.10683 49.658512
118.10612 49.662624
118.10542 49.665825
118.10788 49.667431
118.11035 49.668118
118.11494 49.668804
118.11847 49.668118
118.12694 49.666519
118.13364 49.664921
118.13541 49.664921
118.13893 49.664925
118.13929 49.663322
118.14034 49.660122
118.14211 49.658291
118.14352 49.657608
118.14846 49.657379
118.15092 49.656921
118.1534 49.65715
118.15481 49.657612
118.15693 49.65921
118.15799 49.660812
118.15869 49.663784
118.1587 49.665615
118.15905 49.667213
118.1587 49.669727
118.15941 49.672241
118.16047 49.673157
118.16188 49.673618
118.16435 49.674988
118.16541 49.675674
118.16788 49.677734
118.1693 49.678875
118.17 49.680019
118.17071 49.681393
118.17212 49.68322
118.17424 49.68528
118.17565 49.68322
118.17635 49.68116
118.17706 49.678417
118.18094 49.677044
118.18412 49.678413
118.18659 49.680473
118.18871 49.682529
118.19225 49.685272
118.19366 49.686646
118.19579 49.688702
118.19932 49.690762
118.20144 49.692127
118.20356 49.693501
118.20709 49.695786
118.2085 49.697617
118.20921 49.698303
118.20957 49.700817
118.20887 49.703564
118.20711 49.704937
118.20499 49.708134
118.20499 49.708591
118.20605 49.711109
118.20676 49.711567
118.20782 49.71225
118.20959 49.712936
118.21242 49.713165
118.21454 49.713852
118.21701 49.714302
118.2209 49.715218
118.22337 49.716129
118.22373 49.717045
118.22409 49.718876
118.22409 49.719563
118.22303 49.721161
118.22162 49.722076
118.22021 49.722763
118.21738 49.724136
118.21562 49.724594
118.21245 49.726196
118.20998 49.727798
118.21033 49.730087
118.21351 49.73077
118.21705 49.730312
118.22093 49.729855
118.22482 49.728481
118.22835 49.727329
118.23118 49.728245
118.23153 49.729389
118.23048 49.731903
118.22977 49.732136
118.22836 49.734421
118.22942 49.735332
118.23119 49.735332
118.23225 49.735104
118.23472 49.734417
118.23755 49.73373
118.24037 49.732815
118.24284 49.731895
118.24496 49.732124
118.24638 49.733265
118.24886 49.737152
118.2517 49.740349
118.25877 49.740116
118.26442 49.740337
118.2722 49.741016
118.28069 49.74284
118.28565 49.74649
118.28565 49.74855
118.28566 49.749695
118.28531 49.751297
118.28567 49.752438
118.28673 49.75312
118.28815 49.754265
118.28851 49.754494
118.2931 49.754715
118.29452 49.754715
118.29946 49.754253
118.30123 49.754704
118.30194 49.754932
118.30159 49.755619
118.30124 49.757908
118.3009 49.75951
118.30267 49.761337
118.30408 49.761791
118.30656 49.762932
118.30869 49.763161
118.31081 49.763382
118.31364 49.764523
118.31647 49.765888
118.31754 49.765888
118.32001 49.764744
118.32213 49.763824
118.32354 49.763596
118.32743 49.763359
118.3299 49.763817
118.33026 49.763813
118.33132 49.764957
118.33133 49.765415
118.33134 49.767925
118.33099 49.76907
118.33064 49.770214
118.33135 49.770901
118.33135 49.77113
118.33276 49.77113
118.33453 49.77021
118.33735 49.768833
118.34088 49.767685
118.34265 49.767685
118.34478 49.768364
118.34513 49.769051
118.34585 49.770649
118.34621 49.772251
118.34622 49.774307
118.3487 49.775444
118.35188 49.775673
118.35683 49.775661
118.36179 49.776108
118.36887 49.776325
118.37275 49.775864
118.37524 49.777687
118.37418 49.779518
118.37278 49.780437
118.37031 49.782272
118.36713 49.784103
118.36573 49.78548
118.3668 49.78685
118.36822 49.787991
118.37034 49.787987
118.37494 49.787979
118.3806 49.787739
118.38271 49.786823
118.38414 49.789333
118.38133 49.792538
118.37957 49.793686
118.37817 49.796204
118.37959 49.798027
118.38172 49.800083
118.38634 49.801903
118.38847 49.802814
118.38953 49.803501
118.38989 49.805096
118.38919 49.806702
118.38708 49.808537
118.38531 49.810368
118.38321 49.813343
118.38181 49.815632
118.38005 49.818836
118.37935 49.819523
118.38078 49.822037
118.38185 49.823406
118.38327 49.824093
118.38504 49.824776
118.38787 49.824768
118.38844 49.824837
118.39318 49.824528
118.39743 49.823837
118.40237 49.822681
118.40839 49.820839
118.41334 49.820141
118.41617 49.819908
118.41972 49.821041
118.42221 49.824013
118.42364 49.82629
118.42365 49.826519
118.42472 49.828575
118.42863 49.830856
118.43147 49.831764
118.43501 49.832668
118.44068 49.833111
118.44457 49.833103
118.45094 49.831947
118.45447 49.829422
118.45516 49.828274
118.45621 49.825531
118.45832 49.823463
118.46397 49.822304
118.46893 49.821838
118.47176 49.822289
118.47318 49.8232
118.47426 49.824566
118.47392 49.826172
118.47251 49.828232
118.47146 49.829376
118.46935 49.830982
118.46794 49.831902
118.46688 49.832821
118.46653 49.83305
118.4669 49.835793
118.46832 49.836472
118.47294 49.838291
118.4772 49.838966
118.48145 49.83918
118.48605 49.83894
118.48853 49.83939
118.48961 49.841442
118.48891 49.843277
118.48716 49.844883
118.48469 49.84626
118.48222 49.847412
118.48081 49.848557
118.47941 49.851074
118.47942 49.853134
118.48014 49.854275
118.48158 49.856331
118.48195 49.858616
118.48196 49.860443
118.47985 49.86274
118.4788 49.864571
118.47881 49.865486
118.47882 49.867313
118.47886 49.872116
118.481 49.874626
118.48207 49.875309
118.48598 49.876671
118.48988 49.877342
118.49555 49.877785
118.50159 49.878452
118.50549 49.878899
118.51152 49.880024
118.51508 49.882069
118.52042 49.884109
118.52538 49.884323
118.52859 49.886604
118.5286 49.887516
118.52792 49.890263
118.52721 49.891407
118.52582 49.893929
118.52512 49.895988
118.52372 49.897141
118.52196 49.898285
118.52338 49.898739
118.52657 49.899643
118.52871 49.900093
118.5319 49.900311
118.53403 49.899849
118.53793 49.900066
118.54253 49.899136
118.54571 49.89798
118.5496 49.897053
118.55068 49.899334
118.54962 49.899567
118.54822 49.900948
118.5468 49.901405
118.54256 49.903477
118.54186 49.904167
118.54186 49.904396
118.5433 49.906448
118.54578 49.906898
118.54862 49.906887
118.55075 49.906425
118.55396 49.90847
118.55326 49.909615
118.55328 49.911671
118.55223 49.913967
118.5519 49.916023
118.55157 49.91877
118.55231 49.922199
118.55304 49.924709
118.55412 49.926537
118.55805 49.929722
118.55876 49.930405
118.56232 49.931309
118.56515 49.929699
118.56585 49.929237
118.56866 49.926945
118.56937 49.926479
118.57326 49.924866
118.57397 49.925095
118.57645 49.925316
118.5793 49.925762
118.58179 49.926441
118.58392 49.926888
118.58641 49.92688
118.5896 49.927097
118.59138 49.927086
118.59563 49.926613
118.59917 49.926147
118.60059 49.92614
118.60378 49.926357
118.60734 49.927029
118.60806 49.927483
118.60807 49.929314
118.60917 49.932739
118.60957 49.937538
118.616 49.941856
118.622 49.938408
118.63155 49.934708
118.63226 49.935162
118.64117 49.939011
118.6423 49.94495
118.64839 49.949726
118.658 49.951744
118.66898 49.950554
118.68068 49.948902
118.68876 49.947929
118.69865 49.946873
118.70824 49.946735
118.70824 49.946964
118.71677 49.947296
118.72461 49.947868
118.7381 49.947895
118.74539 49.953274
118.75117 49.955929
118.76003 49.955685
118.7636 49.955704
118.77535 49.956676
118.78472 49.96043
118.79124 49.963997
118.80021 49.966377
118.80795 49.964432
118.8174 49.960865
118.82419 49.962135
118.82819 49.964355
118.83714 49.966499
118.84605 49.967274
118.85641 49.968941
118.85952 49.975754
118.86676 49.979294
118.8761 49.981888
118.87664 49.977535
118.87681 49.972733
118.88612 49.974869
118.88653 49.976006
118.89302 49.978645
118.90237 49.981464
118.90986 49.982029
118.91675 49.985577
118.92044 49.989174
118.92689 49.99044
118.92686 49.989758
118.93523 49.985729
118.94445 49.985348
118.95482 49.987003
118.96174 49.982525
118.96954 49.981956
118.97509 49.978893
118.98058 49.974224
118.98714 49.978001
118.9926 49.981339
119.00153 49.982327
119.0115 49.982845
119.0197 49.983616
119.03045 49.985718
119.03188 49.986153
119.04063 49.983025
119.04547 49.97974
119.05132 49.983753
119.05679 49.986858
119.0636 49.988338
119.07248 49.988182
119.07905 49.99218
119.08105 49.997402
119.08953 49.996338
119.09964 49.999817
119.10517 50.00452
119.10786 50.009045
119.11159 50.012863
119.12023 50.01545
119.1285 50.017586
119.13177 50.018898
119.13377 50.023891
119.13678 50.027721
119.14343 50.025314
119.15149 50.022655
119.15143 50.029282
119.15129 50.034084
119.15994 50.036671
119.16646 50.031296
119.17369 50.033905
119.17216 50.039417
119.16951 50.043583
119.17661 50.043453
119.18546 50.042377
119.18852 50.047123
119.18192 50.050442
119.17557 50.051704
119.16842 50.058922
119.17741 50.060822
119.17657 50.065865
119.17436 50.072075
119.18088 50.074471
119.17933 50.079525
119.17992 50.08477
119.18904 50.081631
119.19635 50.078072
119.20388 50.079296
119.20979 50.076218
119.21237 50.070454
119.21241 50.071365
119.22356 50.073666
119.23212 50.074192
119.23307 50.079201
119.23444 50.085575
119.23958 50.081364
119.24509 50.077374
119.24887 50.082104
119.24636 50.089233
119.24483 50.094753
119.24898 50.099476
119.25832 50.101128
119.25863 50.10775
119.27065 50.105927
119.27881 50.105083
119.28178 50.10754
119.28454 50.113201
119.28453 50.120514
119.2801 50.124718
119.28217 50.130615
119.28802 50.133705
119.29386 50.12925
119.30039 50.131634
119.30208 50.137089
119.311 50.137142
119.30599 50.144325
119.30656 50.148663
119.3036 50.153744
119.29251 50.153046
119.29202 50.157631
119.2989 50.160011
119.30858 50.160969
119.31573 50.161285
119.32748 50.16106
119.33302 50.163773
119.33333 50.163921
119.33002 50.169239
119.32632 50.173656
119.32556 50.180073
119.33018 50.187069
119.34248 50.190483
119.34908 50.194008
119.34942 50.200863
119.3475 50.205475
119.33877 50.201988
119.32987 50.202629
119.32438 50.207081
119.31819 50.212009
119.31538 50.212982
119.30845 50.217232
119.30619 50.222301
119.305 50.227127
119.306 50.233059
119.31046 50.236633
119.31303 50.237953
119.32204 50.23983
119.33109 50.242165
119.32594 50.246384
119.32514 50.252113
119.3362 50.251671
119.33541 50.257401
119.32755 50.257553
119.32159 50.259956
119.3204 50.264553
119.32344 50.268383
119.32368 50.273407
119.31885 50.276936
119.31371 50.28138
119.32407 50.281403
119.33479 50.281189
119.33681 50.285961
119.33856 50.292557
119.33889 50.299171
119.34335 50.302517
119.37484 50.317207
119.36786 50.320782
119.35965 50.321175
119.35248 50.320862
119.34621 50.324413
119.34859 50.328941
119.35878 50.332397
119.35976 50.337864
119.34959 50.342182
119.35555 50.346863
119.34796 50.352505
119.34158 50.353775
119.32946 50.354931
119.32387 50.357784
119.31639 50.358616
119.3103 50.351189
119.3027 50.34951
119.29527 50.351486
119.295 50.345772
119.2951 50.340511
119.28562 50.344357
119.27972 50.348125
119.27886 50.352718
119.27474 50.356457
119.26669 50.360268
119.25842 50.359512
119.25666 50.352692
119.24579 50.349922
119.24542 50.342155
119.244 50.342182
119.2365 50.342781
119.22651 50.34343
119.22 50.349724
119.22145 50.3577
119.21951 50.362083
119.21124 50.361324
119.1999 50.356277
119.19218 50.351849
119.18294 50.345615
119.1729 50.345345
119.16737 50.349789
119.17573 50.352379
119.17949 50.356201
119.17208 50.358624
119.16377 50.357174
119.1548 50.356655
119.14809 50.358829
119.148 50.36478
119.15785 50.368717
119.1585 50.375107
119.14963 50.376869
119.14556 50.381973
119.13896 50.386662
119.1284 50.38274
119.12322 50.379177
119.11388 50.378654
119.11559 50.3848
119.12083 50.389965
119.12868 50.397137
119.13109 50.402809
119.13454 50.40778
119.14172 50.408108
119.15054 50.412975
119.15765 50.419247
119.16579 50.417038
119.17087 50.418316
119.17801 50.417728
119.18613 50.415066
119.19236 50.410149
119.19825 50.405697
119.20108 50.412727
119.20174 50.419121
119.20773 50.424725
119.21191 50.429672
119.21253 50.435379
119.22194 50.437035
119.22816 50.439659
119.23246 50.439579
119.23703 50.445206
119.23511 50.450043
119.22855 50.455654
119.23161 50.459713
119.2382 50.462563
119.24728 50.464676
119.25117 50.471004
119.24832 50.479061
119.24974 50.486347
119.24457 50.490791
119.23177 50.493549
119.22692 50.497295
119.23104 50.500881
119.2401 50.502766
119.25041 50.508057
119.25393 50.513935
119.25676 50.520512
119.25519 50.525341
119.25301 50.532471
119.25789 50.536724
119.26492 50.540936
119.2691 50.545654
119.26801 50.552765
119.25766 50.554562
119.25938 50.560471
119.265 50.56517
119.27164 50.568699
119.28579 50.571171
119.28547 50.579407
119.28495 50.583534
119.27591 50.590107
119.27 50.594337
119.26971 50.595943
119.2718 50.601845
119.27526 50.606583
119.28162 50.611492
119.28992 50.612015
119.2982 50.611855
119.30374 50.614719
119.31106 50.617092
119.31873 50.619457
119.3208 50.624905
119.32291 50.631264
119.32462 50.636719
119.3315 50.637497
119.33447 50.631725
119.33852 50.626389
119.34624 50.629662
119.35084 50.635059
119.35541 50.639999
119.35963 50.645401
119.3638 50.649433
119.36902 50.652988
119.37537 50.657429
119.37667 50.661751
119.37548 50.666805
119.37282 50.671204
119.37428 50.678719
119.37634 50.683708
119.38419 50.682178
119.39284 50.682003
119.39902 50.68325
119.4056 50.684944
119.41577 50.686329
119.42252 50.684357
119.43201 50.686443
119.43653 50.690235
119.4393 50.694984
119.44038 50.70182
119.44179 50.708187
119.4488 50.711246
119.45348 50.71801
119.45634 50.724358
119.46138 50.73111
119.46634 50.736271
119.47382 50.74115
119.48626 50.744331
119.49293 50.74762
119.49319 50.752419
119.49418 50.757652
119.49367 50.761555
119.48775 50.765793
119.48726 50.770145
119.49072 50.77396
119.49316 50.779396
119.496 50.785278
119.50366 50.786495
119.50921 50.788891
119.5069 50.793053
119.502 50.796127
119.49786 50.799877
119.49636 50.805622
119.49734 50.810406
119.49763 50.815887
119.49146 50.822418
119.48773 50.827065
119.48311 50.835392
119.48486 50.841076
119.49006 50.843708
119.49436 50.84293
119.501 50.838448
119.50797 50.840359
119.5068 50.845413
119.50024 50.851498
119.50265 50.855793
119.51138 50.85675
119.51959 50.861374
119.51813 50.867809
119.51731 50.87286
119.52622 50.877014
119.52181 50.882595
119.51653 50.885223
119.50432 50.887306
119.50603 50.892303
119.50911 50.895664
119.51636 50.90237
119.52053 50.905941
119.52623 50.910851
119.53225 50.915066
119.53859 50.918362
119.54491 50.921196
119.5573 50.929165
119.56145 50.938904
119.56316 50.943668
119.56755 50.95089
119.57263 50.957642
119.57682 50.961212
119.58051 50.968899
119.58389 50.977745
119.58701 50.981567
119.59439 50.983917
119.60476 50.987583
119.61265 50.992435
119.61813 50.999634
119.6199 51.00531
119.62483 51.00909
119.63913 51.011517
119.64819 51.011086
119.65699 51.012722
119.6647 51.014149
119.67479 51.01918
119.68126 51.024296
119.67738 51.026211
119.67323 51.029961
119.68176 51.033195
119.68913 51.034863
119.69458 51.034973
119.6952 51.039295
119.69981 51.043533
119.71014 51.046268
119.71407 51.051441
119.71422 51.06036
119.7083 51.064835
119.70234 51.068626
119.7101 51.070736
119.71733 51.070114
119.725 51.070629
119.73354 51.073864
119.73383 51.078663
119.73445 51.083221
119.74335 51.085987
119.75081 51.089249
119.75287 51.093315
119.75174 51.098827
119.73928 51.103458
119.74062 51.107773
119.73833 51.112167
119.74008 51.117157
119.74603 51.119308
119.75597 51.121365
119.76215 51.127171
119.76403 51.134441
119.76398 51.139702
119.76572 51.144691
119.77081 51.150517
119.76457 51.155922
119.75258 51.156422
119.74955 51.16061
119.7555 51.162758
119.76451 51.161179
119.77532 51.165272
119.77711 51.170948
119.77448 51.175583
119.76659 51.177822
119.76144 51.183201
119.75896 51.190575
119.755 51.197521
119.75069 51.204937
119.75243 51.209698
119.76132 51.212006
119.76894 51.217319
119.7776 51.22192
119.78871 51.218689
119.79089 51.212467
119.79305 51.205784
119.80093 51.209488
119.80593 51.213943
119.81027 51.21933
119.80878 51.224854
119.80132 51.228226
119.79378 51.230228
119.786 51.234299
119.78306 51.240082
119.78612 51.242527
119.79475 51.246441
119.80156 51.250397
119.8094 51.253414
119.8147 51.256493
119.811 51.261833
119.80495 51.264263
119.80136 51.271435
119.80532 51.276596
119.81108 51.281265
119.82241 51.287399
119.8314 51.291077
119.84309 51.291027
119.85432 51.289616
119.86179 51.292187
119.86934 51.296116
119.87255 51.300842
119.87295 51.307236
119.87213 51.317768
119.86715 51.325893
119.86745 51.330685
119.87395 51.335331
119.87997 51.338158
119.89137 51.339031
119.90204 51.340145
119.91134 51.342663
119.91563 51.346893
119.9211 51.35247
119.92287 51.357445
119.92021 51.361622
119.91306 51.364311
119.90132 51.369614
119.89391 51.373909
119.89013 51.377884
119.893 51.382839
119.89581 51.38689
119.90522 51.39101
119.92014 51.389507
119.93256 51.38921
119.94101 51.389694
119.94813 51.392269
119.95451 51.394863
119.95889 51.400253
119.96116 51.407288
119.95908 51.414879
119.95939 51.419666
119.9593 51.424004
119.95963 51.429253
119.96508 51.434151
119.97349 51.439659
119.9793 51.444553
119.98296 51.45018
119.98257 51.455456
119.9789 51.4562
119.97849 51.461239
119.97517 51.466579
119.97238 51.473991
119.96289 51.4804
119.96614 51.485352
119.97117 51.489342
119.97012 51.495998
119.96871 51.502663
119.97291 51.505074
119.98264 51.50803
119.99138 51.512615
120.0008 51.516499
120.03197 51.522125
120.03553 51.528889
120.03788 51.537148
120.04744 51.544682
120.05704 51.548458
120.05336 51.558952
120.05572 51.565704
120.04604 51.573929
120.04237 51.58292
120.05072 51.593449
120.04825 51.603191
120.06024 51.609226
120.059 51.615223
120.06618 51.621246
120.06612 51.630245
120.07812 51.637779
120.09737 51.640835
120.10819 51.646114
120.11056 51.65287
120.10813 51.656612
120.0936 51.668579
120.09357 51.673824
120.1032 51.676853
120.13337 51.670177
120.15627 51.67173
120.17795 51.674778
120.19842 51.682312
120.20922 51.696587
120.22487 51.705612
120.23088 51.712372
120.24051 51.72139
120.26222 51.724415
120.27186 51.73193
120.27667 51.740185
120.28753 51.744698
120.30202 51.746964
120.31406 51.769474
120.32251 51.777733
120.32855 51.779987
120.36721 51.783756
120.37205 51.786758
120.3793 51.800262
120.38535 51.804012
120.40469 51.805515
120.41315 51.81152
120.40591 51.822018
120.40834 51.828766
120.41439 51.832516
120.45311 51.837765
120.46278 51.838509
120.48095 51.844501
120.49065 51.851242
120.49066 51.857998
120.48222 51.8685
120.48223 51.873749
120.48951 51.87899
120.50041 51.882732
120.50889 51.882729
120.52461 51.877468
120.5355 51.872959
120.55124 51.874443
120.56096 51.881927
120.55738 51.896183
120.55862 51.903679
120.56348 51.906673
120.57439 51.90741
120.58527 51.903645
120.59377 51.904385
120.61804 51.913345
120.65807 51.918522
120.66782 51.927502
120.66918 51.951496
120.69962 51.968678
120.7033 51.973919
120.71796 51.987381
120.70737 52.000362
120.7094 52.002708
120.70959 52.004993
120.7095 52.006134
120.70973 52.007736
120.70947 52.010921
120.7075 52.01223
120.70389 52.015537
120.69801 52.019455
120.69291 52.022709
120.68943 52.024422
120.68558 52.026123
120.6832 52.02787
120.68188 52.030342
120.68012 52.033703
120.67882 52.035946
120.67955 52.040531
120.68174 52.045395
120.68707 52.052643
120.69115 52.057106
120.69526 52.061348
120.70117 52.066101
120.70491 52.070328
120.70864 52.074554
120.71542 52.077969
120.72158 52.079762
120.72751 52.079952
120.73476 52.077442
120.73821 52.076187
120.74212 52.078365
120.74571 52.079849
120.74664 52.082157
120.74525 52.085537
120.74089 52.088821
120.73888 52.09058
120.73681 52.093254
120.7373 52.096233
120.7383 52.097637
120.74221 52.099815
120.74762 52.101814
120.75089 52.102825
120.75401 52.105438
120.75709 52.108727
120.75938 52.11245
120.76096 52.115925
120.76229 52.11779
120.76316 52.120785
120.76175 52.12439
120.75923 52.127964
120.75641 52.130611
120.75433 52.133282
120.75369 52.136459
120.75303 52.140087
120.75429 52.142864
120.75671 52.144997
120.75887 52.145973
120.76317 52.147938
120.76712 52.149658
120.77032 52.151356
120.77355 52.152824
120.7774 52.155914
120.77788 52.159122
120.77608 52.162949
120.77233 52.16785
120.76784 52.172722
120.76007 52.181152
120.75651 52.183777
120.75277 52.188446
120.74944 52.192677
120.74625 52.195316
120.74324 52.200241
120.74236 52.201809
120.74134 52.205196
120.73956 52.208794
120.73911 52.210793
120.73838 52.214005
120.73802 52.218327
120.73872 52.22337
120.73909 52.227947
120.74159 52.233727
120.74456 52.238384
120.74718 52.242805
120.75008 52.248375
120.75127 52.252064
120.75061 52.255463
120.74789 52.256748
120.73845 52.258274
120.73171 52.258518
120.72492 52.259438
120.71661 52.260773
120.71017 52.261936
120.7048 52.263817
120.70038 52.267555
120.69788 52.270668
120.69661 52.272453
120.69684 52.278622
120.69601 52.279736
120.69376 52.284229
120.69145 52.285069
120.68703 52.288803
120.68091 52.290661
120.67445 52.292049
120.66761 52.293427
120.66225 52.295078
120.65269 52.297737
120.64832 52.300789
120.64347 52.305195
120.64188 52.306286
120.63632 52.310211
120.63321 52.311707
120.62772 52.314724
120.6261 52.316265
120.62206 52.319786
120.62034 52.322468
120.62005 52.325882
120.6197 52.329979
120.61941 52.333393
120.61958 52.335678
120.61812 52.339741
120.61782 52.343151
120.61565 52.346733
120.61253 52.348228
120.6113 52.34956
120.60925 52.351543
120.60979 52.354073
120.61185 52.356194
120.61393 52.358086
120.61569 52.359287
120.62234 52.360188
120.62939 52.360874
120.63418 52.361713
120.63892 52.363007
120.64173 52.365158
120.64304 52.367481
120.64355 52.370235
120.64361 52.37389
120.64304 52.376152
120.64269 52.380245
120.64128 52.383625
120.64207 52.387527
120.64378 52.389408
120.64626 52.39109
120.65062 52.392601
120.6527 52.394493
120.65405 52.396362
120.65725 52.402626
120.65913 52.407024
120.6596 52.410236
120.66518 52.414978
120.66875 52.417145
120.67341 52.419579
120.67665 52.421051
120.6761 52.423088
120.67636 52.424465
120.6777 52.426334
120.67859 52.4291
120.68108 52.435112
120.68201 52.437428
120.68062 52.440575
120.67883 52.443943
120.67799 52.445057
120.67863 52.446449
120.67855 52.447357
120.67714 52.450733
120.67584 52.452747
120.6744 52.456577
120.67307 52.459045
120.67413 52.464104
120.67349 52.467278
120.67399 52.470261
120.67563 52.473049
120.68097 52.476418
120.68675 52.478886
120.68819 52.47961
120.68761 52.482109
120.68899 52.483521
120.69037 52.484936
120.69453 52.488945
120.69589 52.490585
120.69501 52.492153
120.69331 52.49461
120.69201 52.49662
120.68908 52.500179
120.68537 52.504169
120.68258 52.506134
120.68102 52.511333
120.68143 52.515228
120.68347 52.517803
120.68818 52.519779
120.69403 52.521564
120.70436 52.523716
120.70947 52.525478
120.71863 52.528053
120.724 52.531185
120.7231 52.532986
120.72317 52.536636
120.72286 52.540279
120.7214 52.544342
120.72014 52.545898
120.71349 52.54911
120.70781 52.549614
120.7007 52.549385
120.69286 52.548908
120.68468 52.547962
120.6813 52.547855
120.67599 52.548595
120.67327 52.549652
120.66774 52.552895
120.6641 52.555977
120.66125 52.55862
120.65904 52.562431
120.65672 52.563267
120.65246 52.564728
120.64791 52.565266
120.64351 52.563984
120.63935 52.564304
120.63297 52.564327
120.62658 52.564346
120.62039 52.566429
120.61724 52.568153
120.61279 52.571884
120.60955 52.57452
120.60551 52.577812
120.60258 52.581367
120.5985 52.585117
120.59565 52.587532
120.59132 52.589901
120.58788 52.590473
120.5807 52.590919
120.57502 52.591419
120.57085 52.591736
120.56448 52.59153
120.55419 52.593239
120.55072 52.594269
120.54365 52.597687
120.53696 52.601116
120.53265 52.603024
120.52641 52.60556
120.51862 52.608723
120.51263 52.612633
120.50822 52.615677
120.50131 52.617271
120.49316 52.620193
120.48637 52.624531
120.48244 52.626453
120.47655 52.629223
120.46899 52.633762
120.46506 52.635681
120.46209 52.639462
120.45767 52.642509
120.45351 52.642822
120.44786 52.642857
120.44298 52.642693
120.43771 52.642742
120.43216 52.64164
120.42706 52.63987
120.42316 52.637222
120.41861 52.633415
120.41369 52.629597
120.40765 52.625736
120.40306 52.622387
120.39925 52.618832
120.39425 52.615917
120.38914 52.614143
120.38392 52.613735
120.38092 52.613632
120.37483 52.614334
120.37371 52.614296
120.36726 52.614986
120.36079 52.615673
120.35246 52.616295
120.34455 52.616478
120.33586 52.616859
120.32861 52.617977
120.31861 52.620365
120.31057 52.62191
120.30029 52.623146
120.29273 52.623562
120.28561 52.62331
120.27821 52.621906
120.27349 52.620144
120.27318 52.619446
120.26956 52.617947
120.2653 52.615284
120.26105 52.612392
120.25432 52.608044
120.24783 52.605072
120.23881 52.601101
120.23151 52.598785
120.22426 52.596012
120.21746 52.592342
120.21144 52.588474
120.20787 52.586517
120.20258 52.582901
120.19726 52.579514
120.19057 52.578815
120.18415 52.579041
120.17704 52.578781
120.16607 52.579525
120.15992 52.580894
120.15311 52.581333
120.14443 52.581703
120.13084 52.586224
120.12856 52.586372
120.12337 52.58572
120.11592 52.584991
120.10809 52.584248
120.10184 52.582874
120.09362 52.58234
120.08459 52.582462
120.07655 52.583992
120.06728 52.586388
120.06259 52.588268
120.05235 52.592903
120.04749 52.596375
120.03983 52.601566
120.03711 52.606262
120.03513 52.610985
120.03592 52.614441
120.03738 52.618603
120.03775 52.622498
120.03593 52.625629
120.03069 52.629082
120.02927 52.632
120.02715 52.63443
120.02993 52.640472
120.03104 52.644394
120.03207 52.649231
120.03232 52.654259
120.03653 52.657387
120.03799 52.661549
120.03706 52.663345
120.03714 52.666313
120.03764 52.668846
120.03841 52.672527
120.03912 52.676666
120.04141 52.680176
120.04459 52.686001
120.0473 52.689072
120.05319 52.694317
120.05696 52.698109
120.06097 52.703281
120.06131 52.707401
120.0591 52.710747
120.05611 52.714287
120.05289 52.716221
120.05065 52.719791
120.05029 52.723434
120.04869 52.728168
120.04742 52.733372
120.04455 52.739433
120.04008 52.746342
120.03671 52.75375
120.0335 52.759338
120.02776 52.76392
120.02396 52.767887
120.02061 52.771191
120.02078 52.773247
120.0242 52.776802
120.02787 52.777851
120.03409 52.779915
120.04198 52.780209
120.04993 52.780048
120.05856 52.780598
120.06819 52.782551
120.07948 52.78297
120.08547 52.783421
120.09106 52.787964
120.09216 52.788464
120.09273 52.790314
120.09483 52.791985
120.0962 52.793407
120.10255 52.797981
120.10839 52.800022
120.11509 52.804832
120.12048 52.80777
120.12743 52.810081
120.13518 52.811962
120.14156 52.812424
120.14683 52.812614
120.15104 52.812084
120.15908 52.811005
120.16679 52.80946
120.17181 52.80827
120.17635 52.808208
120.18083 52.808823
120.18513 52.81126
120.18721 52.813164
120.18848 52.81572
120.18857 52.818691
120.18914 52.820538
120.19003 52.823082
120.19063 52.824703
120.1916 52.826336
120.194 52.828934
120.19759 52.830891
120.20229 52.833115
120.20797 52.836967
120.20789 52.837879
120.20924 52.839527
120.21175 52.840988
120.21397 52.841522
120.22021 52.843346
120.2264 52.845848
120.23004 52.847347
120.23293 52.84882
120.23663 52.849636
120.24467 52.852661
120.24981 52.854218
120.25389 52.855045
120.26131 52.856678
120.26608 52.858215
120.27382 52.860317
120.28072 52.8633
120.28517 52.868252
120.28822 52.872009
120.28945 52.875023
120.28955 52.877995
120.28888 52.881165
120.28878 52.886185
120.28894 52.888474
120.28933 52.892365
120.28996 52.893761
120.29431 52.895741
120.29955 52.896378
120.30406 52.896767
120.30899 52.896706
120.31123 52.897018
120.31702 52.895847
120.32066 52.897346
120.32256 52.897411
120.32555 52.897743
120.33006 52.898125
120.33188 52.898876
120.33578 52.901752
120.33812 52.905029
120.34002 52.908974
120.33882 52.913727
120.3392 52.91785
120.33916 52.918304
120.34026 52.92268
120.34047 52.924515
120.34174 52.927071
120.34264 52.929611
120.34516 52.931068
120.34692 52.932499
120.35118 52.935616
120.35399 52.937992
120.3558 52.938969
120.35831 52.940426
120.36159 52.94191
120.36488 52.943165
120.37057 52.943134
120.37247 52.94297
120.37655 52.944023
120.38467 52.946358
120.38864 52.948544
120.3937 52.951229
120.40046 52.956024
120.40464 52.960049
120.40846 52.963833
120.41048 52.96664
120.41167 52.970104
120.41258 52.972649
120.4125 52.977665
120.41343 52.979977
120.41418 52.984116
120.41618 52.987152
120.4207 52.991642
120.42577 52.99432
120.43254 52.999119
120.43866 53.002747
120.44224 53.005154
120.4435 53.007935
120.4479 53.009682
120.45339 53.011921
120.4604 53.01421
120.46921 53.017471
120.4754 53.020416
120.47973 53.022846
120.48836 53.024048
120.49391 53.025597
120.49602 53.027493
120.49854 53.02895
120.49916 53.030567
120.49973 53.032642
120.49963 53.033779
120.50042 53.037685
120.50187 53.038418
120.50558 53.039455
120.5105 53.039616
120.51124 53.039871
120.51598 53.042084
120.51849 53.043762
120.51866 53.046051
120.51923 53.048122
120.52061 53.049767
120.52166 53.050713
120.52371 53.053295
120.52537 53.056087
120.5266 53.059326
120.52853 53.063267
120.53053 53.066299
120.53182 53.068851
120.53499 53.071697
120.53784 53.073845
120.54033 53.075752
120.54436 53.07748
120.5511 53.078617
120.55737 53.080875
120.55892 53.080471
120.56044 53.080521
120.56532 53.081135
120.57129 53.082474
120.57953 53.083878
120.5832 53.085369
120.58563 53.087959
120.58771 53.090309
120.58949 53.091736
120.59272 53.093895
120.59789 53.095661
120.60124 53.096455
120.60573 53.097282
120.60906 53.098301
120.61398 53.09869
120.62156 53.09893
120.62645 53.099548
120.6345 53.103226
120.63588 53.10487
120.63606 53.107159
120.63622 53.109673
120.63615 53.114922
120.63733 53.118839
120.64003 53.122807
120.64203 53.126068
120.64257 53.12859
120.64391 53.130688
120.64867 53.132896
120.65498 53.134693
120.6606 53.135784
120.66787 53.13533
120.67578 53.136265
120.6824 53.138985
120.68449 53.141335
120.68613 53.144352
120.68515 53.146835
120.68496 53.149109
120.68427 53.15274
120.68455 53.153889
120.68391 53.156837
120.6856 53.159397
120.68693 53.161728
120.68719 53.163101
120.68507 53.165546
120.68514 53.169197
120.6842 53.171223
120.68384 53.175549
120.68665 53.178379
120.69174 53.181046
120.69467 53.18251
120.69833 53.184223
120.70054 53.185204
120.70576 53.186508
120.71212 53.187847
120.71432 53.188828
120.71687 53.190281
120.71758 53.190987
120.71768 53.194187
120.72036 53.198605
120.72363 53.200531
120.72539 53.202183
120.73158 53.205574
120.73231 53.206051
120.73859 53.208302
120.74686 53.209702
120.75103 53.210056
120.75557 53.210426
120.76231 53.212002
120.76483 53.213676
120.7681 53.215603
120.77248 53.218021
120.77686 53.220211
120.78307 53.223595
120.78737 53.226921
120.79471 53.230343
120.80388 53.23473
120.81012 53.237656
120.81303 53.239346
120.8184 53.239048
120.82198 53.237335
120.82545 53.236752
120.82917 53.238007
120.83176 53.238995
120.8328 53.24017
120.83378 53.242252
120.83334 53.242928
120.83281 53.244732
120.83273 53.245647
120.83148 53.246979
120.82944 53.248512
120.82645 53.252529
120.82403 53.254055
120.81958 53.257114
120.81484 53.259026
120.81126 53.260742
120.80961 53.262291
120.8098 53.264576
120.81115 53.26667
120.81222 53.267616
120.81399 53.269264
120.81694 53.2705
120.82031 53.271282
120.82597 53.272144
120.8297 53.273167
120.83351 53.273285
120.83921 53.273685
120.84602 53.274345
120.85471 53.275517
120.86079 53.275928
120.86829 53.277519
120.87155 53.279671
120.87247 53.28244
120.87105 53.28582
120.87074 53.289688
120.8737 53.29092
120.87836 53.289913
120.88393 53.287117
120.88629 53.286274
120.89177 53.284611
120.89792 53.284107
120.90284 53.28471
120.90971 53.284687
120.9147 53.284378
120.92118 53.284569
120.9276 53.285442
120.93201 53.287624
120.93382 53.288818
120.93598 53.290482
120.93963 53.292641
120.94647 53.293068
120.9538 53.292141
120.96311 53.290359
120.97162 53.289009
120.97852 53.288754
120.98543 53.288265
120.99194 53.287998
120.99693 53.287685
121.00548 53.28751
121.00812 53.28738
121.01209 53.287788
121.03068 53.287178
121.04173 53.28677
121.04666 53.289009
121.05119 53.291149
121.05955 53.298786
121.06545 53.301941
121.07645 53.303978
121.08546 53.305405
121.09158 53.303368
121.09595 53.297462
121.10196 53.293388
121.10746 53.291962
121.11173 53.290539
121.11407 53.288807
121.11571 53.286873
121.11398 53.282085
121.1153 53.279335
121.11693 53.276382
121.1208 53.274448
121.12477 53.273224
121.12915 53.273735
121.13363 53.275059
121.1431 53.27964
121.15054 53.280964
121.15939 53.279335
121.1655 53.278828
121.17284 53.279541
121.18424 53.279846
121.19972 53.278419
121.20664 53.278011
121.21601 53.277298
121.22456 53.277096
121.23312 53.278011
121.24025 53.280964
121.24768 53.28524
121.2544 53.288197
121.26316 53.287991
121.27141 53.286362
121.28017 53.287277
121.29239 53.291351
121.3043 53.298786
121.31306 53.31131
121.32426 53.318848
121.33333 53.321392
121.34269 53.323124
121.35165 53.323326
121.37314 53.319763
121.38995 53.316097
121.3961 53.316097
121.40349 53.316402
121.41219 53.318542
121.42059 53.320782
121.42513 53.320782
121.43118 53.320171
121.43689 53.319458
121.44417 53.321289
121.44906 53.322514
121.45354 53.324142
121.45955 53.325668
121.46565 53.327503
121.46953 53.328724
121.47391 53.330254
121.48154 53.331779
121.48827 53.332596
121.48844 53.332649
>
123.17104 46.246681
123.21857 46.269447
123.23936 46.270149
123.28806 46.249237
123.31907 46.249817
123.36726 46.21904
123.39325 46.238056
123.45078 46.232479
123.5025 46.25378
123.56702 46.226959
123.60593 46.247185
123.77435 46.262466
123.84285 46.299957
123.89639 46.297554
123.9002 46.255993
123.93385 46.286354
123.95335 46.284412
123.94331 46.238422
123.9689 46.221432
123.95028 46.205105
123.96261 46.193977
123.9603 46.164028
123.99327 46.161926
124.0032 46.124958
123.98603 46.098816
124.0069 46.085217
123.99464 46.061844
124.03969 46.029171
124.0316 46.015648
123.98758 46.014732
124.00691 45.987644
123.96704 45.968918
123.95418 45.944851
123.98542 45.907776
124.02956 45.888584
124.04888 45.890507
124.05663 45.867695
124.06112 45.843948
124.02818 45.827564
124.05659 45.801426
123.99564 45.77552
124.00769 45.749531
124.07089 45.740021
124.0687 45.729038
124.0373 45.730488
124.04985 45.717522
124.0845 45.716774
124.11707 45.692692
124.124 45.682667
124.1143 45.670517
124.13923 45.657364
124.12666 45.636974
124.13851 45.623314
124.16728 45.615887
124.21873 45.631611
124.22219 45.60009
124.2598 45.584442
124.26064 45.55085
124.28677 45.539272
124.34637 45.54285
124.35982 45.521629
124.34496 45.490974
124.36521 45.47068
124.36428 45.459938
124.39428 45.43943
124.45116 45.457802
124.46938 45.455086
124.4935 45.424946
124.53123 45.410351
124.56959 45.420422
124.56991 45.444191
124.58065 45.450363
124.65023 45.426132
124.66782 45.443722
124.70913 45.443005
124.75961 45.46191
124.77935 45.434689
124.8129 45.446056
124.8672 45.441833
124.87928 45.450031
124.87558 45.487286
124.90972 45.534733
124.92436 45.530807
124.96024 45.490707
125.04066 45.49157
125.03371 45.438122
125.07028 45.417637
125.07516 45.382427
125.09174 45.383041
125.12738 45.405048
125.18909 45.40086
125.2504 45.417896
125.28552 45.392319
125.29174 45.420849
125.30283 45.423981
125.33268 45.395226
125.34727 45.39262
125.36551 45.395466
125.41096 45.4356
125.45872 45.452393
125.43935 45.483616
125.49544 45.469475
125.57914 45.49118
125.60916 45.512402
125.68797 45.50766
125.68464 45.501942
125.6875 45.49527
125.68416 45.490978
125.67892 45.483353
125.68655 45.482399
125.69321 45.481445
125.70032 45.477959
125.69894 45.473343
125.69321 45.471912
125.68845 45.469051
125.68178 45.467144
125.68559 45.462856
125.69703 45.462856
125.69989 45.459518
125.70182 45.455776
125.6937 45.451893
125.69274 45.448555
125.70275 45.441883
125.6937 45.434254
125.7107 45.428265
125.70943 45.424244
125.7037 45.421387
125.70895 45.412804
125.70657 45.408039
125.70895 45.396599
125.69417 45.381821
125.69083 45.376102
125.69226 45.371811
125.69274 45.367046
125.69131 45.362278
125.68988 45.35656
125.69035 45.352268
125.69321 45.344166
125.69465 45.340355
125.69512 45.334156
125.70418 45.333202
125.71323 45.332249
125.72229 45.329391
125.71991 45.326054
125.718 45.320808
125.72229 45.315567
125.73325 45.306511
125.74279 45.297932
125.74796 45.281857
125.75613 45.282677
125.76614 45.286015
125.77615 45.28363
125.77187 45.273621
125.77091 45.267902
125.77806 45.266472
125.79713 45.266949
125.80047 45.26075
125.8019 45.251694
125.80238 45.2393
125.80428 45.234535
125.81143 45.230721
125.82525 45.231197
125.83288 45.233582
125.84193 45.235966
125.84527 45.231197
125.85099 45.224525
125.85623 45.220234
125.86577 45.213562
125.87625 45.208794
125.88721 45.206886
125.89818 45.20546
125.90104 45.190205
125.91344 45.189728
125.92869 45.190205
125.9387 45.191158
125.94823 45.192589
125.95538 45.183533
125.97254 45.179718
125.96062 45.16637
125.97206 45.168278
125.97826 45.168755
125.9897 45.172569
125.99017 45.16637
125.98912 45.159164
126.00018 45.16494
126.00495 45.163036
126.01353 45.152073
126.01926 45.15255
126.02736 45.162083
126.04308 45.160652
126.05357 45.164467
126.07502 45.158268
126.08027 45.152073
126.0836 45.146828
126.08551 45.141109
126.09219 45.141586
126.10029 45.139202
126.11221 45.142063
126.12126 45.140633
126.13413 45.140156
126.14509 45.139202
126.147 45.133957
126.15844 45.130623
126.17227 45.135551
126.18266 45.145706
126.20128 45.144497
126.2066 45.142323
126.22038 45.145222
126.22787 45.137486
126.23827 45.13797
126.25567 45.146915
126.25712 45.151989
126.26268 45.151508
126.26461 45.154648
126.27187 45.155617
126.2854 45.151508
126.29217 45.145706
126.29725 45.142803
126.30595 45.144012
126.30812 45.154648
126.31731 45.157551
126.32577 45.155617
126.33327 45.154648
126.33617 45.158035
126.32891 45.162628
126.3323 45.169395
126.33544 45.175198
126.33423 45.183174
126.34027 45.184624
126.3485 45.180275
126.35236 45.180275
126.36058 45.190426
126.37678 45.198647
126.37895 45.203964
126.38282 45.205414
126.39515 45.216534
126.40893 45.220642
126.42391 45.228134
126.43068 45.223061
126.43334 45.217743
126.43938 45.218468
126.45099 45.223061
126.46428 45.227654
126.47153 45.225235
126.47975 45.222816
126.48556 45.233936
126.50441 45.235146
126.52158 45.228134
126.52689 45.23587
126.53995 45.234661
126.54502 45.238049
126.55515 45.246731
126.56511 45.236458
126.57891 45.233891
126.58758 45.234211
126.60459 45.233566
126.60748 45.229073
126.61711 45.226185
126.63862 45.213024
126.64055 45.207245
126.65114 45.20211
126.65435 45.198257
126.65884 45.192799
126.66591 45.191193
126.68292 45.181244
126.68838 45.182205
126.69095 45.18092
126.7025 45.181564
126.72208 45.182205
126.72915 45.169365
126.73396 45.168404
126.74552 45.172897
126.759 45.171612
126.78211 45.151711
126.78532 45.151711
126.79816 45.143684
126.80523 45.143364
126.81229 45.150105
126.81679 45.150745
126.8232 45.143684
126.83829 45.148499
126.84985 45.144325
126.85402 45.139832
126.86382 45.135178
126.87858 45.136459
126.88628 45.139351
126.90522 45.139671
126.91839 45.140312
126.93059 45.145451
126.93732 45.140312
126.95145 45.143524
126.95993 45.135189
126.96042 45.132271
126.95556 45.131298
126.95409 45.118652
126.95993 45.111843
126.96188 45.106979
126.96528 45.10017
126.96285 45.088985
126.96285 45.081692
126.96382 45.070507
126.97404 45.061264
126.98571 45.058346
126.98619 45.049107
126.99155 45.048622
126.99397 45.041813
127.0037 45.036949
127.0037 45.033058
127.0003 45.029655
127.00127 45.024303
127.02656 45.010201
127.03483 44.989777
127.04845 44.988316
127.04358 44.981022
127.04796 44.977615
127.05234 44.969349
127.0696 44.967281
127.08801 44.943768
127.07207 44.937595
127.0694 44.918579
126.99615 44.879086
126.98278 44.820812
126.98609 44.764393
127.03567 44.706387
127.01913 44.67939
127.03709 44.646965
127.02386 44.594875
127.04395 44.565456
127.07938 44.580605
127.08779 44.611588
127.12387 44.605019
127.14513 44.612858
127.15553 44.642948
127.20636 44.636551
127.20697 44.613243
127.22382 44.618267
127.25378 44.599686
127.27341 44.634453
127.36454 44.617752
127.40112 44.629612
127.40594 44.615036
127.52549 44.567894
127.56014 44.548138
127.53478 44.520676
127.48288 44.523781
127.45032 44.505817
127.46878 44.495052
127.46626 44.464169
127.49751 44.436852
127.47405 44.398422
127.50568 44.381851
127.51281 44.361584
127.52918 44.356731
127.61135 44.280079
127.61413 44.250851
127.58563 44.226345
127.61533 44.187325
127.62876 44.183342
127.62988 44.191582
127.68377 44.16626
127.70139 44.194988
127.71314 44.196465
127.73262 44.097675
127.74969 44.083199
127.77879 44.070415
127.80018 44.082703
127.82872 44.084759
127.86713 44.063343
127.90962 44.06617
127.93449 44.081882
127.99686 44.096004
128.01372 44.120106
128.03644 44.105846
128.09619 44.131325
128.04254 44.182899
128.08359 44.181763
128.08173 44.207119
128.0988 44.217037
128.08994 44.24213
128.0574 44.247204
128.09332 44.283058
128.05803 44.305489
128.04674 44.346333
128.06628 44.366787
128.09456 44.348202
128.11853 44.343529
128.1414 44.351418
128.16321 44.33918
128.18282 44.358242
128.19823 44.419792
128.21695 44.433132
128.24982 44.438751
128.2523 44.447678
128.27206 44.454384
128.29041 44.481419
128.3596 44.508617
128.38951 44.479679
128.42987 44.462185
128.4709 44.34914
128.47169 44.310062
128.44897 44.259052
128.45465 44.195759
128.46277 44.157154
128.51534 44.119087
128.56763 44.034836
128.58476 43.98645
128.63101 43.936012
128.62827 43.92001
128.64687 43.890579
128.68575 43.885723
128.69301 43.841034
128.7338 43.796543
128.75311 43.757935
128.72774 43.75172
128.72404 43.736645
128.73874 43.726913
128.76999 43.725979
128.84961 43.559551
128.89557 43.540131
128.92949 43.553326
128.94583 43.55088
128.95813 43.534962
128.98204 43.534039
129.00317 43.519402
129.09032 43.54665
129.14523 43.566647
129.19003 43.569794
129.2263 43.598442
129.2305 43.630447
129.20589 43.685001
129.22256 43.710445
129.21255 43.783596
129.23047 43.806732
129.26067 43.813007
129.2991 43.793758
129.3103 43.812157
129.35263 43.797421
129.39543 43.813797
129.40767 43.834007
129.43826 43.842289
129.46368 43.869408
129.49139 43.875885
129.5593 43.869408
129.59448 43.881935
129.65707 43.867466
129.69931 43.881912
129.73241 43.877029
129.73596 43.889561
129.77473 43.893276
129.77979 43.902809
129.77116 43.920578
129.78862 43.94112
129.7737 43.959911
129.80916 43.96825
129.85309 44.009411
129.85855 43.99419
129.90378 44.022579
129.93819 44.02951
129.94853 44.024139
129.99788 43.995369
129.9841 43.9828
130.01277 43.959606
130.00299 43.881027
130.02077 43.85574
130.06435 43.835453
130.10019 43.845989
130.11356 43.873203
130.14229 43.879509
130.1678 43.925255
130.20021 43.943611
130.24312 43.946404
130.24847 43.977432
130.29834 44.000957
130.30455 44.028206
130.32654 44.043198
130.35323 44.044399
130.35753 43.998493
130.33006 43.948021
130.37378 43.901287
130.36331 43.878159
130.4155 43.786564
130.4238 43.751114
130.45425 43.738987
130.44859 43.717354
130.4706 43.670826
130.5173 43.624214
130.54439 43.627712
130.62299 43.627209
130.62321 43.590557
130.66693 43.581257
130.67444 43.566414
130.73615 43.551613
130.8139 43.504524
130.86342 43.435669
130.92189 43.460022
131.00267 43.501156
131.0274 43.498421
131.12563 43.451912
131.13139 43.440998
131.15001 43.418705
131.18932 43.447369
131.25784 43.474476
131.27307 43.476559
131.28099 43.477032
131.29272 43.478947
131.30472 43.474007
131.31227 43.462788
131.30699 43.452858
131.29849 43.447155
131.29636 43.437138
131.29875 43.429276
131.30659 43.417812
131.30876 43.406063
131.31441 43.394665
131.30717 43.389153
131.28706 43.38356
131.27763 43.377884
131.27219 43.370483
131.26666 43.355751
131.26654 43.342461
131.26375 43.331776
131.26575 43.316818
131.26526 43.302399
131.26497 43.291409
131.25415 43.27179
131.25043 43.261356
131.24124 43.253834
131.22374 43.243576
131.21663 43.239887
131.20753 43.233963
131.20155 43.227947
131.19701 43.219143
131.19756 43.212025
131.2012 43.204128
131.20865 43.197037
131.21468 43.186775
131.21619 43.180088
131.21205 43.173103
131.2126 43.165981
131.21532 43.152611
131.20862 43.133099
131.19049 43.116436
131.18341 43.112976
131.17688 43.107891
131.1682 43.097828
131.16769 43.088215
131.17056 43.083549
131.16743 43.077682
131.16498 43.066982
131.15125 43.073334
131.14062 43.073639
131.13297 43.070648
131.11847 43.068539
131.11621 43.061497
131.12019 43.053822
131.11218 43.044193
131.10316 43.039177
131.09674 43.029964
131.09511 43.022903
131.09848 43.015705
131.11163 42.998375
131.11369 42.990067
131.11555 42.978096
131.12157 42.967842
131.13425 42.96542
131.14763 42.964577
131.13976 42.951736
131.13933 42.943726
131.14406 42.938553
131.13435 42.932182
131.12837 42.925247
131.11899 42.919098
131.10767 42.917355
131.09041 42.91555
131.08272 42.91737
131.07439 42.919209
131.04462 42.922791
131.03564 42.924183
131.02139 42.920223
131.01503 42.917881
131.01476 42.906197
131.02095 42.899384
131.02412 42.894482
131.03419 42.883888
131.03802 42.873699
131.02753 42.863449
131.01718 42.862358
130.99835 42.859898
130.98611 42.858166
130.97375 42.860336
130.9512 42.870575
130.94174 42.874725
130.93422 42.873783
130.91635 42.871967
130.90527 42.868366
130.90399 42.861298
130.89447 42.857883
130.88341 42.854736
130.86938 42.861294
130.86089 42.859455
130.85524 42.86533
130.84872 42.87215
130.83881 42.879738
130.82489 42.882164
130.81416 42.879463
130.78799 42.87326
130.78482 42.865551
130.78261 42.858501
130.77359 42.839024
130.76813 42.835724
130.75484 42.837894
130.74243 42.838898
130.72948 42.835098
130.71901 42.831234
130.70927 42.842934
130.69366 42.849052
130.68198 42.852322
130.67186 42.849133
130.66202 42.84502
130.63974 42.834793
130.62924 42.829781
130.61914 42.827045
130.59416 42.818707
130.58855 42.811508
130.57887 42.810822
130.55685 42.812946
130.54951 42.808769
130.54649 42.803799
130.54245 42.79702
130.53593 42.79007
130.52133 42.783535
130.51282 42.780983
130.50244 42.778473
130.47202 42.773216
130.46143 42.765438
130.45274 42.758991
130.43176 42.748009
130.42662 42.744003
130.42448 42.737862
130.42226 42.728977
130.40587 42.731407
130.39957 42.729256
130.40338 42.7239
130.40749 42.71785
130.41676 42.709164
130.42662 42.706879
130.43501 42.706921
130.44699 42.703442
130.45399 42.692741
130.45717 42.686939
130.46724 42.689915
130.48044 42.693283
130.49736 42.696327
130.50366 42.698242
130.53239 42.701469
130.54347 42.698917
130.55937 42.692814
130.57484 42.684196
130.58112 42.678547
130.58739 42.672668
130.59477 42.664013
130.59929 42.654049
130.60213 42.647793
130.6067 42.639206
130.61266 42.633102
130.62021 42.62146
130.62245 42.616135
130.62459 42.608292
130.62798 42.601105
130.63048 42.594398
130.62958 42.581356
130.6265 42.574787
130.62125 42.568268
130.61542 42.555805
130.61174 42.549938
130.5952 42.554462
130.57477 42.555637
130.56854 42.547993
130.56851 42.540203
130.57028 42.530994
130.57065 42.511047
130.57158 42.503918
130.57819 42.49918
130.58701 42.495529
130.60062 42.487869
130.60133 42.474834
130.59692 42.462383
130.59805 42.451031
130.60172 42.442696
130.61119 42.438774
130.63895 42.422691
130.63687 42.418819
130.63573 42.419792
130.63315 42.421085
130.62959 42.422382
130.62715 42.423191
130.62392 42.424484
130.62036 42.425777
130.61745 42.42691
130.61357 42.427559
130.60693 42.428692
130.60272 42.428852
130.59706 42.429176
130.5927 42.429825
130.58687 42.430634
130.58218 42.430954
130.57861 42.430954
130.57523 42.431767
130.5715 42.433544
130.56923 42.435326
130.56827 42.437912
130.56793 42.440987
130.56778 42.443901
130.56761 42.446003
130.56761 42.448593
130.56761 42.450371
130.56778 42.452312
130.56778 42.453609
130.5681 42.454739
130.56876 42.45911
130.56923 42.46283
130.57069 42.46833
130.57199 42.471729
130.57361 42.476746
130.57393 42.479336
130.57376 42.481113
130.57214 42.482571
130.57021 42.483055
130.5668 42.484188
130.56325 42.48613
130.56114 42.487587
130.55807 42.490337
130.55565 42.492924
130.55418 42.495354
130.55305 42.498104
130.55208 42.502148
130.55112 42.506191
130.55046 42.509106
130.54982 42.512016
130.5495 42.513798
130.54916 42.516064
130.54836 42.517681
130.54723 42.519623
130.54546 42.521725
130.54286 42.524315
130.54156 42.527065
130.54012 42.530788
130.53865 42.533215
130.53703 42.536125
130.53574 42.537582
130.53397 42.539848
130.53186 42.543243
130.53008 42.545998
130.52831 42.549232
130.52733 42.551174
130.52652 42.55344
130.5262 42.555542
130.5262 42.558453
130.5262 42.561691
130.52652 42.564117
130.52603 42.566383
130.52539 42.568161
130.52473 42.569458
130.52409 42.570267
130.52344 42.570911
130.5215 42.573502
130.51875 42.575768
130.51616 42.578518
130.51486 42.582726
130.51439 42.586121
130.51471 42.588062
130.5152 42.591461
130.51616 42.594696
130.51682 42.596317
130.51811 42.599876
130.51875 42.603111
130.51907 42.606022
130.51907 42.609421
130.51843 42.612171
130.51697 42.614113
130.51454 42.616539
130.51082 42.619289
130.50839 42.620747
130.50435 42.622688
130.50128 42.623985
130.49886 42.624794
130.4969 42.624794
130.49124 42.623821
130.48833 42.622852
130.48381 42.621231
130.47717 42.617836
130.47362 42.614761
130.4707 42.613468
130.46811 42.611362
130.46504 42.608288
130.46358 42.606022
130.46179 42.601978
130.46066 42.598743
130.46051 42.595669
130.46066 42.59211
130.46179 42.589035
130.46568 42.58305
130.46762 42.580944
130.47151 42.575928
130.47345 42.573177
130.47539 42.569458
130.47701 42.564442
130.47701 42.561527
130.47604 42.557484
130.47377 42.554249
130.4707 42.551819
130.46713 42.549877
130.46245 42.548584
130.45775 42.547127
130.45338 42.546318
130.44853 42.546158
130.444 42.546482
130.43736 42.547451
130.43349 42.548748
130.42976 42.551174
130.42653 42.5536
130.42442 42.555542
130.42216 42.557808
130.4207 42.560074
130.4194 42.563469
130.41859 42.567516
130.41811 42.5714
130.41795 42.573662
130.41763 42.574959
130.41779 42.575603
130.41844 42.578678
130.41908 42.580135
130.42053 42.582401
130.42249 42.584991
130.42442 42.587578
130.42717 42.591137
130.42863 42.592594
130.43089 42.595505
130.43332 42.597935
130.43462 42.599876
130.43445 42.602463
130.43332 42.604404
130.43025 42.606022
130.42572 42.607319
130.42183 42.608128
130.41763 42.608452
130.41423 42.607803
130.40906 42.60667
130.40582 42.605537
130.40274 42.604244
130.39725 42.601494
130.39287 42.599712
130.38882 42.599228
130.38348 42.600201
130.38203 42.600845
130.37929 42.60408
130.37718 42.606346
130.37491 42.609905
130.37265 42.614597
130.37119 42.617512
130.36942 42.621231
130.36714 42.625923
130.36552 42.628189
130.36375 42.630295
130.36084 42.632881
130.35793 42.634823
130.35518 42.63628
130.35031 42.638382
130.34514 42.640163
130.33997 42.641621
130.33382 42.643398
130.32961 42.644531
130.32556 42.646637
130.32071 42.649872
130.31699 42.652946
130.31245 42.65699
130.30971 42.659904
130.30777 42.661846
130.30598 42.6633
130.30437 42.664433
130.30373 42.665405
130.30096 42.668316
130.29854 42.671715
130.29611 42.675922
130.29353 42.680126
130.29143 42.683201
130.28947 42.685951
130.28722 42.688541
130.28447 42.691292
130.28171 42.693558
130.27832 42.695824
130.27524 42.697601
130.27151 42.699543
130.26764 42.70116
130.26408 42.702457
130.26019 42.70359
130.25745 42.704884
130.25485 42.706177
130.25308 42.706985
130.25179 42.707474
130.24693 42.711357
130.24451 42.714592
130.24208 42.71912
130.24062 42.722683
130.23932 42.726887
130.23802 42.73061
130.23657 42.735626
130.23512 42.739025
130.23431 42.74242
130.23383 42.746628
130.23383 42.750187
130.23398 42.752777
130.23415 42.754555
130.23447 42.756012
130.23463 42.757305
130.23512 42.759247
130.23544 42.761513
130.23576 42.763939
130.23608 42.766529
130.23608 42.771221
130.23608 42.77462
130.23625 42.778503
130.23625 42.782547
130.23674 42.787888
130.23674 42.791607
130.23657 42.794357
130.23593 42.799698
130.23576 42.80439
130.23625 42.808598
130.23657 42.811348
130.23706 42.812965
130.23755 42.814747
130.23787 42.817333
130.23868 42.821705
130.23981 42.824455
130.24094 42.826881
130.24174 42.828659
130.24321 42.830925
130.24612 42.835457
130.24757 42.837559
130.24887 42.841118
130.25 42.845325
130.25032 42.849857
130.25066 42.854065
130.25081 42.857784
130.25227 42.863125
130.25404 42.867168
130.25502 42.868626
130.25681 42.870892
130.25938 42.873966
130.26117 42.876068
130.26311 42.879303
130.26489 42.882053
130.26651 42.887718
130.26666 42.893219
130.2668 42.896835
130.26675 42.899212
130.26671 42.902317
130.25952 42.903732
130.24687 42.904823
130.23091 42.905766
130.21558 42.906006
130.16493 42.911453
130.14067 42.907528
130.13281 42.908028
130.11989 42.908566
130.11064 42.910645
130.10071 42.913418
130.09517 42.920116
130.10303 42.928661
130.11827 42.931202
130.11873 42.938133
130.11272 42.942753
130.11253 42.950413
130.11264 42.95417
130.13672 42.973347
130.138 42.982346
130.13513 42.982716
130.13028 42.982944
130.12785 42.985504
130.11472 42.991714
130.10451 42.992615
130.06926 42.976597
130.03331 42.971851
130.02194 42.96793
130.01396 42.975876
130.00987 42.975933
130.00696 42.981987
129.99689 42.98814
129.9928 42.988197
129.97928 42.980114
129.96387 42.978069
129.9548 42.983452
129.94835 43.011341
129.93916 43.01297
129.92482 43.012405
129.90424 43.008167
129.89078 43.002331
129.88034 42.994198
129.87918 42.989956
129.87808 42.985962
129.8801 42.984436
129.91484 42.981728
129.9157 42.974957
129.9115 42.971252
129.9053 42.969078
129.86839 42.970596
129.85384 42.956215
129.8506 42.949493
129.85046 42.943481
129.86145 42.932823
129.8653 42.922253
129.86012 42.920067
129.85001 42.924702
129.84387 42.924778
129.83969 42.921074
129.84016 42.897774
129.83475 42.885067
129.83441 42.870792
129.83025 42.867085
129.826 42.860378
129.81676 42.858234
129.80939 42.84856
129.80908 42.835785
129.80699 42.833557
129.80182 42.830616
129.80272 42.825344
129.80263 42.821587
129.80251 42.81633
129.80031 42.809593
129.80428 42.804283
129.80725 42.800491
129.80708 42.793449
129.80704 42.791477
129.7935 42.779617
129.7811 42.773003
129.77673 42.760281
129.77547 42.749023
129.76065 42.725155
129.75829 42.710903
129.76219 42.703342
129.77223 42.696457
129.79141 42.688713
129.79642 42.684895
129.79636 42.681889
129.77797 42.679855
129.77278 42.675411
129.76939 42.667343
129.77357 42.652855
129.77014 42.645611
129.76253 42.65057
129.75261 42.653236
129.74232 42.645992
129.74498 42.639893
129.75185 42.6357
129.75299 42.631126
129.75027 42.625324
129.74994 42.617401
129.76443 42.613968
129.77319 42.61092
129.77281 42.60482
129.75795 42.600624
129.7507 42.59605
129.74536 42.591858
129.73607 42.581154
129.73282 42.571423
129.7336 42.56089
129.74347 42.547245
129.73701 42.53154
129.73659 42.512005
129.72926 42.502323
129.73599 42.484959
129.74294 42.47736
129.74274 42.468342
129.73849 42.460125
129.73021 42.452705
129.7146 42.434853
129.70128 42.428238
129.67902 42.431496
129.65361 42.429523
129.64142 42.428905
129.63744 42.431953
129.6257 42.453876
129.61873 42.460712
129.61061 42.4608
129.58508 42.453552
129.58095 42.449085
129.58389 42.444546
129.6021 42.441349
129.6051 42.439064
129.59756 42.417347
129.59033 42.41066
129.57001 42.408615
129.55865 42.398209
129.5565 42.391468
129.56854 42.384583
129.56848 42.381577
129.5491 42.375759
129.55199 42.367462
129.54681 42.361504
129.53372 42.366146
129.51974 42.380981
129.51518 42.389603
129.5025 42.393661
129.48373 42.412933
129.46295 42.418514
129.4528 42.426121
129.44519 42.438293
129.43707 42.438801
129.42592 42.432716
129.40868 42.436264
129.40233 42.449291
129.39117 42.450138
129.38704 42.445667
129.38577 42.430649
129.37555 42.425476
129.36542 42.426315
129.35939 42.430122
129.36876 42.445072
129.36687 42.453354
129.34962 42.45425
129.33737 42.449093
129.33524 42.4431
129.33717 42.437069
129.35616 42.418125
129.35606 42.412113
129.34685 42.406929
129.33975 42.406986
129.33574 42.410027
129.33192 42.425838
129.32794 42.430382
129.3196 42.430008
129.31374 42.429745
129.3055 42.422295
129.30835 42.409496
129.29713 42.40583
129.29504 42.401337
129.29803 42.397556
129.31212 42.390678
129.31409 42.386906
129.31305 42.384659
129.29582 42.385548
129.28969 42.382591
129.28362 42.382637
129.27557 42.387211
129.26747 42.388023
129.26016 42.373051
129.24704 42.377655
129.23792 42.376972
129.22765 42.367275
129.22441 42.353775
129.2334 42.344692
129.25351 42.333271
129.25446 42.328754
129.24728 42.322792
129.23608 42.319118
129.21184 42.323051
129.19864 42.321644
129.19554 42.316406
129.19951 42.310364
129.21466 42.307251
129.22787 42.310913
129.2339 42.307861
129.22772 42.300392
129.20537 42.29454
129.19923 42.290077
129.20323 42.286289
129.21941 42.284672
129.22543 42.28162
129.22537 42.276363
129.22125 42.27113
129.20799 42.26371
129.18573 42.263866
129.17964 42.262405
129.16969 42.254459
129.17317 42.241432
129.17929 42.235352
129.18332 42.234573
129.19357 42.238396
129.19835 42.238396
129.20155 42.235947
129.19833 42.222443
129.21542 42.215557
129.21535 42.209545
129.20923 42.20583
129.18904 42.208229
129.18585 42.196228
129.18176 42.193249
129.15849 42.191154
129.15437 42.185169
129.1571 42.170216
129.15714 42.164108
129.14365 42.164139
129.13191 42.163704
129.12474 42.159058
129.1237 42.156059
129.11551 42.146343
129.10587 42.141121
129.09457 42.140255
129.08197 42.145031
129.07726 42.157848
129.06921 42.161655
129.06514 42.158672
129.06396 42.144402
129.06091 42.141415
129.04776 42.139988
129.03154 42.134819
129.02737 42.122818
129.03137 42.119038
129.03842 42.117493
129.03636 42.112995
129.02513 42.101784
129.00594 42.099636
129.00079 42.090645
128.98262 42.089989
128.96349 42.093845
128.9503 42.086395
128.94315 42.07666
128.94409 42.070641
128.95207 42.060081
128.94669 42.023285
128.94061 42.021057
128.93358 42.024097
128.92752 42.023373
128.91431 42.010658
128.89519 42.013
128.88216 42.022076
128.86804 42.021385
128.84894 42.028229
128.8338 42.026783
128.81773 42.034359
128.80266 42.04118
128.79056 42.041225
128.7663 42.032288
128.76027 42.034561
128.74422 42.048141
128.73515 42.049671
128.72401 42.043694
128.71791 42.033188
128.69868 42.020466
128.67747 42.01376
128.65329 42.014572
128.65028 42.01683
128.64932 42.028858
128.64128 42.033386
128.60599 42.031204
128.59486 42.023708
128.59178 42.007935
128.58168 41.999683
128.56856 41.995945
128.55647 41.995968
128.5434 42.001995
128.5323 42.000507
128.51012 41.995274
128.50005 41.996037
128.47388 42.010338
128.45877 42.01561
128.45532 42.016232
128.45099 42.018291
128.34508 42.016716
128.27426 42.024303
128.18071 42.021774
128.0748 42.021378
128.0584 42.011261
128.04337 42.002178
128.03072 41.997437
128.03166 41.990482
128.05254 41.977524
128.06075 41.970253
128.09077 41.952553
128.09552 41.945911
128.08951 41.919994
128.09329 41.915302
128.10443 41.898045
128.10547 41.889782
128.09062 41.829617
128.10074 41.812359
128.10179 41.796577
128.10786 41.784569
128.11893 41.780087
128.13298 41.782372
128.13705 41.765095
128.14014 41.744808
128.1573 41.711773
128.16232 41.708027
128.17938 41.706554
128.18742 41.699806
128.19246 41.690796
128.19748 41.687046
128.20651 41.68631
128.21153 41.678047
128.2346 41.678082
128.24765 41.669079
128.25667 41.66909
128.26971 41.662342
128.26672 41.645805
128.27174 41.632278
128.27777 41.62928
128.29379 41.627041
128.29681 41.619526
128.2888 41.614258
128.2878 41.608997
128.29181 41.605995
128.30783 41.608261
128.30984 41.605255
128.30684 41.59473
128.31186 41.584965
128.31085 41.578949
128.30585 41.574436
128.28784 41.567661
128.28384 41.557133
128.29387 41.543613
128.29387 41.539856
128.27087 41.528561
128.26289 41.512768
128.24091 41.50222
128.23192 41.494694
128.23395 41.479668
128.22798 41.46162
128.23201 41.448849
128.22601 41.442825
128.21904 41.440563
128.21007 41.430027
128.2081 41.417995
128.19913 41.410465
128.18315 41.409687
128.17317 41.406666
128.1642 41.400635
128.14729 41.381809
128.13333 41.378021
128.12735 41.378761
128.10744 41.36293
128.09846 41.362156
128.08647 41.366634
128.08545 41.372646
128.10434 41.392986
128.10432 41.395992
128.09833 41.398232
128.08635 41.396698
128.08038 41.392925
128.07744 41.380138
128.07346 41.377121
128.06946 41.378613
128.05742 41.392109
128.03548 41.389038
128.03545 41.397305
128.03838 41.410091
128.03535 41.416096
128.0154 41.411522
128.00635 41.423515
127.99436 41.424225
127.99235 41.427227
128.00227 41.439285
128.00024 41.444538
127.99326 41.443764
127.98537 41.424194
127.98141 41.418167
127.97643 41.416649
127.96334 41.434639
127.94733 41.438335
127.94525 41.451859
127.93523 41.456326
127.92426 41.454781
127.92434 41.441254
127.91936 41.439728
127.9174 41.43446
127.90446 41.427639
127.89147 41.427586
127.88345 41.43206
127.87937 41.443314
127.87337 41.444038
127.86646 41.433487
127.86964 41.407948
127.86468 41.404919
127.85568 41.405628
127.83661 41.419067
127.82862 41.419025
127.82566 41.414501
127.81969 41.411469
127.80661 41.424179
127.79862 41.424137
127.79465 41.421108
127.78378 41.407524
127.78365 41.423306
127.77963 41.425541
127.75867 41.424675
127.75567 41.42466
127.73969 41.424568
127.70782 41.415363
127.68383 41.418224
127.6709 41.413635
127.6548 41.424805
127.64879 41.42627
127.64481 41.42474
127.64484 41.422485
127.65892 41.412807
127.65996 41.409054
127.65003 41.403728
127.64005 41.404419
127.62598 41.411839
127.60983 41.426765
127.5769 41.424278
127.54982 41.433853
127.54176 41.439808
127.53663 41.450294
127.54134 41.472874
127.54131 41.475128
127.5373 41.476604
127.51742 41.468185
127.5024 41.470325
127.49636 41.473286
127.48637 41.473206
127.47243 41.468586
127.46941 41.470818
127.46928 41.480587
127.46227 41.481281
127.45737 41.474476
127.45357 41.460163
127.44364 41.454823
127.43665 41.454762
127.42659 41.459938
127.39965 41.456703
127.39457 41.462673
127.39339 41.474686
127.38831 41.479908
127.35935 41.478146
127.35057 41.464535
127.34362 41.461468
127.32558 41.465057
127.28934 41.480499
127.2564 41.477921
127.24633 41.48233
127.24525 41.486828
127.2492 41.489876
127.27508 41.496895
127.28295 41.50449
127.27884 41.511211
127.26325 41.513741
127.25095 41.505363
127.23206 41.500908
127.226 41.506966
127.23028 41.520157
127.22672 41.521584
127.22471 41.521111
127.21267 41.520321
127.20663 41.522514
127.20451 41.529259
127.20147 41.531483
127.19447 41.531406
127.18355 41.526783
127.17255 41.526669
127.16749 41.529621
127.16432 41.538605
127.16029 41.540066
127.14049 41.529327
127.13151 41.527725
127.13227 41.540512
127.10427 41.539448
127.09824 41.540882
127.09309 41.548344
127.09501 41.552876
127.11103 41.552303
127.11501 41.553852
127.11977 41.565929
127.13466 41.572861
127.14048 41.582695
127.15044 41.585812
127.17445 41.586819
127.17841 41.589115
127.17733 41.593616
127.13722 41.596191
127.12314 41.599792
127.11806 41.603493
127.11879 41.617783
127.11472 41.620747
127.09167 41.621239
127.08657 41.62569
127.09048 41.630997
127.10138 41.637135
127.10326 41.643166
127.09721 41.645355
127.07716 41.645878
127.06905 41.650295
127.05679 41.662178
127.04271 41.664268
127.03264 41.666405
127.02752 41.671604
127.03332 41.682198
127.04419 41.689842
127.06326 41.689312
127.07911 41.699268
127.07698 41.705257
127.05392 41.70499
127.04784 41.707928
127.04756 41.721451
127.04333 41.731926
127.0452 41.738712
127.04312 41.742447
127.03808 41.743889
127.03508 41.743103
127.00193 41.744209
126.99682 41.748657
127.00361 41.760017
127.00349 41.765274
127.00046 41.766743
126.98138 41.76651
126.96415 41.773811
126.94615 41.77058
126.93306 41.771919
126.92784 41.780872
126.9327 41.788452
126.94358 41.796104
126.94238 41.805111
126.92023 41.807083
126.90026 41.801563
126.86465 41.777042
126.853 41.760349
126.8447 41.728668
126.83583 41.721783
126.8258 41.721645
126.82069 41.725334
126.8082 41.743954
126.80315 41.745388
126.79819 41.743065
126.7945 41.729485
126.79605 41.706955
126.79621 41.700191
126.79231 41.695625
126.78533 41.694027
126.78028 41.695457
126.77009 41.70208
126.75047 41.72435
126.74844 41.725956
126.74374 41.727936
126.73979 41.729912
126.73411 41.733128
126.73015 41.735847
126.72224 41.740791
126.71803 41.743755
126.71408 41.745239
126.71087 41.746475
126.70419 41.748207
126.69999 41.748455
126.69554 41.747711
126.69307 41.747467
126.68986 41.746475
126.68689 41.745239
126.68442 41.743263
126.68269 41.739803
126.68318 41.735847
126.68417 41.733376
126.68614 41.730408
126.68837 41.726948
126.69035 41.724476
126.69505 41.720768
126.69727 41.720024
126.70246 41.718048
126.70691 41.717056
126.7121 41.714832
126.71482 41.713348
126.71606 41.711868
126.7168 41.709641
126.71606 41.704945
126.71482 41.702969
126.71309 41.699505
126.71062 41.696045
126.70864 41.693325
126.70567 41.691349
126.70123 41.688629
126.69949 41.687641
126.69604 41.686405
126.69134 41.684425
126.68787 41.681705
126.6854 41.678986
126.68343 41.67627
126.68293 41.671413
126.68206 41.669353
126.68011 41.666859
126.67707 41.66436
126.67273 41.661648
126.66936 41.661106
126.66538 41.661186
126.66192 41.661186
126.65884 41.660671
126.6558 41.659695
126.65253 41.658222
126.64956 41.656986
126.64486 41.656738
126.63992 41.657726
126.63151 41.659458
126.62756 41.660942
126.62385 41.662426
126.61964 41.663662
126.61619 41.66465
126.61223 41.66465
126.60876 41.664402
126.60358 41.662178
126.60258 41.660198
126.60258 41.656738
126.60333 41.652534
126.60432 41.648579
126.60506 41.644627
126.60481 41.641411
126.60358 41.638199
126.60184 41.635727
126.59987 41.634243
126.5974 41.631771
126.59344 41.627815
126.59146 41.625835
126.58998 41.623116
126.58801 41.619656
126.58726 41.618172
126.58528 41.616444
126.58405 41.6157
126.58108 41.6157
126.57812 41.615452
126.57515 41.615208
126.57243 41.614712
126.56724 41.614216
126.56427 41.613724
126.55957 41.612488
126.55833 41.610264
126.55833 41.608532
126.55933 41.606556
126.56106 41.603588
126.56204 41.601364
126.56328 41.595181
126.56403 41.591473
126.566 41.585789
126.56822 41.581585
126.56946 41.579113
126.57169 41.576889
126.5744 41.574417
126.57639 41.572437
126.57861 41.569965
126.57984 41.567001
126.58009 41.565022
126.57984 41.55983
126.57886 41.557854
126.57613 41.554886
126.57366 41.551922
126.57021 41.549694
126.56724 41.54747
126.56328 41.544258
126.56032 41.540794
126.55859 41.538322
126.55685 41.534863
126.55602 41.533333
126.55537 41.532143
126.55438 41.528931
126.55364 41.525467
126.55191 41.520275
126.55141 41.517803
126.55092 41.516075
126.55018 41.513107
126.5487 41.510387
126.54746 41.506187
126.54671 41.502476
126.54647 41.497532
126.54671 41.49432
126.54671 41.490364
126.54647 41.48814
126.54523 41.485668
126.54202 41.482948
126.53831 41.480476
126.53559 41.478497
126.53238 41.475285
126.53065 41.473553
126.52818 41.471577
126.5257 41.468857
126.52225 41.464901
126.521 41.463665
126.51829 41.459957
126.51582 41.456249
126.51384 41.453529
126.51235 41.451057
126.50864 41.446114
126.50716 41.44463
126.50568 41.442654
126.5032 41.439438
126.50222 41.437462
126.50073 41.434494
126.50024 41.429302
126.50123 41.426334
126.50197 41.421638
126.50222 41.418671
126.50272 41.415955
126.50272 41.411007
126.50272 41.409527
126.50272 41.408043
126.50222 41.405571
126.50172 41.404087
126.50123 41.401615
126.50172 41.398647
126.50222 41.394691
126.50346 41.391479
126.50494 41.388264
126.50741 41.384804
126.50939 41.382828
126.51137 41.381344
126.51334 41.380108
126.51446 41.379433
126.52771 41.369877
126.531 41.359406
126.52518 41.353294
126.51132 41.349308
126.47945 41.347275
126.4764 41.34948
126.47829 41.353271
126.49886 41.366394
126.49869 41.372406
126.49564 41.374611
126.48169 41.373627
126.46014 41.35973
126.43347 41.350254
126.43163 41.344959
126.43498 41.332989
126.43108 41.329914
126.41117 41.328819
126.40328 41.325672
126.38892 41.305878
126.36079 41.280567
126.34893 41.245022
126.31654 41.229401
126.30544 41.202885
126.29776 41.193722
126.28296 41.18969
126.28458 41.170174
126.28091 41.160328
126.27511 41.154961
126.25937 41.149403
126.23263 41.145889
126.21931 41.127594
126.19961 41.121952
126.18309 41.110355
126.18222 41.106579
126.16281 41.092667
126.14511 41.087055
126.13515 41.087608
126.11623 41.088734
126.10941 41.084835
126.10758 41.080288
126.10988 41.071312
126.12304 41.064056
126.12722 41.058128
126.12758 41.047607
126.12105 41.03545
126.1152 41.032326
126.10725 41.032166
126.09213 41.038628
126.08618 41.038506
126.08331 41.035439
126.08765 41.025002
126.10015 41.007961
126.0984 41.001163
126.08958 40.997978
126.06846 41.005814
126.06158 41.004169
126.05776 40.99958
126.0621 40.989143
126.07439 40.978119
126.07369 40.969833
126.064 40.963619
126.06005 40.962788
126.05312 40.962646
126.04626 40.960247
126.04572 40.947453
126.03037 40.93285
126.02354 40.929699
126.01364 40.929493
126.00027 40.935299
125.99171 40.932789
125.97182 40.925632
125.96616 40.917244
125.97272 40.911407
125.98386 40.913048
125.99316 40.919613
126.00008 40.922714
126.00957 40.918335
126.01836 40.908539
126.01862 40.901028
126.01485 40.898823
126.0115 40.89806
126.00939 40.897579
126.00743 40.897335
126.00475 40.897091
126.00247 40.896412
126.00016 40.895531
125.99741 40.894318
125.99424 40.893669
125.99081 40.892776
125.98839 40.892559
125.98629 40.892887
125.98475 40.893768
125.98276 40.895138
125.97885 40.897091
125.97568 40.898556
125.97225 40.899532
125.96835 40.900021
125.96542 40.899532
125.96273 40.897823
125.96126 40.896114
125.96053 40.893425
125.95955 40.890739
125.95833 40.886341
125.95711 40.882923
125.95491 40.880478
125.95149 40.878036
125.94807 40.876816
125.94416 40.876568
125.93855 40.876816
125.93341 40.87706
125.92804 40.877548
125.92461 40.878281
125.91949 40.879257
125.91582 40.880478
125.91106 40.883678
125.90819 40.886551
125.90691 40.889423
125.90675 40.892933
125.90755 40.896439
125.90923 40.899288
125.90996 40.902954
125.90947 40.905396
125.90788 40.907925
125.90532 40.908245
125.90292 40.90601
125.90116 40.90271
125.89823 40.901245
125.89628 40.900513
125.89359 40.900757
125.89066 40.901733
125.88773 40.90271
125.88406 40.903931
125.87991 40.905151
125.87576 40.906128
125.87283 40.905884
125.87038 40.904419
125.86819 40.901978
125.86696 40.898067
125.86549 40.894894
125.86403 40.892693
125.86232 40.889275
125.85963 40.886585
125.85548 40.883167
125.8523 40.88121
125.84913 40.879013
125.8462 40.877792
125.84399 40.877304
125.8396 40.876499
125.83398 40.873882
125.82986 40.871716
125.82519 40.868752
125.82226 40.866554
125.81786 40.864841
125.8128 40.863899
125.80833 40.864059
125.8037 40.865017
125.80003 40.867725
125.79716 40.872353
125.7971 40.877548
125.79489 40.881454
125.79245 40.883411
125.78879 40.886097
125.78512 40.888538
125.78185 40.890858
125.77901 40.89196
125.77657 40.892448
125.7726 40.892933
125.76924 40.892204
125.76534 40.88903
125.76192 40.886585
125.75922 40.884144
125.75605 40.880478
125.75239 40.87706
125.74847 40.873638
125.74432 40.871197
125.74017 40.868996
125.73382 40.867287
125.72894 40.866798
125.72356 40.866066
125.71623 40.864841
125.71134 40.863132
125.70719 40.860935
125.70628 40.859955
125.70605 40.859707
125.69962 40.873451
125.69983 40.878212
125.69631 40.884418
125.6841 40.893318
125.67334 40.899319
125.66444 40.906979
125.6536 40.917702
125.6143 40.908699
125.59404 40.888832
125.57032 40.887745
125.56133 40.899002
125.5789 40.922688
125.63554 40.949188
125.64317 40.976593
125.66802 40.973011
125.67191 41.01899
125.69862 41.032307
125.72809 41.072128
125.72299 41.089397
125.69742 41.095554
125.70023 41.102993
125.74593 41.127258
125.76098 41.148529
125.78641 41.160286
125.78741 41.171036
125.73056 41.184814
125.74578 41.237556
125.68842 41.246513
125.66393 41.27512
125.63592 41.268749
125.63692 41.303162
125.61845 41.324783
125.63454 41.334068
125.59698 41.360569
125.57098 41.366714
125.56482 41.389767
125.54298 41.398224
125.51954 41.426277
125.53096 41.465218
125.50355 41.486809
125.48628 41.5196
125.49357 41.532791
125.47257 41.544403
125.45282 41.573635
125.44917 41.579491
125.44392 41.588669
125.43861 41.599834
125.43933 41.610302
125.45213 41.624668
125.44982 41.636528
125.44457 41.645706
125.44326 41.652916
125.4472 41.66275
125.44602 41.669994
125.42556 41.673241
125.41376 41.674553
125.40459 41.68045
125.39538 41.686722
125.37704 41.684383
125.36525 41.684383
125.35476 41.679142
125.34689 41.677174
125.33706 41.671928
125.32554 41.673344
125.31673 41.685696
125.31673 41.694874
125.32001 41.698807
125.32263 41.704708
125.32394 41.708641
125.32394 41.714542
125.3246 41.719131
125.31936 41.725689
125.32526 41.729622
125.32919 41.736832
125.32722 41.740112
125.32722 41.747978
125.3305 41.75388
125.33575 41.759777
125.3305 41.763058
125.3305 41.768299
125.3246 41.766991
125.31608 41.772236
125.31477 41.778133
125.30821 41.784035
125.30624 41.793213
125.29707 41.797146
125.2951 41.812225
125.28853 41.818878
125.28853 41.829021
125.28462 41.839165
125.28619 41.85321
125.29243 41.861012
125.28723 41.869263
125.28592 41.875164
125.28789 41.882374
125.29379 41.890896
125.29313 41.90073
125.29932 41.91003
125.30559 41.915154
125.31411 41.920399
125.33199 41.928219
125.28452 41.955986
125.28757 41.966404
125.31581 41.972404
125.35282 42.001175
125.40375 42.054523
125.4029 42.093845
125.44126 42.098408
125.47682 42.126751
125.47947 42.139027
125.44521 42.156555
125.41093 42.146282
125.37405 42.172874
125.35387 42.175224
125.33381 42.147251
125.30251 42.13887
125.29208 42.157509
125.3057 42.179138
125.26273 42.264778
125.28444 42.283276
125.25261 42.312565
125.19273 42.300213
125.16541 42.310211
125.15404 42.34771
125.18737 42.393471
125.16472 42.429653
125.12932 42.440239
125.13382 42.456799
125.10061 42.478756
125.07175 42.49752
125.08169 42.508549
125.05867 42.537834
125.08372 42.569763
125.08926 42.609924
125.07134 42.622448
125.03738 42.614338
125.01361 42.61655
125.0034 42.658566
124.96931 42.675465
124.98154 42.691681
124.96301 42.723728
124.98303 42.728577
124.9722 42.75592
124.98507 42.76453
124.96692 42.794033
124.91486 42.813545
124.89021 42.786613
124.86027 42.790443
124.84268 42.862595
124.85751 42.961113
124.83868 43.014717
124.83822 43.032185
124.85828 43.033218
124.86062 43.049809
124.88338 43.067875
124.88232 43.127827
124.78252 43.110992
124.72314 43.06163
124.68639 43.056282
124.68032 43.026699
124.64342 42.966496
124.61862 42.961323
124.58179 42.908901
124.5337 42.876202
124.46569 42.855988
124.45279 42.819935
124.43706 42.861256
124.37715 42.874405
124.35653 42.89127
124.36604 42.906044
124.41126 42.922173
124.43146 42.945927
124.41811 42.968254
124.36618 42.967995
124.33154 42.994812
124.33855 43.009453
124.41333 43.064587
124.41048 43.076862
124.28423 43.159073
124.27726 43.214859
124.25794 43.225033
124.20603 43.259529
124.15868 43.238121
124.11378 43.247116
124.09895 43.282528
124.07977 43.291256
124.01515 43.283722
123.96122 43.332199
123.89782 43.3624
123.88403 43.386959
123.85155 43.405281
123.85231 43.460293
123.78938 43.490643
123.76826 43.475986
123.71556 43.434864
123.70496 43.381554
123.69019 43.376766
123.58217 43.369495
123.50587 43.424423
123.47861 43.468842
123.43077 43.421253
123.39043 43.458481
123.32111 43.491055
123.32202 43.556828
123.37087 43.561554
123.42677 43.546562
123.43168 43.553329
123.44462 43.565731
123.41775 43.580997
123.41034 43.600021
123.45139 43.58432
123.48605 43.58852
123.50207 43.62952
123.52503 43.638432
123.53131 43.648319
123.51402 43.707325
123.49581 43.736088
123.46042 43.752773
123.47887 43.775585
123.4715 43.800571
123.46717 43.839676
123.47353 43.855984
123.34007 44.029411
123.32633 44.060326
123.32194 44.073315
123.35026 44.083698
123.3553 44.131336
123.38015 44.158146
123.29758 44.18718
123.27209 44.248184
123.20918 44.32703
123.16969 44.353298
123.13393 44.355808
123.11922 44.422188
123.13697 44.517143
123.10063 44.513454
123.0649 44.499245
123.01726 44.500641
122.86652 44.400478
122.75927 44.372673
122.73454 44.348469
122.69164 44.334698
122.67201 44.311481
122.59589 44.293205
122.56712 44.268887
122.47928 44.233612
122.43001 44.224422
122.34799 44.231941
122.26254 44.261299
122.28445 44.294479
122.2916 44.339252
122.28886 44.465286
122.22871 44.468143
122.21557 44.477016
122.20425 44.542458
122.16794 44.56982
122.11326 44.576397
122.119 44.599411
122.09339 44.636604
122.09898 44.700356
122.12138 44.723972
122.08309 44.733875
122.07842 44.745213
122.09639 44.760265
122.14241 44.750069
122.16225 44.774532
122.09772 44.781578
122.08376 44.800037
122.08506 44.829132
122.03252 44.875778
122.02776 44.896042
122.08141 44.91328
122.08536 45.02232
122.11136 45.062492
122.11361 45.152725
122.15899 45.188049
122.18627 45.185432
122.23199 45.222103
122.23346 45.265163
122.14565 45.296021
122.13784 45.357422
122.16583 45.401287
122.16167 45.430267
122.07531 45.473469
122.01478 45.489044
121.98734 45.541523
121.96076 45.567234
121.96198 45.590153
121.99689 45.639023
121.97272 45.661358
121.96635 45.69326
121.94616 45.706295
121.84772 45.716095
121.81712 45.707569
121.78718 45.685772
121.72292 45.684853
121.71075 45.705837
121.66998 45.717613
121.65447 45.739651
121.62527 45.754459
121.63166 45.763554
121.68253 45.759602
121.70943 45.770588
121.74401 45.791374
121.7524 45.813332
121.76521 45.818916
121.76328 45.837868
121.80608 45.879211
121.80019 45.899212
121.81989 45.925102
121.81912 45.947289
121.77345 45.995155
121.77922 46.004456
121.83806 46.023056
121.86444 46.000343
121.89935 46.005062
121.95345 45.978168
121.9913 45.989796
121.9984 45.963863
122.06074 45.926811
122.08874 45.879131
122.1526 45.86404
122.16764 45.841473
122.20585 45.820076
122.21865 45.826756
122.22618 45.810886
122.24613 45.803062
122.29405 45.823036
122.31925 45.863819
122.34913 45.861668
122.3606 45.869446
122.36754 45.909859
122.41471 45.910084
122.47784 45.868935
122.51528 45.793873
122.55726 45.762821
122.67917 45.722832
122.68128 45.698608
122.71097 45.689262
122.71769 45.713173
122.74612 45.742702
122.80299 45.783199
122.80302 45.834686
122.82088 45.881187
122.81383 45.912952
122.77994 46.067497
123.03834 46.097157
123.05599 46.125309
123.09543 46.126289
123.09753 46.171391
123.12174 46.177193
123.1253 46.218422
123.17042 46.232033
123.17104 46.246681
>
123.69019 43.376766
123.70496 43.381554
123.71556 43.434864
123.76826 43.475986
123.78938 43.490643
123.85231 43.460293
123.85155 43.405281
123.88403 43.386959
123.89782 43.3624
123.96122 43.332199
124.01515 43.283722
124.07977 43.291256
124.09895 43.282528
124.11378 43.247116
124.15868 43.238121
124.20603 43.259529
124.25794 43.225033
124.27726 43.214859
124.28423 43.159073
124.41048 43.076862
124.41333 43.064587
124.33855 43.009453
124.33154 42.994812
124.36618 42.967995
124.41811 42.968254
124.43146 42.945927
124.41126 42.922173
124.36604 42.906044
124.35653 42.89127
124.37715 42.874405
124.43706 42.861256
124.45279 42.819935
124.46569 42.855988
124.5337 42.876202
124.58179 42.908901
124.61862 42.961323
124.64342 42.966496
124.68032 43.026699
124.68639 43.056282
124.72314 43.06163
124.78252 43.110992
124.88232 43.127827
124.88338 43.067875
124.86062 43.049809
124.85828 43.033218
124.83822 43.032185
124.83868 43.014717
124.85751 42.961113
124.84268 42.862595
124.86027 42.790443
124.89021 42.786613
124.91486 42.813545
124.96692 42.794033
124.98507 42.76453
124.9722 42.75592
124.98303 42.728577
124.96301 42.723728
124.98154 42.691681
124.96931 42.675465
125.0034 42.658566
125.01361 42.61655
125.03738 42.614338
125.07134 42.622448
125.08926 42.609924
125.08372 42.569763
125.05867 42.537834
125.08169 42.508549
125.07175 42.49752
125.10061 42.478756
125.13382 42.456799
125.12932 42.440239
125.16472 42.429653
125.18737 42.393471
125.15404 42.34771
125.16541 42.310211
125.19273 42.300213
125.25261 42.312565
125.28444 42.283276
125.26273 42.264778
125.3057 42.179138
125.29208 42.157509
125.30251 42.13887
125.33381 42.147251
125.35387 42.175224
125.37405 42.172874
125.41093 42.146282
125.44521 42.156555
125.47947 42.139027
125.47682 42.126751
125.44126 42.098408
125.4029 42.093845
125.40375 42.054523
125.35282 42.001175
125.31581 41.972404
125.28757 41.966404
125.28452 41.955986
125.33199 41.928219
125.31411 41.920399
125.30559 41.915154
125.29932 41.91003
125.29313 41.90073
125.29379 41.890896
125.28789 41.882374
125.28592 41.875164
125.28723 41.869263
125.29243 41.861012
125.28619 41.85321
125.28462 41.839165
125.28853 41.829021
125.28853 41.818878
125.2951 41.812225
125.29707 41.797146
125.30624 41.793213
125.30821 41.784035
125.31477 41.778133
125.31608 41.772236
125.3246 41.766991
125.3305 41.768299
125.3305 41.763058
125.33575 41.759777
125.3305 41.75388
125.32722 41.747978
125.32722 41.740112
125.32919 41.736832
125.32526 41.729622
125.31936 41.725689
125.3246 41.719131
125.32394 41.714542
125.32394 41.708641
125.32263 41.704708
125.32001 41.698807
125.31673 41.694874
125.31673 41.685696
125.32554 41.673344
125.33706 41.671928
125.34689 41.677174
125.35476 41.679142
125.36525 41.684383
125.37704 41.684383
125.39538 41.686722
125.40459 41.68045
125.41376 41.674553
125.42556 41.673241
125.44602 41.669994
125.4472 41.66275
125.44326 41.652916
125.44457 41.645706
125.44982 41.636528
125.45213 41.624668
125.43933 41.610302
125.43861 41.599834
125.44392 41.588669
125.44917 41.579491
125.45282 41.573635
125.47257 41.544403
125.49357 41.532791
125.48628 41.5196
125.50355 41.486809
125.53096 41.465218
125.51954 41.426277
125.54298 41.398224
125.56482 41.389767
125.57098 41.366714
125.59698 41.360569
125.63454 41.334068
125.61845 41.324783
125.63692 41.303162
125.63592 41.268749
125.66393 41.27512
125.68842 41.246513
125.74578 41.237556
125.73056 41.184814
125.78741 41.171036
125.78641 41.160286
125.76098 41.148529
125.74593 41.127258
125.70023 41.102993
125.69742 41.095554
125.72299 41.089397
125.72809 41.072128
125.69862 41.032307
125.67191 41.01899
125.66802 40.973011
125.64317 40.976593
125.63554 40.949188
125.5789 40.922688
125.56133 40.899002
125.57032 40.887745
125.59404 40.888832
125.6143 40.908699
125.6536 40.917702
125.66444 40.906979
125.67334 40.899319
125.6841 40.893318
125.69631 40.884418
125.69983 40.878212
125.69962 40.873451
125.70605 40.859707
125.70426 40.857758
125.69864 40.853607
125.69351 40.849697
125.68984 40.846764
125.68545 40.843102
125.6786 40.83968
125.67567 40.837482
125.67274 40.835037
125.66874 40.832958
125.66471 40.830688
125.66175 40.828686
125.65442 40.825268
125.64905 40.823067
125.64441 40.820869
125.64123 40.819405
125.63927 40.817692
125.63634 40.815495
125.63586 40.813297
125.63586 40.81134
125.63586 40.806702
125.63659 40.801815
125.63805 40.797417
125.64123 40.794731
125.64465 40.793751
125.651 40.79253
125.65565 40.792042
125.65955 40.790577
125.66273 40.7896
125.66737 40.787888
125.67104 40.786911
125.67567 40.785202
125.67982 40.78233
125.68179 40.778118
125.68227 40.774208
125.68203 40.769566
125.67934 40.765415
125.67494 40.764435
125.6703 40.763214
125.66444 40.76297
125.65614 40.76297
125.65076 40.763214
125.64367 40.763458
125.6383 40.762726
125.6317 40.761749
125.62804 40.761017
125.62364 40.760284
125.62022 40.759552
125.61607 40.758816
125.60996 40.758816
125.60556 40.759552
125.60214 40.759796
125.59872 40.760773
125.59702 40.761505
125.59167 40.762684
125.58764 40.765957
125.58436 40.772507
125.58083 40.776031
125.57555 40.777039
125.56824 40.775276
125.56232 40.773232
125.55597 40.770542
125.55353 40.768101
125.54835 40.762432
125.54607 40.757393
125.54582 40.752861
125.54582 40.748325
125.54546 40.742207
125.54302 40.735855
125.5396 40.73048
125.53642 40.726814
125.53252 40.723148
125.52715 40.720707
125.52128 40.71851
125.51493 40.717285
125.5076 40.717041
125.49978 40.717777
125.49419 40.719109
125.48764 40.719864
125.48084 40.71936
125.4753 40.717346
125.47022 40.714111
125.46729 40.711914
125.46387 40.709225
125.46045 40.706051
125.45801 40.70385
125.45532 40.701164
125.45336 40.698475
125.4519 40.696278
125.45116 40.69408
125.45043 40.690414
125.45043 40.687969
125.45019 40.685772
125.45043 40.683819
125.45019 40.680641
125.44897 40.675999
125.44579 40.672337
125.44237 40.670135
125.43553 40.669159
125.42722 40.670135
125.42283 40.671116
125.41721 40.671604
125.41159 40.669647
125.40939 40.668182
125.4067 40.664028
125.40597 40.660122
125.4067 40.654015
125.40768 40.651081
125.40964 40.646194
125.4111 40.6418
125.41257 40.638134
125.41403 40.634468
125.41354 40.631538
125.41208 40.629341
125.40939 40.628849
125.40426 40.628361
125.40084 40.628117
125.39571 40.628361
125.39107 40.628849
125.38838 40.630318
125.38594 40.631783
125.38349 40.633492
125.38056 40.636669
125.37739 40.640575
125.37495 40.644241
125.37152 40.647419
125.36786 40.647907
125.36028 40.647419
125.35711 40.647175
125.35467 40.646683
125.35052 40.645462
125.34734 40.644241
125.34392 40.643021
125.34029 40.642036
125.33475 40.639011
125.32922 40.636997
125.32392 40.637501
125.31889 40.639767
125.31436 40.643265
125.30947 40.645462
125.30386 40.647663
125.29897 40.648884
125.29384 40.64986
125.28968 40.650593
125.28358 40.651814
125.2782 40.651325
125.27478 40.650837
125.27136 40.64986
125.26868 40.648396
125.2655 40.64473
125.26427 40.640575
125.26476 40.637157
125.26501 40.634224
125.26574 40.63105
125.26525 40.625919
125.2633 40.622742
125.26061 40.619568
125.25549 40.61639
125.2506 40.614193
125.24571 40.612484
125.24107 40.610771
125.23374 40.60955
125.22665 40.60955
125.22055 40.609795
125.21712 40.610039
125.212 40.608818
125.20638 40.607109
125.19954 40.604908
125.19392 40.602711
125.18537 40.600025
125.18121 40.598557
125.1734 40.596848
125.16729 40.595139
125.1607 40.593182
125.1541 40.59074
125.15092 40.589031
125.14701 40.586586
125.14262 40.584389
125.13969 40.582924
125.13528 40.580967
125.1326 40.578526
125.13065 40.576817
125.12772 40.574615
125.12625 40.573883
125.1216 40.570709
125.11819 40.568264
125.1133 40.564602
125.10695 40.560936
125.10207 40.558739
125.09571 40.556293
125.08936 40.554585
125.08276 40.552383
125.0747 40.550674
125.06664 40.548477
125.05956 40.54652
125.0532 40.544323
125.04758 40.54237
125.03854 40.539192
125.0322 40.535774
125.02316 40.531864
125.01826 40.529667
125.01338 40.527222
125.00826 40.52478
125.00361 40.522091
125.00117 40.51965
124.99897 40.516472
124.99726 40.513054
124.99604 40.509876
124.9958 40.507191
124.9958 40.504257
124.99751 40.501816
125.00117 40.498882
125.00483 40.496929
125.00972 40.495953
125.0146 40.494976
125.02413 40.493019
125.02828 40.492043
125.03317 40.489845
125.03806 40.486668
125.04074 40.48325
125.04221 40.478119
125.04221 40.472012
125.04025 40.464439
125.03513 40.460285
125.03024 40.458332
125.02486 40.456863
125.01974 40.456131
125.01656 40.455887
125.01436 40.455887
125.01217 40.456699
125.00739 40.458004
125.00002 40.45974
124.99351 40.46191
124.98591 40.464462
124.98061 40.465218
124.97382 40.464966
124.96576 40.462952
124.96021 40.461189
124.95531 40.45887
124.94989 40.457157
124.94489 40.454529
124.93969 40.453228
124.93491 40.452793
124.93057 40.452362
124.91929 40.452793
124.91495 40.453663
124.91061 40.454529
124.90583 40.456268
124.90279 40.458004
124.9015 40.45974
124.90019 40.464081
124.90019 40.467552
124.89976 40.471024
124.89932 40.47493
124.89889 40.477966
124.89672 40.478836
124.89411 40.478836
124.89108 40.477966
124.88804 40.476231
124.8849 40.473278
124.88163 40.470005
124.8776 40.464462
124.87483 40.459175
124.87181 40.455143
124.86938 40.450623
124.86677 40.44585
124.86375 40.441795
124.86022 40.43726
124.85645 40.433231
124.85072 40.42849
124.8429 40.423283
124.83813 40.420242
124.83248 40.415901
124.82647 40.412327
124.82143 40.408043
124.81715 40.404518
124.80775 40.398975
124.79429 40.393768
124.78691 40.392467
124.78257 40.391598
124.77737 40.389427
124.76738 40.384655
124.75523 40.380749
124.74959 40.379009
124.74525 40.376842
124.73756 40.373787
124.73277 40.367744
124.72975 40.36195
124.72832 40.355141
124.72745 40.34993
124.72745 40.344723
124.72659 40.338215
124.72623 40.334244
124.72623 40.330971
124.72572 40.328449
124.72421 40.325428
124.72137 40.322155
124.71574 40.318684
124.70985 40.316109
124.70305 40.313087
124.69675 40.310566
124.6892 40.307796
124.6824 40.305531
124.67484 40.303013
124.66628 40.300491
124.65746 40.298477
124.6499 40.296967
124.6431 40.295204
124.63656 40.294197
124.63101 40.292938
124.62547 40.292179
124.61943 40.290165
124.61439 40.287144
124.61011 40.284122
124.60633 40.280846
124.60202 40.277451
124.59777 40.274803
124.59203 40.270939
124.5903 40.269638
124.58856 40.267902
124.58509 40.263996
124.58336 40.260956
124.58205 40.25705
124.58162 40.253578
124.58075 40.249672
124.57902 40.246201
124.57598 40.243595
124.5725 40.240559
124.56773 40.237087
124.56296 40.234047
124.55818 40.230141
124.55341 40.226669
124.5495 40.224068
124.54473 40.221027
124.53996 40.218857
124.53518 40.217121
124.52867 40.214516
124.52346 40.211914
124.51739 40.209309
124.51261 40.207573
124.5074 40.206272
124.50393 40.203667
124.50352 40.203354
124.50116 40.201515
124.50002 40.20063
124.49612 40.197155
124.49438 40.195419
124.49134 40.193249
124.48874 40.191082
124.48701 40.188911
124.4857 40.186741
124.48353 40.182835
124.48093 40.178928
124.47962 40.177628
124.47659 40.175888
124.46964 40.174587
124.46487 40.174587
124.45923 40.173286
124.45489 40.171551
124.45011 40.168076
124.44707 40.165039
124.44273 40.160263
124.44013 40.157227
124.43579 40.152454
124.43058 40.148548
124.42624 40.145508
124.42104 40.143337
124.41148 40.141167
124.40541 40.13726
124.40237 40.133789
124.4002 40.131184
124.3976 40.127281
124.39629 40.124676
124.39326 40.121204
124.39152 40.118599
124.38805 40.115128
124.38414 40.112522
124.37893 40.109051
124.37503 40.106014
124.37155 40.103844
124.36548 40.099068
124.3607 40.093426
124.35941 40.09082
124.3568 40.083443
124.35289 40.073895
124.35246 40.063911
124.35376 40.056099
124.3555 40.049156
124.3581 40.042645
124.3607 40.039173
124.36157 40.033531
124.36201 40.027889
124.36201 40.018776
124.3607 40.013565
124.35854 40.009659
124.3555 40.005322
124.35535 40.003227
124.35428 40.000431
124.35384 39.997849
124.35277 39.995049
124.35148 39.990532
124.35062 39.985367
124.35019 39.978268
124.35083 39.970093
124.35234 39.963207
124.35126 39.958687
124.34868 39.953739
124.34373 39.947716
124.33878 39.94492
124.33384 39.942551
124.33061 39.940399
124.32286 39.937603
124.31705 39.935452
124.31254 39.933083
124.30909 39.932224
124.30457 39.931362
124.30027 39.930504
124.29726 39.929855
124.29295 39.929211
124.28973 39.929211
124.28629 39.928997
124.28435 39.929428
124.28263 39.930286
124.2794 39.930717
124.27441 39.931435
124.26663 39.929932
124.25856 39.928886
124.249 39.927864
124.23971 39.925461
124.23452 39.919575
124.22315 39.908146
124.21708 39.896748
124.21497 39.890202
124.21369 39.88625
124.21479 39.876865
124.21531 39.870003
124.21404 39.862465
124.20863 39.857693
124.20205 39.854301
124.19247 39.848869
124.18051 39.84391
124.17573 39.841648
124.17243 39.83984
124.17279 39.846241
124.17252 39.848301
124.17193 39.848991
124.16719 39.851761
124.15999 39.845856
124.15873 39.839233
124.1566 39.834209
124.1542 39.831478
124.15026 39.829666
124.14943 39.829281
124.14881 39.828995
124.14317 39.83017
124.13699 39.8312
124.1265 39.829803
124.1233 39.829697
124.11459 39.829411
124.10507 39.830605
124.09558 39.834084
124.09202 39.835472
124.08399 39.837112
124.07861 39.834854
124.07411 39.829845
124.06901 39.825066
124.06363 39.821663
124.05946 39.821453
124.05442 39.824223
124.04965 39.823788
124.04933 39.820129
124.0484 39.816017
124.04568 39.811459
124.04002 39.810108
124.03409 39.811508
124.02846 39.814968
124.02312 39.817051
124.01894 39.815926
124.02246 39.808819
124.02333 39.805843
124.0135 39.805428
124.00967 39.808876
124.00314 39.812107
123.99274 39.814667
123.98324 39.817451
123.97372 39.818405
123.96987 39.82048
123.97138 39.823677
123.97288 39.8255
123.97411 39.830524
123.97234 39.832592
123.96194 39.836979
123.95779 39.839283
123.95422 39.839294
123.94797 39.838634
123.94559 39.839104
123.93697 39.842335
123.93429 39.840977
123.92564 39.837807
123.92444 39.837811
123.91999 39.84034
123.91284 39.839909
123.90361 39.838799
123.89706 39.83791
123.8914 39.837238
123.88753 39.837711
123.88636 39.840916
123.8828 39.844589
123.88012 39.843914
123.88071 39.84185
123.88218 39.838871
123.88068 39.836132
123.87115 39.835709
123.8646 39.836414
123.85925 39.838947
123.8554 39.841705
123.86076 39.842373
123.86493 39.842587
123.86553 39.843502
123.86497 39.850365
123.86363 39.854225
123.86203 39.857006
123.85072 39.856586
123.84921 39.85453
123.84712 39.852707
123.84503 39.851112
123.83968 39.853645
123.83582 39.853657
123.837 39.852051
123.83935 39.846325
123.83726 39.845188
123.8319 39.844749
123.82418 39.849346
123.81942 39.850044
123.81164 39.848965
123.8081 39.848476
123.79884 39.843468
123.79197 39.837315
123.77914 39.830711
123.7726 39.8321
123.76873 39.832111
123.76545 39.829372
123.75919 39.8255
123.74787 39.825298
123.74073 39.825085
123.73746 39.827152
123.73389 39.826931
123.72704 39.824886
123.72198 39.824211
123.71781 39.826504
123.71664 39.829479
123.71902 39.831074
123.72795 39.831059
123.73064 39.832653
123.73123 39.833797
123.72855 39.833344
123.72201 39.835415
123.71754 39.83588
123.71368 39.834061
123.70712 39.831558
123.70026 39.830883
123.69551 39.833637
123.68958 39.840965
123.68423 39.846233
123.68068 39.850586
123.67622 39.850594
123.67175 39.853802
123.66939 39.85815
123.66641 39.860672
123.66105 39.858849
123.65539 39.85886
123.65241 39.859776
123.65033 39.858181
123.64973 39.856579
123.64704 39.854527
123.64407 39.856133
123.64318 39.858189
123.63723 39.859341
123.63268 39.857971
123.62747 39.856438
123.62011 39.851036
123.61636 39.846329
123.61555 39.844112
123.61486 39.842216
123.62022 39.839008
123.62497 39.833515
123.62703 39.824135
123.6273 39.813385
123.62788 39.805153
123.62936 39.798519
123.62816 39.792572
123.62459 39.791435
123.61655 39.791214
123.60852 39.789623
123.59869 39.785744
123.59244 39.78072
123.5844 39.777752
123.57697 39.775471
123.57043 39.776623
123.56507 39.776627
123.56328 39.772053
123.56417 39.76725
123.56238 39.765419
123.55702 39.761078
123.55375 39.760624
123.54929 39.764744
123.54811 39.771832
123.5499 39.777779
123.5511 39.78281
123.55021 39.786469
123.54813 39.7915
123.54456 39.792648
123.5404 39.792419
123.53742 39.794479
123.53416 39.796997
123.52553 39.796547
123.51428 39.790565
123.51392 39.790375
123.50738 39.789692
123.49548 39.788776
123.48714 39.788551
123.48119 39.788319
123.46841 39.785576
123.46781 39.78146
123.4696 39.775284
123.46365 39.764305
123.46217 39.761333
123.46455 39.757446
123.46841 39.754471
123.47227 39.752186
123.47287 39.749897
123.46752 39.746468
123.45979 39.745094
123.45266 39.746464
123.44611 39.742805
123.43631 39.735939
123.42621 39.730675
123.41759 39.729298
123.40897 39.728607
123.40421 39.734322
123.40479 39.7421
123.41014 39.749649
123.41875 39.753544
123.42352 39.756519
123.42559 39.762691
123.41875 39.764065
123.41131 39.77298
123.40803 39.779152
123.40772 39.783039
123.40623 39.788986
123.40742 39.794247
123.41277 39.800426
123.41485 39.804314
123.41544 39.811172
123.41276 39.810261
123.40652 39.806366
123.39997 39.800415
123.39522 39.798584
123.38897 39.798351
123.38154 39.795143
123.3857 39.791946
123.38898 39.786461
123.38631 39.784397
123.37888 39.782104
123.37441 39.784618
123.37144 39.782555
123.36847 39.778435
123.35717 39.776596
123.34943 39.777046
123.34795 39.780933
123.34318 39.782986
123.33723 39.784809
123.33128 39.784801
123.32682 39.783882
123.32355 39.784561
123.31879 39.7841
123.31225 39.78043
123.3063 39.779736
123.30006 39.778126
123.29471 39.778805
123.28636 39.785194
123.28337 39.789764
123.28127 39.79525
123.27442 39.799355
123.27084 39.803921
123.27083 39.807125
123.26873 39.81078
123.26667 39.809586
123.26517 39.808716
123.26877 39.800034
123.26908 39.795231
123.26612 39.789738
123.26105 39.792473
123.25925 39.797726
123.25567 39.800922
123.24882 39.803425
123.24672 39.808681
123.24671 39.811428
123.24343 39.813938
123.24223 39.815762
123.23687 39.817581
123.23421 39.814373
123.23868 39.811413
123.23988 39.808212
123.24527 39.796787
123.25601 39.788803
123.26405 39.784702
123.27151 39.777622
123.27361 39.769165
123.27096 39.762756
123.26563 39.755199
123.26208 39.749702
123.25138 39.747627
123.24335 39.74921
123.23799 39.750118
123.2314 39.750618
123.22968 39.748043
123.22732 39.741402
123.22108 39.741161
123.21573 39.74115
123.21038 39.739765
123.20859 39.738377
123.20921 39.733818
123.20715 39.730381
123.20061 39.730366
123.20153 39.723278
123.2057 39.718483
123.20779 39.718719
123.214 39.725365
123.21963 39.732468
123.22972 39.73386
123.24162 39.731369
123.25293 39.728416
123.26007 39.725456
123.26246 39.720886
123.26159 39.715168
123.26368 39.711285
123.27054 39.704205
123.27322 39.699406
123.27679 39.696667
123.27294 39.694832
123.26766 39.691978
123.25655 39.692963
123.24943 39.693039
123.23907 39.693398
123.23134 39.696354
123.22272 39.698395
123.21589 39.697922
123.20847 39.696304
123.20758 39.694244
123.20612 39.689667
123.20851 39.683956
123.2115 39.679157
123.21151 39.675728
123.20084 39.670902
123.19698 39.671806
123.18864 39.677048
123.18121 39.679317
123.17497 39.678158
123.16311 39.673096
123.15215 39.66666
123.14653 39.662529
123.14595 39.659096
123.14449 39.65406
123.13826 39.652901
123.13055 39.65036
123.12698 39.651951
123.12637 39.654922
123.13021 39.660194
123.13581 39.669132
123.13135 39.669807
123.11856 39.673199
123.10785 39.67728
123.09949 39.684345
123.10333 39.689392
123.10451 39.69191
123.10032 39.697388
123.09707 39.693489
123.09444 39.685703
123.09003 39.678143
123.08558 39.675838
123.08234 39.670341
123.0773 39.669636
123.07313 39.671909
123.06984 39.676018
123.06478 39.67783
123.05826 39.675289
123.05441 39.673676
123.04727 39.674568
123.04311 39.676151
123.03777 39.675217
123.03722 39.666523
123.03606 39.663319
123.02862 39.665577
123.02113 39.675842
123.01652 39.678761
123.00893 39.680141
123.00578 39.678795
123.003 39.677601
122.99679 39.674145
122.992 39.67939
122.99405 39.683968
122.99577 39.691753
122.99156 39.699512
122.99035 39.703625
122.99208 39.710495
122.99235 39.715298
122.99104 39.714485
122.98791 39.712536
122.98557 39.706352
122.98652 39.699265
122.98569 39.688969
122.98514 39.683247
122.98787 39.675484
122.99058 39.670231
122.9903 39.666573
122.98379 39.664486
122.97932 39.666069
122.97276 39.669472
122.96711 39.671047
122.96714 39.666935
122.97758 39.659199
122.9856 39.65696
122.99336 39.653091
122.99427 39.651035
122.98657 39.648029
122.98006 39.644341
122.97505 39.639519
122.97271 39.635391
122.97038 39.629433
122.96595 39.625984
122.96269 39.624371
122.9582 39.629841
122.95252 39.635307
122.94511 39.634815
122.93444 39.631565
122.9324 39.626755
122.9333 39.626072
122.92382 39.623512
122.8995 39.621567
122.88763 39.621738
122.87637 39.618481
122.87105 39.616165
122.86664 39.61134
122.8625 39.609718
122.85417 39.611961
122.85531 39.617916
122.84937 39.618111
122.84522 39.617176
122.83965 39.609829
122.84147 39.605263
122.8409 39.602283
122.83054 39.600174
122.8234 39.601734
122.81541 39.599861
122.80775 39.593414
122.8063 39.589973
122.80013 39.58445
122.79477 39.58625
122.79357 39.587616
122.78499 39.585049
122.77907 39.584099
122.77971 39.5793
122.7821 39.577255
122.77831 39.570374
122.77148 39.571247
122.7535 39.560162
122.74782 39.565159
122.74187 39.566952
122.73476 39.565308
122.73124 39.562313
122.7292 39.558411
122.72865 39.555431
122.72837 39.552914
122.72691 39.551762
122.72246 39.551506
122.71827 39.555367
122.71674 39.559704
122.70811 39.562622
122.70519 39.557571
122.70614 39.552086
122.7065 39.546371
122.70476 39.543156
122.70096 39.538101
122.69534 39.536461
122.69032 39.534828
122.69273 39.530956
122.69306 39.527985
122.69219 39.526604
122.69042 39.525681
122.68777 39.524746
122.6884 39.520863
122.68723 39.519024
122.68191 39.518532
122.68008 39.523094
122.67618 39.526958
122.66817 39.526905
122.66608 39.529408
122.66807 39.536282
122.66299 39.540134
122.66002 39.540573
122.65612 39.544205
122.65334 39.543812
122.65022 39.541878
122.64788 39.538891
122.63994 39.534031
122.63818 39.53196
122.63557 39.52668
122.63271 39.51865
122.6301 39.512917
122.63074 39.509487
122.63491 39.507458
122.63762 39.504047
122.63676 39.501755
122.6356 39.499229
122.63383 39.49876
122.62285 39.500282
122.61995 39.494999
122.62299 39.488846
122.62421 39.485878
122.618 39.484692
122.61234 39.486938
122.60726 39.490562
122.60194 39.48938
122.59871 39.487068
122.59878 39.481808
122.59381 39.476051
122.58527 39.472557
122.58145 39.469784
122.57585 39.467453
122.57169 39.468796
122.57341 39.473385
122.57486 39.47591
122.57509 39.481403
122.57475 39.484833
122.56881 39.485703
122.56872 39.485638
122.56823 39.485401
122.56498 39.483841
122.56593 39.479504
122.56535 39.478127
122.56093 39.476723
122.5562 39.476227
122.55001 39.473206
122.54951 39.465881
122.54394 39.461948
122.53716 39.459377
122.53127 39.457504
122.52216 39.451939
122.51894 39.449169
122.51426 39.444557
122.50955 39.442688
122.50782 39.439014
122.49954 39.438259
122.49691 39.435951
122.49192 39.432709
122.48721 39.43084
122.48279 39.429432
122.47365 39.427067
122.4654 39.424252
122.46071 39.421009
122.45452 39.419128
122.44212 39.417191
122.43239 39.414818
122.42441 39.414059
122.42316 39.418167
122.42223 39.420677
122.41508 39.423813
122.40565 39.421673
122.39763 39.423431
122.39349 39.423622
122.38517 39.425377
122.38403 39.422852
122.38796 39.416939
122.38477 39.412331
122.38419 39.411411
122.37599 39.406303
122.36456 39.399109
122.3587 39.395618
122.35309 39.394882
122.34564 39.397785
122.33745 39.391991
122.33578 39.385567
122.33105 39.384605
122.32224 39.38155
122.31195 39.377102
122.30222 39.375633
122.29817 39.369415
122.29444 39.362518
122.29052 39.367283
122.28548 39.36573
122.28346 39.364693
122.28267 39.358967
122.28477 39.357388
122.28812 39.3517
122.28376 39.346851
122.28002 39.340637
122.27453 39.332806
122.26784 39.326786
122.26377 39.322399
122.25459 39.322994
122.24745 39.326122
122.24467 39.333416
122.2413 39.339787
122.23887 39.34388
122.23528 39.346588
122.23202 39.346554
122.22672 39.345356
122.22471 39.342133
122.23161 39.336025
122.23766 39.328083
122.23943 39.321827
122.23986 39.320324
122.24615 39.31604
122.25235 39.31588
122.25768 39.315475
122.25484 39.308811
122.24397 39.30481
122.23727 39.298794
122.2383 39.291023
122.23753 39.284378
122.2317 39.279972
122.22163 39.274948
122.20766 39.269424
122.20834 39.263939
122.20366 39.2616
122.19772 39.263596
122.195 39.266998
122.18825 39.264408
122.18412 39.264366
122.18429 39.271233
122.17868 39.270943
122.17551 39.26656
122.17096 39.25713
122.16631 39.25296
122.16138 39.248104
122.15843 39.247841
122.15142 39.243645
122.14555 39.24152
122.13878 39.240757
122.13287 39.240463
122.1316 39.239441
122.12851 39.23698
122.13564 39.235004
122.1372 39.230217
122.13461 39.226295
122.12842 39.226456
122.12074 39.226368
122.11317 39.220791
122.10876 39.213428
122.10574 39.208351
122.10434 39.204216
122.10907 39.203583
122.11498 39.203194
122.11478 39.197697
122.11111 39.189648
122.10947 39.182537
122.10832 39.180923
122.10214 39.179935
122.09293 39.183491
122.08016 39.18792
122.07416 39.193111
122.06816 39.198074
122.06515 39.201241
122.06237 39.200214
122.05811 39.198639
122.05767 39.191315
122.06814 39.184116
122.08004 39.178535
122.09082 39.170422
122.09832 39.163647
122.11192 39.161972
122.12283 39.162552
122.13338 39.166107
122.13957 39.166176
122.14258 39.162777
122.14885 39.158497
122.1535 39.15765
122.15222 39.151669
122.14594 39.150272
122.13486 39.149647
122.12488 39.147247
122.11589 39.147079
122.10899 39.145691
122.10438 39.139919
122.09588 39.137074
122.09035 39.13335
122.08952 39.130363
122.08812 39.126686
122.08224 39.125473
122.07576 39.123501
122.07507 39.120438
122.07916 39.117199
122.07892 39.114681
122.07185 39.11414
122.06653 39.115219
122.05893 39.111927
122.05476 39.114395
122.05142 39.11916
122.04778 39.124153
122.0433 39.1273
122.03792 39.131126
122.0299 39.134235
122.02427 39.135307
122.02194 39.134941
122.01957 39.134563
122.02413 39.127758
122.02721 39.121159
122.02588 39.114277
122.02536 39.110611
122.03039 39.109528
122.03487 39.106834
122.03585 39.10181
122.04037 39.096832
122.04256 39.090221
122.04298 39.084049
122.04626 39.082256
122.05643 39.0746
122.06095 39.06916
122.06134 39.064133
122.05872 39.062958
122.05161 39.06493
122.04892 39.06673
122.04214 39.067104
122.03152 39.067661
122.02525 39.071938
122.02197 39.073727
122.01781 39.075962
122.00781 39.074924
121.98933 39.071491
121.98289 39.069126
121.98119 39.066128
121.98102 39.059948
121.97932 39.056721
121.97034 39.049286
121.96751 39.043758
121.96616 39.038246
121.96686 39.032768
121.96634 39.029556
121.96278 39.030655
121.94855 39.035744
121.94137 39.040909
121.93393 39.044701
121.9253 39.048706
121.91723 39.054325
121.91535 39.059334
121.91546 39.068031
121.90855 39.074348
121.90443 39.07658
121.9008 39.078136
121.88867 39.067451
121.88438 39.061214
121.87891 39.055874
121.88732 39.04821
121.89447 39.044415
121.90315 39.037891
121.91082 39.037533
121.91499 39.035072
121.91744 39.030758
121.91901 39.02597
121.92117 39.021423
121.91947 39.018425
121.91462 39.015133
121.91069 39.021645
121.90687 39.029701
121.89539 39.029091
121.8895 39.029472
121.89088 39.033382
121.88722 39.039284
121.88569 39.042236
121.88297 39.045403
121.87353 39.045963
121.86826 39.04475
121.85848 39.047363
121.84698 39.048351
121.83903 39.048241
121.83586 39.046852
121.83203 39.04517
121.82714 39.04007
121.8212 39.02969
121.82487 39.02356
121.83289 39.020237
121.8421 39.016472
121.84377 39.00803
121.84472 39.004837
121.84807 38.999851
121.8546 38.997421
121.86166 38.997288
121.87194 38.998341
121.88265 38.992996
121.88726 38.983902
121.89275 38.975048
121.89139 38.970226
121.89493 38.969585
121.89825 38.96574
121.89452 38.961342
121.88751 38.958961
121.87764 38.953568
121.86889 38.950245
121.86037 38.94944
121.85508 38.949371
121.85104 38.94611
121.84746 38.948349
121.8474 38.950867
121.83888 38.95052
121.82982 38.95129
121.82815 38.957008
121.83044 38.95956
121.83387 38.963955
121.83323 38.966232
121.82106 38.9711
121.80712 38.97617
121.80264 38.979309
121.80344 38.982525
121.80123 38.989128
121.79789 38.993431
121.79959 38.996429
121.79591 39.002556
121.79256 39.007774
121.79185 39.013027
121.7902 39.020557
121.78573 39.022781
121.77954 39.023151
121.77328 39.026268
121.76281 39.03344
121.76064 39.037014
121.75209 39.038548
121.74445 39.037979
121.73287 39.041698
121.72781 39.043915
121.71961 39.042191
121.71399 39.043484
121.71775 39.046055
121.7186 39.047443
121.70881 39.050503
121.70314 39.053619
121.69878 39.050808
121.69867 39.043484
121.70561 39.036724
121.71184 39.034985
121.71803 39.034389
121.72231 39.028275
121.71715 39.022476
121.72046 39.019321
121.72351 39.015018
121.72877 39.016697
121.73643 39.01635
121.74268 39.013695
121.74388 39.012341
121.73736 39.002174
121.73094 38.999794
121.71896 39.000481
121.71027 39.002922
121.7072 39.007912
121.70919 39.010689
121.7044 39.01405
121.70131 39.019951
121.69244 39.021423
121.68481 39.020393
121.67924 39.019623
121.6793 39.017334
121.68087 39.013237
121.67326 39.011749
121.66878 39.014427
121.67252 39.017918
121.67597 39.020718
121.67406 39.026867
121.66606 39.028576
121.65839 39.029602
121.65408 39.02496
121.65565 39.021324
121.65457 39.017189
121.65237 39.011204
121.65154 39.009132
121.64732 39.012955
121.64094 39.009426
121.64253 39.004417
121.63612 39.002258
121.63326 38.999008
121.63419 38.996964
121.6439 38.997112
121.65014 38.99469
121.65897 38.99437
121.6646 38.99308
121.66274 38.985043
121.65969 38.977673
121.65279 38.971157
121.64729 38.967415
121.64004 38.963638
121.6404 38.960899
121.63896 38.959732
121.63274 38.961468
121.62895 38.960037
121.62907 38.955231
121.62346 38.956287
121.61581 38.956398
121.60878 38.955143
121.60603 38.959221
121.59811 38.958179
121.59224 38.957859
121.59817 38.95612
121.59938 38.954765
121.59824 38.953377
121.59507 38.950809
121.59093 38.95166
121.58711 38.95137
121.58621 38.950302
121.58434 38.944916
121.58743 38.939243
121.59338 38.936821
121.60065 38.939682
121.60503 38.941124
121.61123 38.940075
121.61127 38.938477
121.60815 38.934078
121.60703 38.93177
121.60744 38.927429
121.6128 38.92477
121.61801 38.927822
121.61941 38.930592
121.62081 38.933361
121.62527 38.93137
121.63136 38.934669
121.63602 38.936344
121.64169 38.933228
121.64687 38.937656
121.65454 38.93663
121.66019 38.933968
121.66701 38.932014
121.67181 38.927967
121.68047 38.922375
121.69263 38.918209
121.7027 38.915386
121.71046 38.910465
121.7123 38.907059
121.71252 38.898136
121.71069 38.888729
121.70913 38.880463
121.7069 38.875397
121.70605 38.874241
121.70061 38.86993
121.69505 38.867668
121.69481 38.865376
121.688 38.867561
121.68462 38.870701
121.68108 38.874092
121.67394 38.877647
121.67161 38.877155
121.67173 38.872269
121.67175 38.871437
121.67298 38.869167
121.67254 38.863438
121.67113 38.860897
121.66432 38.862854
121.65937 38.861404
121.65147 38.860138
121.64626 38.858711
121.63703 38.859615
121.62851 38.861843
121.61317 38.864353
121.60516 38.865688
121.59958 38.8689
121.59264 38.874329
121.58697 38.877899
121.58133 38.880329
121.57487 38.879997
121.56382 38.875698
121.55751 38.869877
121.55204 38.865665
121.54272 38.86277
121.53831 38.863838
121.53083 38.86784
121.5303 38.864212
121.53348 38.860275
121.53213 38.852295
121.52441 38.844158
121.51894 38.839073
121.51403 38.837353
121.50841 38.83886
121.5015 38.83371
121.50023 38.826366
121.50554 38.825539
121.50855 38.822613
121.50597 38.820282
121.49901 38.817417
121.49348 38.815495
121.4907 38.820484
121.49007 38.822075
121.4818 38.824226
121.47426 38.820667
121.46902 38.818745
121.45634 38.815552
121.44821 38.817345
121.44115 38.818043
121.43503 38.816792
121.42776 38.814152
121.42367 38.813622
121.42299 38.816814
121.42319 38.820026
121.41767 38.817867
121.40893 38.815655
121.4056 38.819035
121.40016 38.824429
121.39591 38.829391
121.39368 38.825462
121.39298 38.819042
121.39186 38.816959
121.38089 38.820889
121.36923 38.823353
121.36259 38.824455
121.35696 38.826187
121.34644 38.824394
121.3394 38.824039
121.3309 38.823429
121.32355 38.822163
121.32132 38.819824
121.3206 38.814316
121.32157 38.811356
121.31877 38.806728
121.3119 38.80088
121.30965 38.797863
121.30099 38.792671
121.29714 38.793972
121.28969 38.797729
121.2804 38.794582
121.2746 38.792183
121.26842 38.792526
121.2616 38.794689
121.25473 38.798912
121.24693 38.804489
121.23807 38.806152
121.22672 38.802731
121.22274 38.798767
121.21998 38.783604
121.22411 38.782997
121.22932 38.785156
121.23574 38.788826
121.24524 38.792553
121.24971 38.793289
121.24924 38.786221
121.24477 38.779266
121.24194 38.775784
121.23401 38.768356
121.22813 38.76659
121.22151 38.762577
121.2138 38.75602
121.21142 38.747505
121.20787 38.739197
121.20434 38.730541
121.19489 38.724072
121.18478 38.720844
121.17615 38.720234
121.16505 38.72065
121.14642 38.725643
121.13758 38.727074
121.13486 38.729538
121.13303 38.731792
121.13142 38.736107
121.12881 38.744526
121.12779 38.748627
121.12766 38.752518
121.12579 38.756142
121.1256 38.76186
121.11629 38.768543
121.11361 38.769863
121.11109 38.775078
121.10486 38.777241
121.11053 38.783077
121.11516 38.785458
121.11888 38.78828
121.12783 38.783649
121.13671 38.781307
121.13953 38.785027
121.14273 38.794933
121.1366 38.802822
121.13284 38.810532
121.14028 38.807243
121.13802 38.81361
121.13113 38.817825
121.12667 38.819565
121.12475 38.815407
121.12157 38.813972
121.1159 38.816833
121.11014 38.822441
121.10998 38.827248
121.11104 38.8307
121.1111 38.838028
121.10914 38.843941
121.1048 38.850948
121.10638 38.856701
121.107 38.864498
121.11129 38.868248
121.11951 38.868408
121.12055 38.872551
121.12375 38.873531
121.13224 38.874386
121.13763 38.880669
121.13798 38.888
121.13657 38.895298
121.13461 38.901211
121.12743 38.895805
121.11784 38.892868
121.11396 38.894394
121.11151 38.897549
121.10536 38.896744
121.09388 38.897198
121.09091 38.898285
121.0881 38.903034
121.08793 38.908524
121.08575 38.911915
121.09026 38.918186
121.09611 38.927914
121.09824 38.934593
121.10817 38.936852
121.11344 38.937416
121.11665 38.938168
121.1186 38.941639
121.1173 38.945274
121.11866 38.948734
121.12714 38.950275
121.13676 38.952984
121.14551 38.955444
121.15195 38.956486
121.15908 38.954105
121.16534 38.951481
121.17207 38.952755
121.18021 38.955433
121.18291 38.954109
121.18887 38.951477
121.19286 38.946289
121.19923 38.940231
121.20587 38.934635
121.21336 38.930202
121.21722 38.933571
121.22166 38.937454
121.22694 38.947399
121.23272 38.95071
121.24117 38.953617
121.2546 38.956615
121.26711 38.961197
121.27189 38.968609
121.2871 38.971409
121.30006 38.97073
121.30663 38.967644
121.31485 38.968254
121.32854 38.972618
121.33578 38.976639
121.34206 38.983162
121.34225 38.986595
121.34232 38.994381
121.34184 39.001007
121.33421 38.999958
121.32401 38.996796
121.31421 38.999596
121.31044 39.007538
121.31464 39.014709
121.32226 39.015991
121.32485 39.017872
121.32406 39.024723
121.33271 39.030827
121.33565 39.031109
121.33941 39.033237
121.33634 39.0373
121.3424 39.041759
121.35026 39.044872
121.36108 39.047585
121.36446 39.052452
121.36662 39.059357
121.37331 39.062447
121.37675 39.055183
121.37688 39.050838
121.37138 39.047768
121.39389 39.043125
121.40288 39.037792
121.40282 39.029781
121.40265 39.025429
121.40601 39.020908
121.41199 39.017578
121.4197 39.015884
121.42616 39.016678
121.42894 39.022221
121.43343 39.019779
121.43292 39.016796
121.43475 39.014538
121.44093 39.014874
121.45651 39.015366
121.47779 39.02282
121.48654 39.025944
121.49418 39.026527
121.50294 39.02919
121.51223 39.03392
121.52143 39.042309
121.53093 39.050476
121.54079 39.055901
121.54932 39.056496
121.55672 39.055244
121.56558 39.054012
121.57484 39.058598
121.58191 39.066067
121.58871 39.06831
121.59581 39.069599
121.60495 39.069286
121.60902 39.071178
121.61531 39.078831
121.62325 39.079411
121.64153 39.078777
121.65585 39.083801
121.66635 39.087852
121.67242 39.092522
121.67754 39.099693
121.68604 39.10165
121.69224 39.103733
121.69416 39.107265
121.69257 39.111588
121.69019 39.112926
121.68859 39.117939
121.68908 39.121834
121.68752 39.125244
121.68504 39.130013
121.67958 39.136337
121.67329 39.140362
121.66589 39.141396
121.65942 39.141068
121.65954 39.147934
121.65881 39.153187
121.65414 39.151283
121.64629 39.147274
121.64523 39.154377
121.64093 39.160694
121.63699 39.164753
121.63569 39.169537
121.63639 39.176643
121.63331 39.181858
121.62797 39.183147
121.62447 39.181492
121.61774 39.179329
121.61511 39.178143
121.60712 39.171452
121.59841 39.173763
121.5965 39.178997
121.5958 39.183334
121.58577 39.186958
121.58176 39.189976
121.58429 39.194824
121.5868 39.200352
121.59264 39.202507
121.5971 39.201431
121.60334 39.199699
121.60976 39.202774
121.61489 39.209721
121.61006 39.211056
121.60774 39.212772
121.59567 39.211239
121.59126 39.215694
121.59035 39.222607
121.59204 39.225609
121.59649 39.224991
121.60265 39.226463
121.60711 39.225159
121.60985 39.221996
121.61701 39.218906
121.62616 39.219048
121.62699 39.221119
121.63043 39.225292
121.62918 39.22802
121.63147 39.230801
121.63815 39.23502
121.63776 39.238907
121.63261 39.243862
121.62655 39.242519
121.62225 39.244846
121.61372 39.243568
121.61132 39.244904
121.60735 39.250332
121.60246 39.256207
121.59604 39.257504
121.5927 39.256969
121.58868 39.260948
121.58885 39.268578
121.59052 39.272495
121.5964 39.273731
121.60881 39.273697
121.618 39.272469
121.61974 39.273869
121.62226 39.278938
121.63722 39.271393
121.64173 39.268257
121.6479 39.269951
121.64817 39.27087
121.65099 39.276176
121.66191 39.276344
121.67516 39.278149
121.67953 39.280731
121.68386 39.284912
121.68729 39.289772
121.69403 39.291702
121.70077 39.29409
121.70982 39.298801
121.71532 39.303455
121.72424 39.300842
121.7273 39.300144
121.72794 39.307076
121.73227 39.311028
121.73721 39.314533
121.74159 39.316883
121.73918 39.31868
121.73296 39.319504
121.72494 39.320988
121.72483 39.325336
121.72051 39.330528
121.71892 39.337376
121.72417 39.340199
121.73283 39.337124
121.73999 39.334023
121.74164 39.33931
121.741 39.341358
121.73977 39.343399
121.74049 39.350506
121.73864 39.353451
121.73906 39.36055
121.74612 39.362026
121.75229 39.363716
121.75188 39.368744
121.75415 39.372665
121.75742 39.372253
121.76246 39.371414
121.77137 39.369938
121.77642 39.369095
121.78767 39.368568
121.79601 39.36594
121.80521 39.364468
121.80428 39.366512
121.80896 39.369095
121.8205 39.368797
121.82973 39.366177
121.83564 39.366261
121.84394 39.365459
121.84989 39.363937
121.85635 39.366085
121.85728 39.366829
121.86245 39.370972
121.86533 39.374443
121.87019 39.382286
121.87195 39.38258
121.87334 39.382744
121.8734 39.384388
121.87632 39.386028
121.88867 39.389397
121.89843 39.389526
121.9061 39.39077
121.91969 39.391865
121.92521 39.396053
121.92605 39.398579
121.92621 39.404991
121.92638 39.41048
121.92483 39.413895
121.91794 39.417694
121.91163 39.421959
121.9053 39.427368
121.89938 39.427059
121.89459 39.429516
121.88593 39.432831
121.88242 39.431656
121.88094 39.431164
121.87346 39.434723
121.87173 39.43264
121.87983 39.427719
121.88725 39.42667
121.89677 39.42474
121.90543 39.420963
121.91177 39.415783
121.91475 39.41468
121.91817 39.407173
121.91819 39.406258
121.91373 39.404022
121.9095 39.403851
121.90475 39.406998
121.89984 39.406246
121.89664 39.403862
121.89391 39.401741
121.88875 39.401699
121.88458 39.404373
121.88011 39.404633
121.87618 39.405476
121.87207 39.40382
121.86912 39.403778
121.86435 39.405087
121.85644 39.40155
121.84759 39.400284
121.84561 39.396141
121.84358 39.394283
121.83711 39.392822
121.83068 39.389301
121.82397 39.385319
121.81688 39.384762
121.80794 39.387383
121.79932 39.389091
121.78659 39.389374
121.77713 39.38924
121.76949 39.387074
121.76543 39.383125
121.76013 39.382362
121.7574 39.385067
121.75124 39.38269
121.75069 39.381313
121.74855 39.384026
121.74297 39.388195
121.74007 39.392368
121.73332 39.389755
121.728 39.389675
121.7238 39.392132
121.71533 39.39933
121.70721 39.404701
121.70269 39.408066
121.69227 39.410885
121.6894 39.406952
121.68915 39.40535
121.69141 39.397373
121.69778 39.391518
121.7047 39.386818
121.70838 39.381153
121.70853 39.375431
121.7053 39.374241
121.70021 39.376686
121.69315 39.374977
121.68874 39.374226
121.68339 39.37529
121.67709 39.378399
121.67182 39.376259
121.66936 39.368443
121.66264 39.36491
121.6562 39.362522
121.64649 39.360313
121.63737 39.358345
121.63107 39.362141
121.62502 39.367077
121.61227 39.368481
121.55982 39.371544
121.55656 39.371719
121.54742 39.370888
121.54006 39.369625
121.53538 39.367718
121.5266 39.362591
121.51927 39.362167
121.51284 39.363728
121.5085 39.366138
121.50233 39.367237
121.49851 39.374439
121.49844 39.377182
121.49826 39.383587
121.4991 39.385433
121.49893 39.391605
121.48982 39.392406
121.48486 39.39447
121.48241 39.400486
121.48341 39.40691
121.48505 39.412197
121.48697 39.417492
121.48388 39.422245
121.47811 39.42741
121.47475 39.431244
121.47253 39.436474
121.46841 39.446014
121.46125 39.447952
121.453 39.446442
121.44994 39.439754
121.44854 39.436527
121.44419 39.433479
121.44021 39.437988
121.43062 39.442169
121.42352 39.442051
121.41821 39.441044
121.41188 39.442753
121.41246 39.441273
121.41204 39.439335
121.41862 39.436932
121.42172 39.432178
121.42922 39.428646
121.43585 39.424641
121.43777 39.419415
121.43905 39.416229
121.4356 39.41251
121.43199 39.404209
121.42966 39.392502
121.42628 39.386723
121.41983 39.384327
121.41579 39.380825
121.41887 39.376759
121.41994 39.370369
121.41787 39.370106
121.40962 39.369045
121.40381 39.365288
121.4012 39.363636
121.39525 39.364677
121.38671 39.365437
121.38026 39.371738
121.37209 39.37088
121.3615 39.374035
121.35794 39.376152
121.35194 39.379021
121.34126 39.379974
121.33189 39.376377
121.32514 39.374653
121.32235 39.378952
121.32699 39.382236
121.33166 39.38438
121.33445 39.389923
121.33456 39.396332
121.33614 39.402996
121.34346 39.405643
121.34437 39.404743
121.3488 39.405052
121.3502 39.407593
121.35189 39.410599
121.35744 39.413216
121.36363 39.414009
121.36299 39.4156
121.36348 39.41927
121.36985 39.423958
121.37717 39.42683
121.37772 39.428215
121.37854 39.430748
121.37849 39.432346
121.37656 39.437347
121.37562 39.439392
121.3697 39.439514
121.36139 39.439823
121.35271 39.443104
121.34379 39.444321
121.33258 39.442978
121.32497 39.439865
121.3239 39.436184
121.32367 39.433891
121.3274 39.428009
121.32578 39.422947
121.32081 39.420567
121.31441 39.416794
121.30839 39.410278
121.30468 39.405632
121.30181 39.402836
121.29528 39.403404
121.28896 39.406719
121.28191 39.405216
121.28294 39.400433
121.28611 39.393398
121.28517 39.385368
121.2808 39.383232
121.27319 39.380573
121.26631 39.374676
121.25979 39.373783
121.25402 39.378399
121.25266 39.384312
121.24664 39.383926
121.24123 39.390278
121.24083 39.393703
121.24722 39.397713
121.25361 39.401493
121.25498 39.40472
121.25426 39.409058
121.24924 39.414436
121.24455 39.415752
121.24529 39.421703
121.24844 39.424965
121.25769 39.422623
121.26241 39.423164
121.26826 39.425335
121.26968 39.427647
121.26936 39.428329
121.26744 39.432869
121.26535 39.443127
121.26938 39.446861
121.27526 39.448341
121.28175 39.44915
121.29003 39.449532
121.29865 39.448772
121.30476 39.452087
121.31026 39.456303
121.31368 39.460712
121.3101 39.463223
121.30964 39.467045
121.31308 39.470997
121.31655 39.473808
121.31853 39.476818
121.32103 39.482582
121.32735 39.489101
121.3364 39.49361
121.34588 39.493778
121.3513 39.490673
121.35669 39.488937
121.36184 39.485138
121.36849 39.480679
121.37414 39.480095
121.37613 39.482872
121.37944 39.491169
121.38206 39.492813
121.38795 39.494293
121.39626 39.493519
121.40524 39.4907
121.41368 39.485355
121.4269 39.478947
121.43822 39.476852
121.44722 39.472885
121.45338 39.464523
121.45383 39.458809
121.45717 39.456352
121.46223 39.455521
121.46455 39.457161
121.46771 39.460419
121.46825 39.462715
121.46787 39.465454
121.46579 39.465645
121.46071 39.467392
121.45312 39.4739
121.44554 39.47995
121.44829 39.487545
121.44909 39.490765
121.44543 39.494591
121.44509 39.495956
121.44225 39.502087
121.44083 39.510075
121.44193 39.513523
121.45312 39.515999
121.45933 39.516563
121.47024 39.518578
121.47883 39.518719
121.48513 39.516075
121.49256 39.515285
121.49575 39.517857
121.50127 39.522064
121.51057 39.528851
121.5163 39.536037
121.52087 39.54229
121.52341 39.547138
121.5265 39.553822
121.52927 39.56073
121.53233 39.568104
121.53507 39.576611
121.53809 39.585583
121.54153 39.590214
121.54413 39.592773
121.54736 39.594196
121.55273 39.592911
121.55809 39.592308
121.56682 39.598854
121.57271 39.600552
121.5816 39.600918
121.59018 39.601971
121.58881 39.602867
121.58746 39.603756
121.58267 39.605282
121.57642 39.606098
121.57162 39.608082
121.56692 39.610332
121.56561 39.610958
121.55972 39.609264
121.5524 39.605259
121.54833 39.60199
121.54613 39.606762
121.54721 39.610664
121.54857 39.615265
121.54883 39.616642
121.54811 39.621433
121.54414 39.625717
121.54282 39.630272
121.53918 39.633415
121.53529 39.63427
121.53355 39.632866
121.53127 39.640152
121.52813 39.646503
121.52467 39.65377
121.52845 39.656807
121.53381 39.656437
121.54265 39.658863
121.54377 39.661171
121.54543 39.666
121.54637 39.674938
121.5432 39.682667
121.53656 39.686222
121.5316 39.693691
121.52702 39.698647
121.52307 39.690578
121.51862 39.690735
121.51816 39.696445
121.51593 39.7019
121.51193 39.706638
121.51053 39.703873
121.51159 39.697712
121.51145 39.691761
121.50592 39.687553
121.50477 39.68639
121.50374 39.691177
121.50245 39.695045
121.49899 39.70208
121.49557 39.707283
121.48585 39.714905
121.48033 39.720989
121.47569 39.727776
121.46899 39.732925
121.45865 39.741444
121.45938 39.747177
121.46761 39.750744
121.47498 39.752701
121.48116 39.755318
121.48666 39.760899
121.48918 39.766201
121.49113 39.771038
121.49068 39.773529
121.49043 39.774918
121.48976 39.777649
121.48522 39.780319
121.48182 39.785065
121.48042 39.792595
121.47198 39.796341
121.46885 39.80201
121.47038 39.811184
121.48339 39.813919
121.49078 39.816097
121.49636 39.818707
121.506 39.825497
121.51148 39.831535
121.51691 39.840088
121.52601 39.844807
121.52683 39.847336
121.52663 39.854656
121.53275 39.859558
121.53506 39.862339
121.53758 39.868099
121.54236 39.867947
121.54874 39.863014
121.55654 39.86108
121.56757 39.860569
121.56848 39.860126
121.58331 39.862648
121.59331 39.866386
121.59481 39.866947
121.6072 39.871483
121.61545 39.875042
121.62397 39.87952
121.6292 39.884861
121.63234 39.889942
121.62978 39.896538
121.63207 39.90023
121.63769 39.902145
121.64458 39.90065
121.64694 39.901371
121.65475 39.899204
121.66276 39.900696
121.66735 39.907623
121.66994 39.911095
121.6743 39.915504
121.6825 39.921577
121.69051 39.922836
121.69576 39.92749
121.70228 39.929188
121.70531 39.927174
121.70724 39.921253
121.71299 39.918137
121.72044 39.918018
121.72408 39.915554
121.73011 39.912666
121.7364 39.911613
121.74736 39.914059
121.75339 39.9114
121.75494 39.908909
121.75818 39.910324
121.76021 39.91264
121.76669 39.915707
121.77202 39.91761
121.77611 39.921101
121.77388 39.926785
121.77803 39.927761
121.78548 39.927864
121.78957 39.931351
121.79041 39.933651
121.78198 39.937191
121.78584 39.937935
121.78936 39.940498
121.78721 39.943214
121.78177 39.946339
121.7834 39.952766
121.78452 39.955982
121.78953 39.958569
121.79689 39.96233
121.80842 39.966839
121.81757 39.970852
121.82383 39.971165
121.8354 39.973839
121.84454 39.978539
121.85059 39.987995
121.85892 39.988792
121.8684 39.992123
121.87783 39.997276
121.88401 40.000004
121.87025 40.010849
121.85094 40.008667
121.84843 40.005383
121.84086 40.010933
121.83586 40.013706
121.82392 40.013809
121.82047 40.023396
121.84315 40.023632
121.85418 40.025124
121.86873 40.02985
121.88115 40.03685
121.88548 40.046055
121.89587 40.049595
121.90418 40.052887
121.91541 40.060326
121.92245 40.068417
121.92673 40.08083
121.92422 40.088825
121.93724 40.096737
121.94194 40.101822
121.95219 40.115669
121.94962 40.107395
121.9597 40.109627
121.96326 40.115311
121.96526 40.115204
121.97581 40.1152
121.99133 40.11763
121.99929 40.125034
122.00249 40.130562
122.01134 40.138889
122.01393 40.146015
122.01196 40.157913
122.00644 40.146866
122.00613 40.167484
121.98506 40.175545
121.98792 40.184048
122.01215 40.185867
122.03871 40.190453
122.04761 40.196712
122.05779 40.194672
122.06039 40.202549
122.06513 40.206482
122.0794 40.214394
122.09243 40.224579
122.09714 40.231262
122.10481 40.239113
122.11095 40.250851
122.11197 40.264378
122.11397 40.271496
122.10307 40.279202
122.10085 40.289265
122.10257 40.294548
122.10425 40.303501
122.1299 40.31424
122.14423 40.318932
122.14955 40.324932
122.1606 40.329136
122.1687 40.333511
122.17038 40.338833
122.1832 40.344887
122.18522 40.351547
122.19836 40.35714
122.19854 40.366993
122.2086 40.37875
122.20876 40.390667
122.20037 40.414211
122.21262 40.420025
122.22256 40.417114
122.21449 40.414539
122.2322 40.415119
122.24491 40.415955
122.24651 40.424839
122.24929 40.428158
122.25095 40.430138
122.25535 40.440479
122.2673 40.446285
122.27599 40.448864
122.27973 40.454865
122.28072 40.456455
122.28684 40.456722
122.28909 40.460861
122.27486 40.46925
122.27859 40.485313
122.29122 40.48608
122.28719 40.496597
122.27533 40.509357
122.27121 40.51981
122.2604 40.526447
122.24887 40.535076
122.24399 40.541004
122.23489 40.547359
122.22514 40.557148
122.20761 40.562756
122.20419 40.572353
122.1879 40.574989
122.1812 40.580669
122.17421 40.585892
122.16484 40.588345
122.15513 40.59446
122.14506 40.604694
122.14098 40.617039
122.149 40.625809
122.15108 40.628574
122.15491 40.634789
122.16052 40.643997
122.16463 40.652966
122.1693 40.665607
122.16434 40.675423
122.14958 40.677105
122.14072 40.678207
122.12831 40.686382
122.11774 40.688133
122.1122 40.696339
122.09607 40.706295
122.09173 40.714741
122.08083 40.717403
122.07471 40.72377
122.06375 40.730328
122.06503 40.732841
122.06728 40.737232
122.06618 40.737156
122.05581 40.73645
122.04355 40.749866
122.0368 40.757145
122.02953 40.758686
122.02097 40.76503
122.01182 40.7756
122.01053 40.777084
122.00379 40.782986
121.98646 40.790623
121.98146 40.80135
121.97034 40.797127
121.97171 40.787056
121.9686 40.792755
121.96106 40.792229
121.95731 40.79953
121.95837 40.808933
121.96191 40.814697
121.98182 40.817169
121.97829 40.8302
121.96795 40.834232
121.97932 40.843533
121.99023 40.860329
121.99401 40.86953
121.97446 40.863167
121.97852 40.873974
121.97903 40.880165
121.97146 40.880787
121.96101 40.871525
121.96442 40.885307
121.96432 40.892181
121.96694 40.898621
121.96313 40.909588
121.96834 40.92522
121.9595 40.928806
121.96114 40.940281
121.95621 40.945049
121.96558 40.946053
121.97972 40.952595
121.96124 40.952888
121.97262 40.961239
121.96262 40.961609
121.95152 40.963406
121.94841 40.956154
121.91558 40.981022
121.92386 40.988647
121.92623 40.997181
121.91674 40.988453
121.89223 40.985699
121.87393 40.989769
121.84615 40.988274
121.84535 40.987686
121.83411 40.983055
121.83904 40.995022
121.83894 41.000523
121.84669 41.007935
121.84778 41.015511
121.83913 41.007172
121.8362 41.00164
121.83279 40.989231
121.825 40.983421
121.81934 40.978779
121.80919 40.986694
121.81942 40.990925
121.83046 41.000664
121.82703 41.005444
121.82024 40.996204
121.81293 40.997505
121.80479 40.995358
121.81497 41.00211
121.81821 41.007874
121.82869 41.014629
121.84255 41.019581
121.83727 41.026863
121.8259 41.017807
121.81651 41.017712
121.81366 41.007824
121.80139 40.99876
121.80608 41.007977
121.80054 41.012501
121.80073 41.018463
121.80481 41.027443
121.81214 41.041271
121.80475 41.047611
121.80096 41.052616
121.79638 41.057381
121.78879 41.057526
121.78775 41.048119
121.7894 41.041264
121.78834 41.032768
121.78088 41.026272
121.77292 41.030312
121.76282 41.035477
121.76564 41.030235
121.77214 41.023201
121.76416 41.012341
121.76487 41.007076
121.75645 41.003319
121.75387 40.995728
121.74388 40.99493
121.74523 40.987839
121.74177 40.978863
121.74699 40.975254
121.73402 40.971672
121.7276 40.975037
121.73323 40.981518
121.72679 40.985344
121.71789 40.991203
121.71094 40.990208
121.72052 40.98069
121.71951 40.970135
121.71262 40.966618
121.71369 40.958149
121.71956 40.952488
121.71696 40.945583
121.72614 40.941101
121.73335 40.939087
121.73841 40.932758
121.75683 40.935482
121.75999 40.928413
121.76039 40.923141
121.74914 40.926003
121.74122 40.928661
121.73173 40.934059
121.72173 40.933945
121.72102 40.939438
121.71439 40.937988
121.71093 40.944595
121.70969 40.930603
121.72363 40.930073
121.72224 40.92318
121.73307 40.911385
121.75048 40.918911
121.7551 40.914604
121.74886 40.909039
121.75027 40.89851
121.73901 40.901821
121.73402 40.909332
121.72651 40.906498
121.71947 40.910316
121.71717 40.904099
121.71404 40.909336
121.70631 40.917728
121.70126 40.912628
121.69393 40.916214
121.68581 40.913368
121.68381 40.907845
121.67857 40.912369
121.67414 40.906815
121.66441 40.909222
121.65538 40.906593
121.65462 40.899021
121.65176 40.890965
121.6423 40.88031
121.63762 40.88736
121.63174 40.878811
121.62205 40.879608
121.62112 40.866302
121.60881 40.862026
121.60258 40.870201
121.59999 40.878193
121.60332 40.892334
121.59801 40.896305
121.59087 40.888409
121.59164 40.880623
121.58752 40.875301
121.58722 40.875828
121.58154 40.885765
121.58356 40.892094
121.58551 40.898197
121.58311 40.903011
121.58113 40.89698
121.58038 40.889866
121.57642 40.876755
121.56293 40.884834
121.55018 40.887196
121.5582 40.89394
121.56165 40.902008
121.56316 40.888733
121.57325 40.897572
121.57809 40.911842
121.56986 40.914261
121.56522 40.919014
121.55812 40.911129
121.54952 40.916752
121.54905 40.910786
121.53576 40.909698
121.5414 40.914356
121.53669 40.922089
121.52712 40.916691
121.52969 40.923832
121.53368 40.934654
121.51479 40.926617
121.51111 40.942154
121.51048 40.929768
121.49869 40.928928
121.49419 40.940327
121.4932 40.930458
121.48203 40.92939
121.47962 40.941738
121.47836 40.930717
121.4783 40.920174
121.46314 40.921116
121.46732 40.936531
121.46333 40.952061
121.45863 40.932972
121.45327 40.929005
121.45351 40.918922
121.44074 40.908432
121.42381 40.90797
121.4197 40.914791
121.40975 40.913044
121.4045 40.917786
121.39671 40.914238
121.38847 40.91687
121.37851 40.915585
121.37297 40.919403
121.37425 40.928589
121.38601 40.930817
121.39188 40.938007
121.37068 40.938164
121.37657 40.957272
121.36526 40.949089
121.3624 40.942627
121.3641 40.935318
121.35486 40.929226
121.34556 40.937801
121.34521 40.927937
121.3371 40.924839
121.33366 40.929375
121.33669 40.941566
121.34106 40.948048
121.35169 40.958748
121.35674 40.963177
121.35754 40.975536
121.35004 40.964455
121.34181 40.95425
121.33167 40.948139
121.32591 40.936367
121.32895 40.947872
121.32803 40.953808
121.32917 40.963131
121.32932 40.964172
121.31534 40.971962
121.32072 40.96196
121.31816 40.955276
121.31686 40.947006
121.31155 40.941425
121.30241 40.943581
121.30315 40.94978
121.30621 40.960598
121.29874 40.967823
121.29815 40.979275
121.30436 40.985096
121.29416 40.981277
121.29099 40.97504
121.29159 40.963589
121.2966 40.957245
121.28443 40.959354
121.29185 40.953278
121.28054 40.946003
121.27442 40.936741
121.28358 40.933899
121.29443 40.935669
121.30419 40.933064
121.31303 40.931133
121.31635 40.91972
121.31712 40.913315
121.30048 40.913067
121.29725 40.920582
121.29029 40.932167
121.29028 40.920937
121.29378 40.91457
121.28354 40.912582
121.28063 40.919415
121.27087 40.922474
121.27305 40.908527
121.26308 40.907688
121.25986 40.914742
121.25841 40.923889
121.25394 40.932758
121.25984 40.938351
121.24929 40.936584
121.25215 40.920124
121.24158 40.919502
121.23969 40.933228
121.244 40.947586
121.23147 40.934933
121.22456 40.921761
121.21954 40.928329
121.22221 40.941208
121.23358 40.946426
121.23278 40.964981
121.22269 40.945797
121.21619 40.939735
121.21343 40.952301
121.20915 40.942608
121.20949 40.930462
121.20212 40.945015
121.19784 40.935551
121.19369 40.943275
121.20882 40.954746
121.22059 40.972744
121.20655 40.960213
121.19241 40.953674
121.18874 40.946865
121.18533 40.938789
121.17524 40.938786
121.17663 40.935898
121.18074 40.929546
121.17191 40.920464
121.16447 40.916218
121.15349 40.908249
121.14355 40.895706
121.13624 40.886875
121.13461 40.880203
121.12084 40.874931
121.11052 40.876137
121.09457 40.873348
121.08609 40.863117
121.08104 40.849735
121.08379 40.838326
121.08994 40.824673
121.077 40.82262
121.06366 40.824001
121.04602 40.827362
121.03352 40.831043
121.02007 40.825768
121.01833 40.833302
121.02643 40.835503
121.02451 40.848766
121.01466 40.844696
121.01529 40.856071
121.00874 40.850094
121.00623 40.862236
121.00448 40.865124
121.00404 40.865829
121.00337 40.857796
120.99598 40.852161
121.00141 40.842628
121.00431 40.836952
121.00122 40.829102
120.98629 40.832966
120.97488 40.830467
120.9824 40.821892
120.97064 40.820766
120.96178 40.813774
120.96877 40.80331
120.95869 40.79694
120.98041 40.788387
120.98809 40.784168
120.97884 40.780567
120.97608 40.772038
120.96698 40.773251
120.95444 40.768208
120.95391 40.775764
120.92889 40.764305
120.93156 40.756561
120.93309 40.755901
120.92944 40.747353
120.9351 40.739891
120.92318 40.739796
120.93044 40.733582
120.93172 40.732494
120.93104 40.725147
120.94163 40.724422
120.9466 40.729328
120.95374 40.723038
120.96609 40.724178
120.97464 40.730751
120.98565 40.726135
120.98874 40.733524
121.00047 40.734879
121.00433 40.727383
121.01276 40.728218
121.01595 40.722313
121.02933 40.719109
121.02527 40.713539
121.01261 40.713085
121.00141 40.714035
120.9992 40.707577
120.98637 40.712624
120.96474 40.709026
120.96079 40.700245
120.95406 40.693703
120.94672 40.69701
120.93452 40.691513
120.91232 40.68721
120.89683 40.68119
120.88121 40.679066
120.8681 40.683403
120.8512 40.68354
120.8341 40.680695
120.82828 40.674164
120.82737 40.666901
120.82661 40.660835
120.83024 40.642338
120.82289 40.636696
120.80886 40.623356
120.80591 40.612526
120.79671 40.599281
120.79018 40.605343
120.78333 40.603146
120.77518 40.603214
120.78065 40.593006
120.77044 40.591377
120.76196 40.584843
120.75526 40.569122
120.74267 40.567493
120.73738 40.563492
120.72469 40.556358
120.70285 40.552021
120.68287 40.546566
120.69703 40.537689
120.68893 40.536835
120.68034 40.533218
120.67471 40.530354
120.68945 40.530655
120.67365 40.526432
120.66224 40.525738
120.67506 40.512249
120.66395 40.494598
120.65869 40.481651
120.64187 40.481071
120.63152 40.484753
120.6306 40.493443
120.62172 40.481106
120.60966 40.476627
120.59669 40.466362
120.58984 40.464611
120.5863 40.454678
120.59385 40.445438
120.60162 40.438271
120.59592 40.436314
120.58765 40.434303
120.59853 40.432472
120.59281 40.424561
120.58515 40.412247
120.5705 40.410324
120.56333 40.417274
120.54231 40.416817
120.54909 40.41238
120.53851 40.40596
120.54097 40.396385
120.53117 40.377377
120.54408 40.377659
120.55575 40.370575
120.56977 40.373173
120.58089 40.372726
120.58755 40.379517
120.59503 40.380135
120.59855 40.374481
120.5945 40.362015
120.58086 40.35714
120.56529 40.356113
120.55065 40.346169
120.54605 40.340794
120.53859 40.339714
120.52794 40.335583
120.51546 40.332325
120.5017 40.323082
120.49972 40.312035
120.50064 40.303574
120.50084 40.290512
120.50056 40.274231
120.49055 40.269424
120.47722 40.268261
120.47091 40.267708
120.49024 40.261623
120.49848 40.256466
120.51342 40.2654
120.50182 40.24115
120.48133 40.231094
120.46749 40.227257
120.47486 40.217037
120.46119 40.206409
120.45596 40.194374
120.44611 40.193691
120.43417 40.192501
120.4202 40.190117
120.42249 40.200485
120.42923 40.204079
120.4198 40.20776
120.41972 40.202255
120.40916 40.19651
120.40109 40.196095
120.38475 40.192734
120.37627 40.187492
120.35889 40.188
120.36773 40.191647
120.37843 40.193504
120.37996 40.200417
120.36995 40.196053
120.36104 40.194241
120.35256 40.196331
120.33959 40.198776
120.34414 40.189941
120.3503 40.185734
120.33294 40.185322
120.3198 40.184551
120.30316 40.181595
120.29981 40.175358
120.29682 40.16795
120.2929 40.161438
120.27832 40.159252
120.27292 40.15247
120.25965 40.147564
120.24931 40.144329
120.23691 40.140354
120.22786 40.134861
120.21069 40.130535
120.19948 40.126816
120.18375 40.123669
120.1784 40.115971
120.15216 40.107052
120.14089 40.104702
120.12759 40.101151
120.11606 40.098103
120.10463 40.092762
120.09185 40.09203
120.08062 40.086079
120.0736 40.085327
120.06144 40.082798
120.04898 40.082859
120.04254 40.081879
120.03428 40.078079
120.02961 40.073528
120.01673 40.069489
120.01126 40.069183
120.00366 40.069618
120 40.069717
119.99222 40.064709
119.97861 40.066563
119.96667 40.061607
119.96064 40.058006
119.95065 40.053001
119.93467 40.045143
119.92864 40.041538
119.91696 40.04258
119.91553 40.032101
119.90952 40.028496
119.91332 40.02615
119.91401 40.019371
119.90981 40.012714
119.90752 40.006321
119.9 40
119.8933 39.998318
119.88912 39.996033
119.87781 39.995129
119.85935 39.992168
119.84148 39.990807
119.83793 39.990341
119.8483 40.033096
119.84122 40.045887
119.77019 40.04549
119.76357 40.062153
119.77411 40.08128
119.74844 40.104904
119.74619 40.12532
119.75524 40.132832
119.73761 40.191666
119.62777 40.225918
119.61975 40.239407
119.64301 40.268024
119.60691 40.319576
119.59229 40.333019
119.59398 40.355385
119.58081 40.374275
119.59463 40.405682
119.58896 40.42482
119.59908 40.453812
119.54495 40.508133
119.56684 40.525829
119.55312 40.546562
119.5246 40.547337
119.47517 40.531971
119.42289 40.538612
119.29592 40.528835
119.24991 40.541866
119.21577 40.565575
119.2297 40.595646
119.1791 40.608307
119.14357 40.600464
119.14906 40.609482
119.13711 40.632858
119.17294 40.661736
119.1795 40.674156
119.16987 40.688564
119.15243 40.689205
119.10284 40.662933
119.07004 40.67078
119.04976 40.660728
119.02786 40.685234
118.98922 40.690674
118.96365 40.706791
118.93831 40.744617
118.89777 40.756699
118.89156 40.775581
118.84226 40.796062
118.83487 40.808105
118.87366 40.875889
118.88911 40.95628
118.9136 40.963985
118.9496 40.94857
118.97657 40.950035
119.01411 40.996078
119.00724 41.005836
118.94592 41.016792
118.93001 41.027885
118.92592 41.047184
118.96214 41.074982
119.01673 41.061195
119.03982 41.077599
119.06728 41.082233
119.07468 41.129402
119.11987 41.136589
119.1725 41.175831
119.18248 41.196175
119.15942 41.217991
119.20341 41.223804
119.24186 41.269302
119.23311 41.312511
119.24023 41.322403
119.29333 41.32613
119.30371 41.347141
119.30929 41.329166
119.31985 41.327301
119.31161 41.367073
119.3242 41.382999
119.29879 41.400326
119.34243 41.408844
119.3647 41.42955
119.37148 41.457512
119.39493 41.470181
119.39838 41.485413
119.39095 41.502758
119.35697 41.526718
119.35233 41.545364
119.40506 41.582905
119.32826 41.613434
119.30161 41.652519
119.30311 41.66552
119.29198 41.703529
119.3107 41.731884
119.29502 41.743935
119.30667 41.757828
119.27948 41.779766
119.3182 41.849709
119.32648 41.916969
119.31339 41.966465
119.35023 41.99231
119.3743 42.040646
119.36916 42.095436
119.35238 42.112091
119.31681 42.11549
119.26256 42.183132
119.23481 42.189976
119.23013 42.209751
119.27869 42.267353
119.32017 42.276402
119.34757 42.301338
119.41663 42.311493
119.45805 42.331245
119.49657 42.38596
119.53713 42.355705
119.55225 42.311394
119.54081 42.29866
119.55245 42.290577
119.55841 42.298653
119.60011 42.255451
119.74445 42.20594
119.83585 42.213375
119.84696 42.20779
119.85009 42.174305
119.83184 42.133205
119.8363 42.101509
119.8697 42.075825
119.87907 42.049931
119.89443 42.043983
119.89191 42.02599
119.92068 42.006603
119.9201 41.984886
119.94492 41.972244
119.94869 41.918373
119.97913 41.90258
120.01199 41.826435
120.03401 41.813789
120.04335 41.774807
120.03135 41.761765
120.02413 41.71616
120.06567 41.695221
120.09015 41.69471
120.12391 41.713882
120.13316 41.726006
120.12115 41.770279
120.1723 41.818043
120.18259 41.845974
120.21516 41.854118
120.25878 41.901871
120.28398 41.944176
120.31995 41.947468
120.33098 41.978363
120.37717 41.987778
120.40533 41.976177
120.41941 41.999943
120.46882 42.019848
120.47958 42.07457
120.4611 42.103096
120.4763 42.113556
120.55463 42.145634
120.57891 42.165192
120.61944 42.152538
120.69126 42.19603
120.71664 42.201569
120.73262 42.218636
120.78504 42.216377
120.87218 42.260086
120.9388 42.272758
120.96378 42.254402
121.02476 42.24691
121.16672 42.315487
121.1869 42.347572
121.20442 42.356991
121.26577 42.375267
121.29385 42.436806
121.32555 42.454277
121.37416 42.453865
121.39328 42.474926
121.41592 42.475761
121.45738 42.496964
121.50054 42.488323
121.53938 42.505913
121.56894 42.503796
121.59856 42.513222
121.60866 42.508484
121.63081 42.481319
121.63699 42.449131
121.66476 42.435394
121.70215 42.442818
121.72774 42.479305
121.78128 42.506611
121.7957 42.511639
121.80147 42.498016
121.82192 42.526779
121.84419 42.525017
121.84712 42.538723
121.85764 42.528221
121.86059 42.54261
121.89418 42.563793
121.89957 42.567368
121.91651 42.600304
121.90861 42.614429
121.9203 42.648144
121.94245 42.659664
121.94026 42.677353
121.96238 42.687721
121.98978 42.706699
122.0152 42.704163
122.04441 42.720798
122.0639 42.717903
122.12579 42.700645
122.16058 42.691471
122.19071 42.698654
122.19147 42.726608
122.26163 42.691227
122.33116 42.67255
122.3595 42.681335
122.38111 42.67765
122.39084 42.687298
122.38703 42.708015
122.42416 42.725529
122.44748 42.761917
122.36388 42.772945
122.33636 42.823978
122.35901 42.844349
122.41592 42.848598
122.55169 42.82349
122.57642 42.790806
122.6183 42.773296
122.71873 42.783222
122.77351 42.756168
122.78959 42.734432
122.8261 42.723404
122.85542 42.724937
122.87693 42.763584
122.88925 42.767159
122.91469 42.771526
122.95258 42.756985
122.99009 42.772022
123.05825 42.771065
123.10236 42.804226
123.22826 42.826981
123.21678 42.845207
123.17042 42.852966
123.17297 42.917564
123.17865 42.930244
123.21196 42.94556
123.24664 42.990871
123.3485 43.006641
123.42896 43.035374
123.47314 43.036751
123.51264 43.032761
123.52861 43.006798
123.56115 42.996811
123.57463 42.992252
123.58413 43.019928
123.58361 43.032097
123.60629 43.049946
123.59405 43.05447
123.60216 43.074619
123.61913 43.096088
123.62685 43.145374
123.63869 43.144783
123.65536 43.170589
123.66602 43.195698
123.6516 43.206032
123.67356 43.221138
123.67646 43.242599
123.65823 43.262463
123.66542 43.265881
123.67796 43.267513
123.68614 43.26915
123.69268 43.271332
123.69814 43.277328
123.67905 43.282234
123.68232 43.287685
123.69105 43.290955
123.69704 43.295319
123.69322 43.304585
123.70413 43.305676
123.70958 43.306767
123.71449 43.30949
123.70086 43.322029
123.6923 43.325096
123.69019 43.376766
>
116.93044 42.411446
116.96272 42.42617
116.98778 42.426064
117.01808 42.456326
117.07013 42.462246
117.09172 42.484074
117.12746 42.468109
117.15283 42.467739
117.26324 42.483501
117.32761 42.460651
117.36723 42.460358
117.40366 42.474243
117.40783 42.503235
117.40541 42.515194
117.37716 42.509636
117.37756 42.517403
117.45605 42.576611
117.52555 42.603374
117.59101 42.603615
117.66042 42.579334
117.67696 42.585602
117.68162 42.605679
117.69254 42.609474
117.76134 42.605251
117.79637 42.62117
117.79476 42.610615
117.78555 42.596287
117.796 42.577885
117.843 42.544655
117.86969 42.506172
118.01271 42.393047
118.01752 42.375153
118.00221 42.344498
118.05317 42.29604
118.03345 42.273674
117.96227 42.240093
118.02687 42.196957
118.0995 42.16967
118.08492 42.107464
118.14848 42.078899
118.14716 42.064747
118.13206 42.063591
118.1333 42.052601
118.10845 42.043579
118.10976 42.034874
118.19328 42.030918
118.21368 42.056446
118.20602 42.078964
118.23281 42.090675
118.25508 42.08371
118.28194 42.034367
118.23112 42.020748
118.24982 42.008572
118.27987 42.005821
118.30023 41.977608
118.28511 41.943779
118.25613 41.9184
118.32189 41.870037
118.3304 41.847038
118.28584 41.770699
118.2644 41.760063
118.23642 41.776955
118.22417 41.809605
118.17187 41.812675
118.14928 41.804775
118.12395 41.739986
118.14854 41.710365
118.15268 41.673737
118.20745 41.639988
118.20351 41.608501
118.21958 41.582878
118.27517 41.562355
118.30575 41.564384
118.29662 41.544411
118.30934 41.510372
118.28902 41.483028
118.26323 41.476803
118.26575 41.469219
118.32062 41.448685
118.33662 41.433796
118.33802 41.399246
118.35524 41.38456
118.34176 41.37175
118.34461 41.334892
118.37366 41.309948
118.39308 41.308937
118.40589 41.329754
118.42374 41.33654
118.52193 41.353111
118.67086 41.348515
118.7103 41.328312
118.74875 41.323437
118.76375 41.351032
118.83759 41.372623
118.83881 41.340584
118.88467 41.29892
118.9286 41.302784
118.94342 41.316185
118.96851 41.304661
119.03897 41.295094
119.14845 41.295547
119.19431 41.280281
119.20576 41.30608
119.23311 41.312511
119.24186 41.269302
119.20341 41.223804
119.15942 41.217991
119.18248 41.196175
119.1725 41.175831
119.11987 41.136589
119.07468 41.129402
119.06728 41.082233
119.03982 41.077599
119.01673 41.061195
118.96214 41.074982
118.92592 41.047184
118.93001 41.027885
118.94592 41.016792
119.00724 41.005836
119.01411 40.996078
118.97657 40.950035
118.9496 40.94857
118.9136 40.963985
118.88911 40.95628
118.87366 40.875889
118.83487 40.808105
118.84226 40.796062
118.89156 40.775581
118.89777 40.756699
118.93831 40.744617
118.96365 40.706791
118.98922 40.690674
119.02786 40.685234
119.04976 40.660728
119.07004 40.67078
119.10284 40.662933
119.15243 40.689205
119.16987 40.688564
119.1795 40.674156
119.17294 40.661736
119.13711 40.632858
119.14906 40.609482
119.14357 40.600464
119.1791 40.608307
119.2297 40.595646
119.21577 40.565575
119.24991 40.541866
119.29592 40.528835
119.42289 40.538612
119.47517 40.531971
119.5246 40.547337
119.55312 40.546562
119.56684 40.525829
119.54495 40.508133
119.59908 40.453812
119.58896 40.42482
119.59463 40.405682
119.58081 40.374275
119.59398 40.355385
119.59229 40.333019
119.60691 40.319576
119.64301 40.268024
119.61975 40.239407
119.62777 40.225918
119.73761 40.191666
119.75524 40.132832
119.74619 40.12532
119.74844 40.104904
119.77411 40.08128
119.76357 40.062153
119.77019 40.04549
119.84122 40.045887
119.8483 40.033096
119.83793 39.990341
119.82928 39.989208
119.81321 39.984184
119.8019 39.975506
119.79268 39.96682
119.78851 39.959736
119.78524 39.956993
119.78435 39.955624
119.78197 39.953793
119.77305 39.951279
119.76085 39.950359
119.743 39.947384
119.72902 39.946007
119.71623 39.943027
119.70047 39.939362
119.6853 39.938206
119.67014 39.936359
119.65497 39.93383
119.63952 39.928097
119.6312 39.924198
119.62289 39.918018
119.61845 39.911842
119.61311 39.907494
119.60627 39.907253
119.60655 39.91114
119.60773 39.913425
119.60713 39.915253
119.60238 39.914333
119.58692 39.912251
119.57682 39.909718
119.57296 39.908794
119.56969 39.908104
119.56553 39.906956
119.55515 39.902134
119.54357 39.89571
119.53588 39.88541
119.52997 39.877171
119.52704 39.868252
119.52499 39.86002
119.52205 39.852245
119.51585 39.844002
119.51289 39.841022
119.50993 39.838734
119.51143 39.835308
119.51618 39.835545
119.52122 39.8367
119.52628 39.835114
119.52629 39.831913
119.52631 39.82597
119.52871 39.821861
119.53139 39.818668
119.53349 39.816158
119.53291 39.811817
119.52637 39.81226
119.52013 39.814072
119.5127 39.815884
119.5032 39.814716
119.49163 39.813087
119.48005 39.812603
119.4661 39.811195
119.45751 39.806828
119.4504 39.80315
119.44566 39.800625
119.44334 39.799515
119.44181 39.798782
119.43737 39.796715
119.43236 39.790985
119.42555 39.786167
119.41904 39.782715
119.41429 39.783386
119.40834 39.785881
119.40535 39.788841
119.4015 39.787228
119.39915 39.784939
119.40153 39.783344
119.40391 39.782669
119.41016 39.780174
119.409 39.775372
119.40486 39.771931
119.39747 39.767105
119.38682 39.761127
119.37737 39.754696
119.36999 39.748268
119.36349 39.742302
119.36085 39.739552
119.35938 39.737717
119.35731 39.735653
119.35379 39.729698
119.34938 39.72374
119.34829 39.720642
119.34502 39.71138
119.34153 39.700397
119.33743 39.693295
119.33032 39.691666
119.32706 39.691658
119.3241 39.690502
119.32739 39.686172
119.32417 39.682045
119.31647 39.679729
119.3159 39.676071
119.32185 39.674038
119.32512 39.671764
119.32576 39.665592
119.32169 39.654606
119.31702 39.643616
119.31059 39.630791
119.30535 39.618881
119.29802 39.608337
119.29573 39.597813
119.29343 39.587521
119.28843 39.583611
119.2813 39.587467
119.27534 39.591782
119.27118 39.594509
119.26526 39.594254
119.26112 39.593552
119.25787 39.592621
119.25137 39.590763
119.24577 39.58868
119.2384 39.58522
119.23634 39.582466
119.23341 39.578793
119.23136 39.576954
119.22489 39.571899
119.21665 39.565456
119.21788 39.560432
119.21909 39.55838
119.22264 39.557259
119.2262 39.555672
119.23243 39.554104
119.23806 39.553215
119.24073 39.552998
119.24368 39.554615
119.24718 39.559883
119.2545 39.569748
119.26479 39.578709
119.27276 39.582172
119.27571 39.58287
119.27808 39.581966
119.28137 39.578323
119.28113 39.570553
119.27765 39.560936
119.27478 39.549492
119.27071 39.539188
119.26872 39.529121
119.26584 39.519966
119.26236 39.510807
119.2595 39.49868
119.25722 39.48724
119.25285 39.478992
119.24816 39.474167
119.24701 39.470276
119.24703 39.46685
119.24852 39.466167
119.25027 39.468006
119.25233 39.470531
119.25558 39.469631
119.25769 39.465069
119.25861 39.461185
119.26123 39.466
119.26238 39.469662
119.26593 39.469448
119.26743 39.466026
119.2663 39.460304
119.25661 39.451805
119.25397 39.448818
119.25518 39.445625
119.25813 39.445641
119.26107 39.448166
119.26372 39.450233
119.26638 39.449104
119.2667 39.446133
119.26584 39.442474
119.26438 39.440411
119.26656 39.43951
119.26704 39.439316
119.27209 39.437241
119.27769 39.437496
119.28419 39.437294
119.29069 39.438236
119.29514 39.435284
119.29634 39.432774
119.28987 39.428631
119.28487 39.42564
119.29168 39.424526
119.29877 39.424099
119.30202 39.423199
119.30354 39.418861
119.30298 39.413826
119.29857 39.411068
119.28912 39.411713
119.28854 39.409195
119.28502 39.40575
119.27942 39.404812
119.27411 39.40456
119.27471 39.402279
119.27443 39.401363
119.27328 39.39724
119.27151 39.396778
119.26678 39.396755
119.26562 39.394924
119.26151 39.392162
119.25854 39.39352
119.25497 39.398075
119.25698 39.404942
119.25606 39.409512
119.25252 39.408352
119.24784 39.402843
119.24167 39.39893
119.23491 39.395927
119.22551 39.389252
119.21932 39.387619
119.21312 39.388275
119.21167 39.384838
119.20667 39.383904
119.20221 39.38731
119.20217 39.391422
119.19979 39.393467
119.19212 39.392971
119.18859 39.391586
119.19097 39.389084
119.19276 39.387032
119.19456 39.384068
119.19637 39.380192
119.1973 39.374481
119.19319 39.37149
119.18586 39.366425
119.18031 39.359306
119.17475 39.354706
119.17035 39.352169
119.1689 39.348732
119.16568 39.346199
119.16275 39.34367
119.15953 39.341137
119.16073 39.33886
119.1575 39.337013
119.15337 39.337448
119.14925 39.335823
119.14398 39.331909
119.13869 39.329365
119.1337 39.32774
119.13137 39.324295
119.13435 39.320423
119.13203 39.316067
119.12531 39.310543
119.12122 39.306404
119.11917 39.304565
119.12007 39.302971
119.11803 39.300217
119.10831 39.299244
119.10093 39.300804
119.09416 39.299618
119.09151 39.298233
119.09419 39.296192
119.09715 39.294834
119.10013 39.292339
119.10134 39.288918
119.0969 39.290489
119.091 39.290688
119.0937 39.286358
119.09341 39.285671
119.08573 39.287224
119.08012 39.288334
119.0766 39.28717
119.07989 39.282162
119.08168 39.279884
119.08467 39.275787
119.08322 39.27372
119.07583 39.275734
119.06962 39.277756
119.06667 39.277279
119.06936 39.274323
119.07381 39.272064
119.07678 39.269112
119.0709 39.2677
119.07064 39.2645
119.06564 39.2631
119.06035 39.261921
119.0583 39.260307
119.0595 39.258488
119.06454 39.256233
119.07045 39.25444
119.07253 39.252167
119.07108 39.250328
119.06289 39.24456
119.05794 39.239273
119.05123 39.233055
119.04068 39.228191
119.03336 39.223343
119.02524 39.212543
119.02089 39.205887
119.01357 39.203094
119.00943 39.204208
119.00851 39.20649
119.01025 39.209473
119.01198 39.212917
119.00784 39.214031
119.0061 39.212193
119.0002 39.213295
118.9908 39.210945
118.9876 39.207493
118.98293 39.204262
118.97438 39.204659
118.96791 39.203701
118.96324 39.200237
118.9559 39.198586
118.94678 39.198296
118.94325 39.197582
118.94209 39.19643
118.93389 39.192715
118.92747 39.187408
118.92049 39.181641
118.91084 39.176769
118.90379 39.174889
118.90316 39.17831
118.90517 39.181759
118.90867 39.184753
118.90953 39.186363
118.9054 39.187016
118.90044 39.183552
118.89603 39.183517
118.88985 39.182785
118.88664 39.180931
118.88136 39.179749
118.88042 39.184315
118.88155 39.187065
118.88444 39.19212
118.88113 39.196663
118.88081 39.198723
118.88432 39.200577
118.88988 39.20359
118.88923 39.208389
118.89449 39.211857
118.89975 39.214642
118.90147 39.218311
118.89735 39.218739
118.89062 39.215256
118.8839 39.210861
118.87508 39.209881
118.86921 39.208233
118.86956 39.203663
118.86964 39.197948
118.86824 39.192451
118.8665 39.189922
118.86537 39.186485
118.86661 39.181919
118.86579 39.177113
118.86055 39.172955
118.85464 39.174282
118.8461 39.174896
118.83905 39.17347
118.83082 39.172718
118.82558 39.16856
118.81801 39.162781
118.8081 39.155613
118.79783 39.153698
118.78608 39.152229
118.77525 39.147793
118.76759 39.149326
118.75786 39.150154
118.7473 39.148006
118.73787 39.148838
118.72816 39.148979
118.71602 39.1539
118.7083 39.158634
118.7029 39.165215
118.70038 39.175938
118.70055 39.183254
118.69662 39.190308
118.69534 39.196926
118.69266 39.198959
118.69213 39.197941
118.69123 39.196201
118.69128 39.19323
118.69162 39.189804
118.68993 39.185444
118.68731 39.18359
118.67758 39.184185
118.66695 39.185917
118.65751 39.187199
118.64694 39.185268
118.63602 39.186993
118.63009 39.189678
118.62447 39.191677
118.62151 39.192108
118.62003 39.193008
118.61447 39.190895
118.60833 39.18832
118.60075 39.184128
118.58934 39.179668
118.57143 39.176514
118.55767 39.172485
118.54568 39.167557
118.53724 39.162437
118.53557 39.161308
118.53346 39.159882
118.5338 39.1576
118.53062 39.154594
118.52337 39.148571
118.51582 39.142548
118.50827 39.137207
118.49868 39.130699
118.49171 39.126049
118.48383 39.122078
118.47682 39.117397
118.47512 39.116264
118.46642 39.109535
118.45653 39.10371
118.44574 39.098785
118.43348 39.094299
118.42213 39.087997
118.41339 39.083782
118.40556 39.078655
118.38051 39.066929
118.37151 39.061333
118.36481 39.058052
118.35402 39.054035
118.34061 39.048615
118.32597 39.045918
118.31688 39.04512
118.30921 39.046623
118.30327 39.049751
118.30084 39.05315
118.30489 39.056633
118.30776 39.059868
118.3024 39.063232
118.29383 39.065186
118.28471 39.065754
118.28151 39.064114
118.27922 39.061111
118.2775 39.059032
118.27283 39.057598
118.27132 39.059639
118.27094 39.063751
118.26704 39.06736
118.26229 39.069584
118.2578 39.073185
118.24916 39.07856
118.24224 39.085789
118.2374 39.092129
118.23284 39.098927
118.22472 39.107285
118.2204 39.116146
118.21664 39.126614
118.21054 39.136364
118.20267 39.14632
118.19591 39.15881
118.1898 39.169018
118.18464 39.175808
118.17534 39.183456
118.164 39.189934
118.14935 39.199795
118.14143 39.203732
118.14105 39.203888
118.13862 39.205135
118.13477 39.205212
118.13148 39.208008
118.12702 39.210003
118.11872 39.212402
118.10892 39.215466
118.09825 39.218517
118.08934 39.221359
118.07861 39.226921
118.07233 39.230721
118.06933 39.231823
118.06433 39.232433
118.06281 39.232197
118.06113 39.254066
118.02706 39.287518
118.01418 39.357265
117.97034 39.371784
117.96255 39.397564
117.90996 39.406948
117.86868 39.388874
117.868 39.447723
117.93336 39.570225
117.92981 39.580132
117.88705 39.596199
117.83804 39.591064
117.80574 39.60075
117.76514 39.597431
117.74439 39.587765
117.73485 39.551979
117.71349 39.537842
117.70273 39.552406
117.68626 39.559372
117.68436 39.564438
117.68753 39.568237
117.70336 39.567604
117.70653 39.570137
117.6945 39.580269
117.6812 39.585968
117.66853 39.577736
117.6603 39.575836
117.64954 39.575203
117.6489 39.580269
117.64954 39.587234
117.6489 39.591667
117.64067 39.594833
117.63624 39.598
117.63054 39.598633
117.62228 39.594582
117.61787 39.599266
117.6238 39.607376
117.64384 39.617634
117.6432 39.624599
117.64574 39.626499
117.64954 39.626499
117.6527 39.630299
117.65144 39.634098
117.65334 39.637264
117.66347 39.638531
117.666 39.643597
117.66537 39.650562
117.666 39.658161
117.66727 39.664494
117.66157 39.667027
117.65524 39.672726
117.65524 39.680325
117.65144 39.68539
117.64574 39.692356
117.64703 39.698784
117.63244 39.700588
117.62041 39.705021
117.60837 39.705021
117.60103 39.708664
117.59507 39.710091
117.59254 39.71389
117.58098 39.724308
117.57861 39.729088
117.59064 39.734154
117.59473 39.739201
117.59507 39.741753
117.59082 39.748642
117.58304 39.749985
117.57797 39.754417
117.56341 39.755051
117.54858 39.772079
117.55526 39.821983
117.51328 39.892822
117.52419 39.938896
117.55532 39.995441
117.57745 40.001598
117.62148 39.974129
117.64459 39.970352
117.71111 39.98674
117.76634 39.959793
117.79675 39.97258
117.8018 39.993553
117.78037 40.020828
117.73083 40.017506
117.75552 40.044197
117.75787 40.057194
117.7436 40.073814
117.64085 40.09824
117.64208 40.13205
117.59029 40.156803
117.57313 40.180984
117.55962 40.213554
117.54165 40.228352
117.49619 40.227173
117.46381 40.240032
117.4235 40.244034
117.37955 40.224514
117.37301 40.226677
117.36279 40.226902
117.35005 40.229176
117.34229 40.232349
117.33687 40.237816
117.33346 40.24395
117.32777 40.255318
117.32346 40.261227
117.32393 40.266312
117.3177 40.273865
117.30477 40.278427
117.29259 40.28223
117.28178 40.291077
117.2713 40.303528
117.26446 40.314934
117.25761 40.326344
117.24773 40.336231
117.23859 40.346878
117.23859 40.354485
117.23708 40.362854
117.22414 40.369698
117.21958 40.373501
117.21674 40.379284
117.21996 40.394035
117.22301 40.407726
117.22985 40.427502
117.22974 40.436108
117.22833 40.443474
117.22453 40.45108
117.2192 40.457924
117.20779 40.472378
117.19942 40.486069
117.19509 40.496902
117.19942 40.505081
117.2085 40.512817
117.22376 40.516491
117.23441 40.513447
117.2443 40.513447
117.24938 40.516888
117.24886 40.522575
117.24278 40.527901
117.23518 40.533985
117.23365 40.542351
117.23534 40.546467
117.29976 40.577332
117.3158 40.577339
117.33253 40.575817
117.37382 40.564884
117.39946 40.571255
117.42304 40.572773
117.4338 40.576275
117.43901 40.578857
117.43731 40.589046
117.4238 40.609283
117.42076 40.613846
117.41885 40.619831
117.42304 40.628296
117.43616 40.649628
117.44643 40.652283
117.46716 40.638947
117.47566 40.636486
117.49377 40.635143
117.4992 40.640392
117.496 40.665337
117.48921 40.670891
117.4778 40.670891
117.44282 40.674694
117.40935 40.679256
117.3987 40.679256
117.37208 40.675453
117.3409 40.666325
117.32036 40.654919
117.30211 40.654156
117.28537 40.659481
117.26331 40.670891
117.22529 40.678497
117.19942 40.686863
117.18346 40.689903
117.16555 40.692509
117.14066 40.701801
116.99423 40.692959
116.94151 40.725185
116.91265 40.772614
116.8916 40.779549
116.88258 40.796848
116.84614 40.832962
116.79158 40.842724
116.77696 40.872478
116.71551 40.900963
116.71082 40.93206
116.68126 40.944229
116.66689 40.976711
116.68522 41.020111
116.67713 41.040924
116.62059 41.058609
116.60086 41.043316
116.60986 41.015419
116.58948 40.978867
116.53022 40.988277
116.49421 40.976402
116.44431 40.975483
116.4437 40.948967
116.46874 40.910114
116.45937 40.892513
116.39232 40.902992
116.36874 40.936344
116.35393 40.939526
116.33036 40.929668
116.32677 40.900177
116.45445 40.790112
116.45414 40.773655
116.42218 40.763584
116.39987 40.784599
116.36913 40.770401
116.31245 40.772156
116.28837 40.75589
116.24459 40.787346
116.23223 40.786865
116.20258 40.723938
116.15717 40.700272
116.1543 40.666206
116.11221 40.656017
116.10395 40.618279
115.9797 40.579391
115.92655 40.613197
115.90457 40.61697
115.87077 40.594162
115.82001 40.588161
115.80701 40.564083
115.77463 40.557026
115.75224 40.54134
115.73273 40.51104
115.73199 40.495495
115.77046 40.490719
115.76184 40.451576
115.80746 40.415977
115.82298 40.390247
115.8664 40.358265
115.90597 40.354595
115.95513 40.261818
115.91603 40.250198
115.87501 40.219818
115.8725 40.197636
115.8383 40.178017
115.8469 40.149956
115.8225 40.140217
115.78951 40.156013
115.77616 40.178555
115.75298 40.165836
115.75526 40.147568
115.73927 40.133747
115.67328 40.135345
115.63497 40.11792
115.60631 40.118843
115.58631 40.09446
115.55373 40.099216
115.51049 40.074825
115.44082 40.026234
115.44059 40.001553
115.41652 39.952854
115.44778 39.948845
115.50832 39.911968
115.51022 39.885204
115.52303 39.877228
115.51277 39.843338
115.56324 39.814831
115.53909 39.797417
115.49755 39.79158
115.47763 39.799072
115.4175 39.774384
115.43124 39.756126
115.48054 39.747364
115.48443 39.740284
115.46726 39.670204
115.47593 39.653526
115.56116 39.597237
115.67336 39.600666
115.68556 39.561775
115.72493 39.551296
115.75011 39.51173
115.80274 39.51199
115.83114 39.547474
115.90069 39.563713
115.90486 39.589802
115.91908 39.598034
115.95721 39.567112
115.98153 39.590889
116.0043 39.579418
116.12321 39.564564
116.1582 39.579586
116.21493 39.572586
116.21916 39.56472
116.23066 39.556248
116.23429 39.550194
116.23732 39.515697
116.24398 39.504196
116.27666 39.492092
116.30813 39.476963
116.33958 39.450577
116.36684 39.452148
116.38681 39.452148
116.4092 39.447308
116.43341 39.442467
116.44733 39.442467
116.44144 39.47715
116.4111 39.488735
116.39741 39.513977
116.47901 39.544018
116.51004 39.570858
116.51737 39.59462
116.59946 39.629154
116.62941 39.605846
116.6726 39.603046
116.70883 39.587688
116.72195 39.595146
116.69884 39.617741
116.73473 39.621601
116.77022 39.595932
116.79939 39.610008
116.79295 39.590279
116.79437 39.574623
116.79269 39.550446
116.80006 39.53619
116.819 39.527805
116.8143 39.507011
116.80164 39.470036
116.79794 39.457195
116.81644 39.445808
116.8449 39.432289
116.85567 39.42588
116.8385 39.400974
116.83209 39.392433
116.82637 39.378971
116.82355 39.363968
116.82555 39.341667
116.8328 39.338348
116.84267 39.342442
116.84988 39.351868
116.85944 39.359928
116.86839 39.35685
116.88049 39.348309
116.88824 39.331985
116.8876 39.321266
116.8856 39.313469
116.86484 39.304718
116.85985 39.286217
116.86269 39.276432
116.8691 39.263622
116.88599 39.240444
116.88333 39.231594
116.87835 39.225189
116.86269 39.218784
116.85548 39.207966
116.85487 39.197433
116.85842 39.188896
116.86456 39.164852
116.91834 39.159351
116.93039 39.136654
116.89787 39.073124
116.88689 39.062786
116.81974 39.052589
116.75687 39.030418
116.70448 38.926865
116.72669 38.850693
116.74436 38.834991
116.72741 38.791386
116.75076 38.740154
116.83619 38.740395
116.87306 38.700699
116.92636 38.686493
117.0031 38.694931
117.03811 38.690239
117.04887 38.635403
117.09571 38.590729
117.11463 38.587322
117.1372 38.606762
117.22666 38.627754
117.25142 38.609375
117.23069 38.579849
117.26932 38.569546
117.38068 38.589462
117.44992 38.617401
117.54581 38.613098
117.54768 38.609013
117.55233 38.609787
117.55402 38.611649
117.55392 38.615078
117.5587 38.611507
117.56395 38.602459
117.57069 38.592289
117.57974 38.582623
117.58259 38.575584
117.58382 38.573776
117.58479 38.570366
117.58665 38.566742
117.59373 38.555206
117.5993 38.544785
117.60612 38.531414
117.6152 38.520603
117.62222 38.510666
117.62738 38.503899
117.63074 38.498695
117.63172 38.495285
117.63237 38.493008
117.63843 38.485569
117.64625 38.477478
117.65345 38.470516
117.65547 38.461403
117.66053 38.448227
117.66601 38.440319
117.6721 38.431507
117.67966 38.421806
117.68687 38.414383
117.69211 38.40464
117.69578 38.398758
117.69791 38.395367
117.69981 38.390366
117.70173 38.384453
117.70388 38.3806
117.71165 38.373646
117.72032 38.365562
117.72868 38.358387
117.73557 38.351875
117.74037 38.346699
117.74513 38.342892
117.75578 38.337128
117.76291 38.331989
117.76978 38.325474
117.77873 38.31739
117.78822 38.311378
117.79802 38.303993
117.80517 38.297707
117.80527 38.294048
117.80124 38.29261
117.79549 38.290226
117.79016 38.283043
117.78197 38.274208
117.77516 38.268375
117.77039 38.262344
117.76752 38.260921
117.7649 38.260876
117.76045 38.264004
117.75426 38.266872
117.75071 38.269096
117.74708 38.274296
117.74345 38.279266
117.74128 38.284031
117.73909 38.289257
117.73533 38.288502
117.7369 38.284412
117.73878 38.279869
117.73946 38.276222
117.73723 38.27298
117.73257 38.273357
117.72819 38.273964
117.72502 38.272766
117.72243 38.271576
117.72231 38.271233
117.7219 38.269966
117.72603 38.267979
117.73217 38.266716
117.74007 38.265251
117.74711 38.262859
117.75071 38.258801
117.75172 38.253788
117.75042 38.248505
117.74475 38.24337
117.73814 38.240967
117.73149 38.239479
117.72764 38.242157
117.7232 38.245052
117.72003 38.243855
117.72158 38.240677
117.72397 38.23843
117.72462 38.235928
117.72087 38.234943
117.71475 38.235294
117.71091 38.237743
117.70533 38.239704
117.7019 38.237812
117.70107 38.236198
117.70025 38.234352
117.70063 38.231155
117.70266 38.231422
117.70464 38.233284
117.70903 38.23222
117.71172 38.229523
117.71676 38.22641
117.71974 38.223488
117.71606 38.21999
117.71939 38.215473
117.7204 38.210915
117.72085 38.205204
117.71895 38.200596
117.71469 38.19709
117.71214 38.194984
117.71195 38.191322
117.71603 38.190937
117.7192 38.191677
117.72288 38.195175
117.72689 38.197075
117.73527 38.198822
117.74158 38.20145
117.74155 38.202824
117.73716 38.203663
117.73425 38.203838
117.73242 38.206779
117.73538 38.215069
117.73645 38.218517
117.74098 38.222488
117.74791 38.224209
117.75511 38.226391
117.76199 38.229713
117.76801 38.233021
117.77607 38.235676
117.77956 38.235737
117.77597 38.228813
117.76933 38.227554
117.76572 38.221313
117.76583 38.217201
117.76794 38.214718
117.77335 38.218472
117.77757 38.223576
117.79093 38.223804
117.79084 38.216484
117.78844 38.208664
117.78617 38.204178
117.78893 38.202911
117.789 38.202881
117.78867 38.196228
117.78867 38.185177
117.79207 38.177097
117.79609 38.170273
117.79079 38.16732
117.78271 38.16732
117.77081 38.163494
117.76447 38.160976
117.76231 38.152012
117.76231 38.141811
117.75933 38.134583
117.75125 38.128632
117.74232 38.125652
117.73255 38.116726
117.72226 38.104675
117.72064 38.098019
117.71932 38.092815
117.71639 38.089092
117.71172 38.086964
117.70661 38.084839
117.70406 38.081863
117.69981 38.078037
117.69173 38.075485
117.68111 38.076763
117.67345 38.07761
117.66452 38.072937
117.65687 38.070808
117.64667 38.070385
117.63944 38.071236
117.63009 38.070385
117.61946 38.070808
117.60925 38.071236
117.59947 38.072937
117.58927 38.07336
117.58289 38.07251
117.57822 38.070808
117.57142 38.066132
117.56589 38.060604
117.56546 38.056355
117.56461 38.051678
117.56164 38.04615
117.55696 38.039349
117.54803 38.03212
117.54123 38.028294
117.53741 38.022766
117.53528 38.018089
117.53698 38.012264
117.5238 37.998959
117.52082 37.990032
117.51912 37.983654
117.51827 37.977276
117.51572 37.969624
117.51189 37.962822
117.50637 37.954319
117.50127 37.946667
117.49616 37.940712
117.48808 37.92881
117.48213 37.921154
117.47661 37.913929
117.4715 37.907974
117.4698 37.903301
117.46768 37.899471
117.46258 37.891819
117.4579 37.885017
117.4528 37.877789
117.4511 37.873539
117.44939 37.868011
117.44685 37.863762
117.44217 37.857807
117.43877 37.854832
117.43197 37.848881
117.42729 37.846756
117.42049 37.844204
117.41326 37.844204
117.40561 37.843353
117.39583 37.845478
117.3869 37.847179
117.37542 37.848454
117.36479 37.850155
117.35459 37.85313
117.34438 37.855259
117.3363 37.856956
117.32823 37.857384
117.32227 37.856106
117.31438 37.85532
117.30336 37.851643
117.2923 37.846542
117.28168 37.841866
117.2753 37.839741
117.26254 37.838463
117.25149 37.839314
117.23916 37.839741
117.22343 37.840588
117.2043 37.843567
117.19622 37.84399
117.18601 37.84399
117.17666 37.84314
117.16901 37.840588
117.16008 37.83889
117.15158 37.837612
117.14053 37.837612
117.13252 37.840015
117.12564 37.839741
117.11587 37.840588
117.10651 37.841438
117.10014 37.844841
117.08908 37.845692
117.07973 37.846542
117.07207 37.844841
117.06102 37.841866
117.05252 37.839741
117.04444 37.834637
117.03955 37.832726
117.03233 37.829746
117.01617 37.829746
117.0078 37.831829
116.99065 37.833576
116.97662 37.835701
116.9626 37.836124
116.94899 37.837402
116.93752 37.838676
116.91838 37.840801
116.90223 37.843353
116.89202 37.844204
116.88545 37.842957
116.88118 37.842716
116.87268 37.83889
116.8663 37.836338
116.85439 37.833363
116.84632 37.831238
116.83781 37.829109
116.82549 37.831238
116.81443 37.832935
116.80678 37.833786
116.79402 37.831238
116.78722 37.82571
116.77999 37.821033
116.77404 37.81678
116.76724 37.81168
116.76001 37.806152
116.75533 37.799351
116.75278 37.785744
116.75151 37.776817
116.74895 37.768738
116.74683 37.760662
116.74386 37.754284
116.73759 37.749752
116.73238 37.746632
116.72685 37.743229
116.71877 37.739403
116.71155 37.736427
116.7039 37.734726
116.69411 37.73175
116.68731 37.727924
116.68136 37.724949
116.67583 37.720695
116.67158 37.716869
116.66733 37.711342
116.66435 37.705814
116.66265 37.701141
116.66053 37.696037
116.65797 37.690086
116.65457 37.68541
116.6516 37.680733
116.64692 37.675205
116.64267 37.672653
116.63757 37.669254
116.63586 37.665428
116.63247 37.660324
116.62821 37.653522
116.62439 37.646721
116.62141 37.643318
116.61631 37.638218
116.61206 37.633114
116.60909 37.629288
116.60313 37.624187
116.59803 37.620361
116.59293 37.616108
116.58782 37.612282
116.5823 37.610157
116.57719 37.608032
116.57167 37.60548
116.56699 37.601654
116.56316 37.597401
116.55679 37.59145
116.55169 37.586349
116.54701 37.582096
116.54106 37.578697
116.5368 37.574444
116.5351 37.569344
116.53171 37.565517
116.52745 37.562115
116.5215 37.558289
116.5164 37.554886
116.51512 37.551487
116.51279 37.54702
116.50896 37.542347
116.50428 37.539795
116.49833 37.536819
116.49323 37.535969
116.48898 37.525764
116.4843 37.518536
116.4775 37.515987
116.46559 37.515987
116.45837 37.515137
116.45199 37.512157
116.44859 37.507908
116.44391 37.503231
116.44009 37.49728
116.43711 37.490051
116.43626 37.476021
116.43328 37.47007
116.4286 37.468369
116.37474 37.522762
116.37037 37.553699
116.32847 37.573746
116.29469 37.563381
116.28452 37.551067
116.28806 37.526775
116.27188 37.519295
116.29615 37.495594
116.268 37.479679
116.241 37.48481
116.22568 37.472263
116.22657 37.425312
116.27162 37.415081
116.28474 37.400379
116.27345 37.386219
116.24932 37.385387
116.23346 37.358681
116.21986 37.358681
116.21093 37.358253
116.20455 37.357403
116.19733 37.356979
116.18712 37.35783
116.18117 37.361656
116.17819 37.365906
116.17522 37.370583
116.17181 37.375259
116.16629 37.378235
116.15927 37.378448
116.15226 37.375687
116.14545 37.374409
116.13993 37.371433
116.13313 37.370583
116.12377 37.369732
116.11697 37.367607
116.11017 37.366756
116.10294 37.367607
116.09444 37.368034
116.08466 37.367607
116.0753 37.367607
116.06978 37.366756
116.05989 37.364388
116.05702 37.360378
116.0532 37.35783
116.04682 37.356129
116.04172 37.355701
116.03534 37.354427
116.02939 37.351875
116.02556 37.350178
116.02301 37.348049
116.01961 37.345501
116.00941 37.343372
116.00069 37.341034
115.99134 37.337635
115.98538 37.336357
115.98052 37.334595
115.97731 37.328705
115.97688 37.324028
115.97731 37.319351
115.97646 37.3134
115.97603 37.308723
115.97561 37.304474
115.97305 37.298096
115.96965 37.292992
115.96796 37.288742
115.96667 37.283215
115.9654 37.279388
115.96626 37.275562
115.9671 37.270035
115.9688 37.264084
115.9671 37.257706
115.96498 37.250904
115.96285 37.245377
115.96158 37.238998
115.9603 37.233471
115.95881 37.229008
115.95456 37.225182
115.95116 37.22263
115.94691 37.22263
115.94053 37.221779
115.93501 37.220928
115.92947 37.219231
115.92352 37.215405
115.9163 37.211578
115.90907 37.205624
115.9044 37.200523
115.90184 37.196697
115.90057 37.191593
115.90014 37.188618
115.90184 37.183941
115.90524 37.178841
115.90737 37.175014
115.90822 37.171612
115.90524 37.168213
115.90142 37.165234
115.89802 37.162685
115.89207 37.159706
115.88696 37.156731
115.88229 37.153755
115.87931 37.15163
115.87548 37.143978
115.87675 37.137177
115.87888 37.130798
115.88058 37.126122
115.88143 37.119743
115.87804 37.113365
115.87421 37.108688
115.87208 37.104862
115.86996 37.098488
115.86783 37.092533
115.86613 37.087433
115.86485 37.081905
115.86443 37.076378
115.86401 37.072128
115.85975 37.068298
115.8521 37.058949
115.84742 37.053844
115.84105 37.050446
115.83424 37.045769
115.82957 37.043217
115.82702 37.038113
115.82362 37.03344
115.82021 37.03046
115.81213 37.027485
115.80661 37.024509
115.80618 37.014732
115.80534 37.009205
115.80066 37.005379
115.79343 37.002403
115.78493 36.999001
115.77855 36.997299
115.77515 36.991348
115.77769 36.987095
115.7811 36.980293
115.7845 36.974342
115.78875 36.968815
115.78827 36.962761
115.78152 36.95351
115.77472 36.945858
115.77132 36.938629
115.76622 36.930126
115.7626 36.924385
115.75452 36.915459
115.7473 36.912056
115.74262 36.907379
115.73795 36.901428
115.73454 36.896751
115.73029 36.892075
115.72519 36.889099
115.72009 36.886547
115.71499 36.886124
115.71031 36.884422
115.70521 36.880596
115.70011 36.87677
115.69628 36.869118
115.69245 36.861465
115.68948 36.852535
115.6882 36.845306
115.6883 36.840729
115.68331 36.840843
115.68034 36.838291
115.68119 36.835316
115.68119 36.830639
115.68331 36.824265
115.68331 36.818737
115.68119 36.814911
115.67396 36.811508
115.66248 36.811508
115.651 36.810234
115.64505 36.808533
115.63871 36.804756
115.63187 36.799603
115.62337 36.795353
115.61487 36.791527
115.60721 36.788551
115.60084 36.786423
115.59573 36.784725
115.58936 36.782173
115.5834 36.779621
115.57873 36.77877
115.57129 36.777283
115.56194 36.775581
115.5528 36.774521
115.54769 36.774521
115.54089 36.774944
115.53579 36.774521
115.52941 36.774094
115.52558 36.770267
115.52048 36.766869
115.51665 36.765591
115.50985 36.765167
115.50433 36.765591
115.50092 36.768993
115.49795 36.769417
115.4954 36.768993
115.48987 36.766441
115.48349 36.763466
115.47754 36.75964
115.47499 36.756237
115.47074 36.747734
115.46931 36.742916
115.46648 36.737534
115.46181 36.730728
115.45628 36.725628
115.45118 36.718826
115.4482 36.714573
115.44566 36.709473
115.44523 36.706921
115.44608 36.702244
115.4448 36.696716
115.44012 36.694168
115.4346 36.691189
115.43077 36.691189
115.42397 36.688641
115.41759 36.686512
115.41419 36.684387
115.41122 36.681412
115.40776 36.678425
115.40314 36.672485
115.40016 36.668655
115.39931 36.66568
115.39803 36.66143
115.39548 36.657604
115.39251 36.657177
115.38869 36.655903
115.38528 36.655476
115.38358 36.652927
115.38188 36.649952
115.37891 36.645275
115.3772 36.641022
115.37337 36.636345
115.37125 36.631245
115.36785 36.627419
115.36445 36.623592
115.35934 36.621891
115.35892 36.618916
115.35892 36.616364
115.35509 36.613811
115.34957 36.609562
115.34489 36.606586
115.34106 36.603184
115.33724 36.601482
115.33341 36.599781
115.33257 36.59383
115.33214 36.587879
115.33214 36.582775
115.33298 36.576824
115.33214 36.572571
115.33044 36.567471
115.33001 36.563644
115.32831 36.558544
115.32661 36.554718
115.32321 36.548763
115.32024 36.543663
115.31726 36.54026
115.31216 36.536011
115.30833 36.531334
115.30408 36.527508
115.29855 36.523254
115.2926 36.520279
115.28962 36.516026
115.28793 36.512627
115.2875 36.506248
115.28494 36.501148
115.28112 36.496895
115.27814 36.493069
115.27687 36.486691
115.27729 36.482864
115.27772 36.478615
115.28155 36.47649
115.28458 36.463253
115.30305 36.457371
115.30541 36.438606
115.29388 36.412132
115.33395 36.397892
115.34254 36.384422
115.34352 36.362904
115.36439 36.332542
115.35517 36.31052
115.41598 36.323589
115.42609 36.284245
115.46442 36.25782
115.47649 36.215961
115.47287 36.169361
115.43391 36.134987
115.38563 36.132057
115.3576 36.094387
115.32349 36.086681
115.30001 36.09481
115.29583 36.128448
115.27204 36.136574
115.2403 36.188839
115.21136 36.200588
115.1614 36.191597
115.14203 36.20842
115.1205 36.211357
115.10364 36.171772
115.06121 36.175377
115.04859 36.165215
115.03458 36.111343
115.03484 36.107307
115.03727 36.103268
115.03673 36.100578
115.03458 36.099232
115.02596 36.101387
115.02005 36.100578
115.01924 36.098694
115.02247 36.095467
115.02354 36.093582
115.02274 36.091431
115.0187 36.091431
115.01413 36.09116
115.01009 36.090355
115.00659 36.089008
115.0031 36.086586
115.00121 36.08551
114.9996 36.083626
114.99933 36.080936
115.0004 36.078785
115.00471 36.0769
115.00793 36.075016
115.00525 36.072327
114.99825 36.071518
114.99207 36.070709
114.98426 36.070709
114.97887 36.069633
114.97484 36.069096
114.97054 36.068291
114.96812 36.06802
114.96488 36.070171
114.96165 36.073669
114.95896 36.073132
114.95681 36.072594
114.95708 36.069366
114.95654 36.066406
114.95305 36.066944
114.95036 36.066673
114.94793 36.067482
114.94417 36.067482
114.93851 36.067211
114.93394 36.06506
114.92856 36.062099
114.92371 36.058872
114.92237 36.054565
114.9221 36.052143
114.92479 36.048107
114.92264 36.046223
114.91753 36.046494
114.91403 36.046494
114.91026 36.048107
114.89915 36.06699
114.91318 36.098244
114.89552 36.134731
114.77331 36.127007
114.76221 36.132626
114.74599 36.143948
114.59236 36.120121
114.53139 36.168205
114.48094 36.176086
114.45421 36.200951
114.41142 36.205692
114.40231 36.224354
114.37946 36.221542
114.34244 36.237545
114.27784 36.239201
114.24789 36.264889
114.22828 36.255455
114.21297 36.269665
114.18789 36.2519
114.13268 36.278797
114.08311 36.268196
114.06178 36.272675
114.03271 36.292828
114.01791 36.320305
114.01745 36.351212
113.99986 36.340218
113.99694 36.350101
113.9727 36.357861
113.96925 36.351608
113.98937 36.336075
113.98376 36.315376
113.96617 36.323471
113.95324 36.353519
113.94122 36.351772
113.95052 36.338306
113.92841 36.332809
113.91402 36.331947
113.90898 36.34705
113.89146 36.343098
113.85993 36.353554
113.84342 36.345097
113.84311 36.328701
113.80813 36.331871
113.75156 36.370564
113.72353 36.355946
113.72324 36.381577
113.70201 36.423309
113.66392 36.425129
113.62299 36.45475
113.5882 36.457596
113.57565 36.483845
113.54588 36.502583
113.54895 36.529789
113.58167 36.548447
113.58189 36.562763
113.5634 36.585911
113.53337 36.594032
113.53793 36.623405
113.48028 36.634987
113.46889 36.646767
113.5013 36.696697
113.50053 36.704639
113.46027 36.698967
113.47107 36.726093
113.49282 36.74033
113.52981 36.73222
113.53713 36.744202
113.56287 36.758026
113.5937 36.752831
113.64946 36.785564
113.67461 36.789944
113.66994 36.855419
113.69619 36.884899
113.72396 36.885532
113.73448 36.853691
113.759 36.852104
113.78764 36.881783
113.75525 36.955666
113.78857 36.994587
113.76547 37.016388
113.78378 37.042503
113.78184 37.059361
113.76234 37.062054
113.75171 37.075169
113.76709 37.106445
113.76093 37.144093
113.82565 37.167076
113.84687 37.214642
113.88028 37.238735
113.8981 37.315105
113.93689 37.339794
113.95367 37.348473
113.95564 37.362381
113.96768 37.402557
114.01636 37.43475
114.03039 37.493435
114.11494 37.595509
114.10909 37.624512
114.13203 37.667683
114.12994 37.689995
114.05518 37.721729
113.99062 37.703804
113.99016 37.729538
114.03474 37.756001
114.03742 37.776657
114.01244 37.794132
114.00888 37.809883
113.97079 37.816235
113.95061 37.91087
113.923 37.931522
113.89505 37.984364
113.87419 37.994587
113.87309 38.063419
113.85072 38.071712
113.83679 38.096031
113.80961 38.114517
113.83106 38.143806
113.81699 38.163738
113.72473 38.173504
113.72966 38.196835
113.70291 38.211086
113.66673 38.206841
113.63661 38.231354
113.57631 38.228554
113.53828 38.270012
113.55074 38.343014
113.51879 38.382465
113.53142 38.41753
113.57701 38.465527
113.55484 38.485287
113.54897 38.520554
113.56065 38.566113
113.59993 38.592304
113.60639 38.645546
113.70319 38.654678
113.70691 38.70866
113.75643 38.700714
113.79636 38.762634
113.82275 38.755825
113.83312 38.75779
113.8301 38.795334
113.84723 38.809574
113.84913 38.82835
113.79475 38.854156
113.76956 38.884892
113.76089 38.958836
113.7767 38.988483
113.8002 38.988914
113.87207 39.043465
113.88166 39.063782
113.92395 39.062759
113.95539 39.100067
113.98865 39.094616
113.99966 39.11935
114.0442 39.134827
114.05837 39.096348
114.09016 39.082623
114.10207 39.051205
114.12003 39.049862
114.15065 39.060146
114.19057 39.049492
114.24246 39.08226
114.27396 39.12183
114.32217 39.108948
114.33937 39.084057
114.35786 39.103451
114.35406 39.13179
114.37335 39.167747
114.38173 39.175861
114.41156 39.170502
114.42763 39.176647
114.45319 39.210602
114.45119 39.222942
114.41956 39.228748
114.40784 39.240971
114.41177 39.297104
114.46205 39.351494
114.46455 39.407604
114.49058 39.437431
114.49622 39.468624
114.53638 39.504093
114.54537 39.547451
114.53865 39.559509
114.51534 39.572525
114.48954 39.607025
114.42576 39.613152
114.40471 39.645336
114.40413 39.765087
114.4318 39.792423
114.39154 39.861736
114.37147 39.869732
114.30547 39.856087
114.26913 39.873924
114.22418 39.863712
114.18925 39.891186
114.08868 39.912613
114.0409 39.944401
114.01216 39.986988
113.96538 39.990078
113.93492 40.011528
113.90818 40.004951
113.90413 40.017601
113.94049 40.026279
113.964 40.042515
113.96825 40.087692
113.98811 40.12685
114.02446 40.07848
114.02791 40.057293
114.07272 40.072216
114.08833 40.10342
114.05698 40.17041
114.0797 40.186905
114.12205 40.172493
114.18677 40.193733
114.22709 40.194553
114.24878 40.234997
114.28666 40.228893
114.34916 40.248165
114.39386 40.243752
114.44458 40.258175
114.50465 40.301777
114.52444 40.342129
114.49899 40.352196
114.46435 40.348377
114.43999 40.371483
114.38462 40.349651
114.3409 40.368027
114.30792 40.368305
114.27397 40.426395
114.26274 40.485386
114.27781 40.511292
114.26475 40.552418
114.27647 40.589458
114.25175 40.609318
114.22961 40.605675
114.19527 40.625099
114.20011 40.651035
114.1232 40.741592
114.09731 40.76643
114.0977 40.780613
114.05698 40.797577
114.03608 40.824795
114.06666 40.855637
113.97547 40.949501
113.96631 40.981461
113.8618 41.067337
113.81246 41.09589
113.87125 41.114037
113.90796 41.168465
113.97778 41.178116
113.99005 41.190681
113.99395 41.223537
114.00942 41.230206
113.97619 41.262295
113.96456 41.242622
113.95614 41.244843
113.94121 41.269821
113.91521 41.2822
113.89981 41.311985
113.91962 41.322361
113.93318 41.379959
113.86774 41.407009
113.86111 41.418106
113.86746 41.443829
113.91711 41.478584
113.95247 41.487522
113.98341 41.508656
114.03329 41.517563
114.10311 41.511189
114.14608 41.520416
114.20262 41.501995
114.23827 41.50301
114.24538 41.516678
114.21617 41.546947
114.21699 41.565742
114.23588 41.583103
114.22255 41.604565
114.23215 41.641872
114.21128 41.675987
114.21571 41.728523
114.20509 41.79763
114.31666 41.909096
114.35155 41.931244
114.41493 41.94635
114.43757 41.939209
114.48962 41.964592
114.47227 41.999958
114.47024 42.036503
114.47278 42.054153
114.49206 42.067745
114.4953 42.103241
114.56497 42.131859
114.62381 42.109051
114.66911 42.118462
114.75203 42.102825
114.77207 42.11364
114.77754 42.152355
114.80862 42.165844
114.86551 42.119793
114.83948 42.101364
114.814 42.061676
114.81713 42.047092
114.84696 42.009342
114.89532 41.991501
114.91226 41.950359
114.9063 41.903637
114.94072 41.834152
114.93949 41.820648
114.86806 41.796799
114.89356 41.754406
114.89666 41.687462
114.88935 41.634548
114.85591 41.60207
114.86143 41.588657
114.89187 41.60532
114.93967 41.611923
115.01845 41.61319
115.05385 41.599922
115.07689 41.62307
115.09361 41.626934
115.11964 41.623589
115.1571 41.597969
115.18583 41.596699
115.22499 41.575878
115.25394 41.578709
115.25794 41.610989
115.27452 41.623508
115.30099 41.593838
115.33538 41.600819
115.36287 41.619381
115.332 41.638962
115.3314 41.656555
115.30701 41.670483
115.32691 41.705204
115.42324 41.726482
115.4483 41.749344
115.64207 41.822941
115.68362 41.860958
115.71791 41.86599
115.72594 41.88982
115.7594 41.886833
115.82032 41.933376
115.85691 41.925812
115.89024 41.940388
115.9145 41.94051
115.94348 41.879166
115.99263 41.819271
115.99138 41.775604
116.06335 41.771778
116.08842 41.776894
116.10062 41.789738
116.09911 41.848248
116.15881 41.867176
116.1898 41.862461
116.21167 41.929718
116.28864 41.963017
116.30395 41.995041
116.32083 42.003525
116.36723 42.007694
116.40257 41.991726
116.40472 41.969555
116.38016 41.950108
116.39029 41.939602
116.44739 41.943748
116.4901 41.977585
116.54711 41.926594
116.59102 41.933647
116.62907 41.929264
116.66778 41.939949
116.70825 41.930508
116.72854 41.935722
116.73828 41.980045
116.76014 41.988224
116.80093 41.976913
116.82567 42.003361
116.8579 41.999603
116.87339 42.016464
116.8849 42.076084
116.87838 42.108562
116.84933 42.136543
116.82197 42.142342
116.79499 42.160931
116.77917 42.19503
116.78876 42.200489
116.90644 42.192802
116.91226 42.227982
116.88802 42.324291
116.90064 42.398071
116.93044 42.411446
>
117.496 40.665337
117.4992 40.640392
117.49377 40.635143
117.47566 40.636486
117.46716 40.638947
117.44643 40.652283
117.43616 40.649628
117.42304 40.628296
117.41885 40.619831
117.42076 40.613846
117.4238 40.609283
117.43731 40.589046
117.43901 40.578857
117.4338 40.576275
117.42304 40.572773
117.39946 40.571255
117.37382 40.564884
117.33253 40.575817
117.3158 40.577339
117.29976 40.577332
117.23534 40.546467
117.23365 40.542351
117.23518 40.533985
117.24278 40.527901
117.24886 40.522575
117.24938 40.516888
117.2443 40.513447
117.23441 40.513447
117.22376 40.516491
117.2085 40.512817
117.19942 40.505081
117.19509 40.496902
117.19942 40.486069
117.20779 40.472378
117.2192 40.457924
117.22453 40.45108
117.22833 40.443474
117.22974 40.436108
117.22985 40.427502
117.22301 40.407726
117.21996 40.394035
117.21674 40.379284
117.21958 40.373501
117.22414 40.369698
117.23708 40.362854
117.23859 40.354485
117.23859 40.346878
117.24773 40.336231
117.25761 40.326344
117.26446 40.314934
117.2713 40.303528
117.28178 40.291077
117.29259 40.28223
117.30477 40.278427
117.3177 40.273865
117.32393 40.266312
117.32346 40.261227
117.32777 40.255318
117.33346 40.24395
117.33687 40.237816
117.34229 40.232349
117.35005 40.229176
117.36279 40.226902
117.37301 40.226677
117.37955 40.224514
117.38004 40.218136
117.38255 40.209515
117.38226 40.20575
117.37968 40.202686
117.37537 40.19981
117.37213 40.195141
117.36948 40.190998
117.37033 40.187954
117.37321 40.184719
117.3768 40.183281
117.37968 40.180408
117.38111 40.176456
117.38111 40.172863
117.37935 40.170807
117.37321 40.169987
117.35883 40.170708
117.35483 40.169174
117.34805 40.162083
117.34267 40.151661
117.33548 40.141243
117.32477 40.134666
117.31068 40.133698
117.29905 40.130974
117.29164 40.126511
117.28445 40.124355
117.27943 40.118244
117.27332 40.111778
117.26743 40.110172
117.26038 40.108902
117.2265 40.107025
117.22157 40.104591
117.21546 40.101715
117.20505 40.093094
117.19398 40.082783
117.13649 40.063484
117.05626 40.061867
116.99751 40.029018
116.95786 40.045979
116.83487 40.043587
116.76025 40.027573
116.75244 40.015713
116.77197 39.999115
116.75605 39.965488
116.75845 39.96048
116.77491 39.947529
116.77608 39.937447
116.77448 39.927029
116.78009 39.892578
116.79115 39.881264
116.79497 39.878445
116.80328 39.876724
116.81504 39.878731
116.82507 39.876724
116.83683 39.86124
116.84572 39.856365
116.85518 39.852352
116.86493 39.851494
116.87382 39.848053
116.88901 39.83601
116.90076 39.83773
116.90535 39.847767
116.9118 39.838654
116.91536 39.825844
116.92105 39.814457
116.92888 39.805202
116.93813 39.795952
116.94596 39.782433
116.94621 39.772968
116.94027 39.768196
116.93529 39.768909
116.92817 39.771755
116.9175 39.764641
116.90207 39.759171
116.90112 39.753963
116.90654 39.741055
116.90041 39.734749
116.89116 39.729053
116.88548 39.720871
116.88974 39.702011
116.89429 39.696308
116.89935 39.677956
116.84726 39.662148
116.828 39.620197
116.79939 39.610008
116.77022 39.595932
116.73473 39.621601
116.69884 39.617741
116.72195 39.595146
116.70883 39.587688
116.6726 39.603046
116.62941 39.605846
116.59946 39.629154
116.51737 39.59462
116.51004 39.570858
116.47901 39.544018
116.39741 39.513977
116.4111 39.488735
116.44144 39.47715
116.44733 39.442467
116.43341 39.442467
116.4092 39.447308
116.38681 39.452148
116.36684 39.452148
116.33958 39.450577
116.30813 39.476963
116.27666 39.492092
116.24398 39.504196
116.23732 39.515697
116.23429 39.550194
116.23066 39.556248
116.21916 39.56472
116.21493 39.572586
116.1582 39.579586
116.12321 39.564564
116.0043 39.579418
115.98153 39.590889
115.95721 39.567112
115.91908 39.598034
115.90486 39.589802
115.90069 39.563713
115.83114 39.547474
115.80274 39.51199
115.75011 39.51173
115.72493 39.551296
115.68556 39.561775
115.67336 39.600666
115.56116 39.597237
115.47593 39.653526
115.46726 39.670204
115.48443 39.740284
115.48054 39.747364
115.43124 39.756126
115.4175 39.774384
115.47763 39.799072
115.49755 39.79158
115.53909 39.797417
115.56324 39.814831
115.51277 39.843338
115.52303 39.877228
115.51022 39.885204
115.50832 39.911968
115.44778 39.948845
115.41652 39.952854
115.44059 40.001553
115.44082 40.026234
115.51049 40.074825
115.55373 40.099216
115.58631 40.09446
115.60631 40.118843
115.63497 40.11792
115.67328 40.135345
115.73927 40.133747
115.75526 40.147568
115.75298 40.165836
115.77616 40.178555
115.78951 40.156013
115.8225 40.140217
115.8469 40.149956
115.8383 40.178017
115.8725 40.197636
115.87501 40.219818
115.91603 40.250198
115.95513 40.261818
115.90597 40.354595
115.8664 40.358265
115.82298 40.390247
115.80746 40.415977
115.76184 40.451576
115.77046 40.490719
115.73199 40.495495
115.73273 40.51104
115.75224 40.54134
115.77463 40.557026
115.80701 40.564083
115.82001 40.588161
115.87077 40.594162
115.90457 40.61697
115.92655 40.613197
115.9797 40.579391
116.10395 40.618279
116.11221 40.656017
116.1543 40.666206
116.15717 40.700272
116.20258 40.723938
116.23223 40.786865
116.24459 40.787346
116.28837 40.75589
116.31245 40.772156
116.36913 40.770401
116.39987 40.784599
116.42218 40.763584
116.45414 40.773655
116.45445 40.790112
116.32677 40.900177
116.33036 40.929668
116.35393 40.939526
116.36874 40.936344
116.39232 40.902992
116.45937 40.892513
116.46874 40.910114
116.4437 40.948967
116.44431 40.975483
116.49421 40.976402
116.53022 40.988277
116.58948 40.978867
116.60986 41.015419
116.60086 41.043316
116.62059 41.058609
116.67713 41.040924
116.68522 41.020111
116.66689 40.976711
116.68126 40.944229
116.71082 40.93206
116.71551 40.900963
116.77696 40.872478
116.79158 40.842724
116.84614 40.832962
116.88258 40.796848
116.8916 40.779549
116.91265 40.772614
116.94151 40.725185
116.99423 40.692959
117.14066 40.701801
117.16555 40.692509
117.18346 40.689903
117.19942 40.686863
117.22529 40.678497
117.26331 40.670891
117.28537 40.659481
117.30211 40.654156
117.32036 40.654919
117.3409 40.666325
117.37208 40.675453
117.3987 40.679256
117.40935 40.679256
117.44282 40.674694
117.4778 40.670891
117.48921 40.670891
117.496 40.665337
>
121.76275 41.001202
121.77305 41.005337
121.77577 41.011757
121.77486 41.02047
121.78698 41.018181
121.79153 41.011993
121.78638 41.007408
121.78245 41.000526
121.77427 40.992268
121.76881 40.995476
121.76275 41.001202
>
121.7979 40.996178
121.79306 40.983109
121.78549 40.978981
121.78336 40.984711
121.79033 40.990444
121.7979 40.996178
>
121.77518 40.985622
121.76125 40.982403
121.76913 40.978283
121.77489 40.975075
121.7649 40.968422
121.76065 40.972775
121.75035 40.978268
121.75397 40.985378
121.75518 40.991798
121.76336 40.992031
121.77518 40.985622
>
121.86861 40.985775
121.87153 40.983345
121.8688 40.97509
121.86576 40.968441
121.85546 40.968903
121.85274 40.964088
121.84971 40.957668
121.84213 40.960651
121.84001 40.954693
121.83154 40.960651
121.8379 40.963402
121.84728 40.965694
121.85456 40.970051
121.86062 40.975094
121.86668 40.981739
121.86861 40.985775
>
121.82972 40.964775
121.83638 40.970737
121.84608 40.975552
121.85547 40.977386
121.85365 40.971653
121.84184 40.966843
121.83547 40.964779
121.82972 40.964775
>
121.90393 40.970032
121.90635 40.967739
121.90998 40.962463
121.90936 40.956501
121.89907 40.95628
121.8912 40.958576
121.90029 40.964531
121.90393 40.970032
>
121.7219 40.959446
121.72673 40.969994
121.73309 40.96748
121.73705 40.961979
121.72704 40.961971
121.7219 40.959446
>
121.75644 40.947781
121.75159 40.949615
121.74462 40.955341
121.74129 40.960152
121.73885 40.966797
121.75066 40.967495
121.75854 40.961769
121.75249 40.955116
121.75644 40.947781
>
121.76945 40.957191
121.7749 40.962238
121.78186 40.965221
121.78913 40.96339
121.79005 40.956516
121.78036 40.948944
121.77642 40.955132
121.76945 40.957191
>
121.86121 40.958588
121.85455 40.950336
121.85273 40.944374
121.84364 40.934975
121.84576 40.951023
121.85152 40.955837
121.86121 40.958588
>
121.81579 40.957897
121.81973 40.956982
121.82517 40.953773
121.82941 40.94873
121.82881 40.941624
121.82185 40.929932
121.81821 40.934975
121.81488 40.943913
121.82003 40.947353
121.81579 40.951706
121.81579 40.957897
>
121.72797 40.949364
121.73585 40.94685
121.74432 40.948006
121.74343 40.937458
121.7364 40.941051
121.73404 40.942261
121.72797 40.949364
>
121.9414 40.921631
121.9435 40.907417
121.9326 40.906052
121.93201 40.915451
121.93142 40.923016
121.93718 40.928284
121.94143 40.934929
121.94809 40.936527
121.94898 40.926441
121.95017 40.917038
121.9414 40.921631
>
121.8506 40.932911
121.85484 40.927639
121.86452 40.926949
121.85998 40.917782
121.85847 40.912048
121.85816 40.905857
121.85332 40.900585
121.84852 40.90461
121.84485 40.907696
121.84576 40.918468
121.84788 40.925117
121.8506 40.932911
>
121.5323 40.908375
121.53428 40.907688
121.53627 40.903595
121.53591 40.900181
121.52018 40.89991
121.50896 40.90469
121.51014 40.911572
121.5177 40.910904
121.52378 40.905422
121.52979 40.90427
121.53154 40.906513
121.5323 40.908375
>
121.83832 40.888847
121.84888 40.884182
121.84882 40.887775
121.8564 40.886635
121.86093 40.882977
121.8498 40.882572
121.83472 40.882023
121.83575 40.886314
121.83832 40.888847
>
121.89384 40.880859
121.89896 40.868473
121.90228 40.859993
121.89895 40.850136
121.9059 40.850819
121.90105 40.837982
121.89923 40.832027
121.89983 40.825146
121.8968 40.817585
121.89227 40.828362
121.88169 40.822407
121.88381 40.831802
121.87566 40.838455
121.88655 40.848309
121.87808 40.8451
121.87627 40.852211
121.8669 40.849003
121.86932 40.859547
121.86176 40.852901
121.85814 40.863674
121.85058 40.860928
121.85361 40.870098
121.86208 40.874908
121.87327 40.879261
121.88416 40.879944
121.89384 40.880859
>
114.1232 40.741592
114.20011 40.651035
114.19527 40.625099
114.22961 40.605675
114.25175 40.609318
114.27647 40.589458
114.26475 40.552418
114.27781 40.511292
114.26274 40.485386
114.27397 40.426395
114.30792 40.368305
114.3409 40.368027
114.38462 40.349651
114.43999 40.371483
114.46435 40.348377
114.49899 40.352196
114.52444 40.342129
114.50465 40.301777
114.44458 40.258175
114.39386 40.243752
114.34916 40.248165
114.28666 40.228893
114.24878 40.234997
114.22709 40.194553
114.18677 40.193733
114.12205 40.172493
114.0797 40.186905
114.05698 40.17041
114.08833 40.10342
114.07272 40.072216
114.02791 40.057293
114.02446 40.07848
113.98811 40.12685
113.96825 40.087692
113.964 40.042515
113.94049 40.026279
113.90413 40.017601
113.90818 40.004951
113.93492 40.011528
113.96538 39.990078
114.01216 39.986988
114.0409 39.944401
114.08868 39.912613
114.18925 39.891186
114.22418 39.863712
114.26913 39.873924
114.30547 39.856087
114.37147 39.869732
114.39154 39.861736
114.4318 39.792423
114.40413 39.765087
114.40471 39.645336
114.42576 39.613152
114.48954 39.607025
114.51534 39.572525
114.53865 39.559509
114.54537 39.547451
114.53638 39.504093
114.49622 39.468624
114.49058 39.437431
114.46455 39.407604
114.46205 39.351494
114.41177 39.297104
114.40784 39.240971
114.41956 39.228748
114.45119 39.222942
114.45319 39.210602
114.42763 39.176647
114.41156 39.170502
114.38173 39.175861
114.37335 39.167747
114.35406 39.13179
114.35786 39.103451
114.33937 39.084057
114.32217 39.108948
114.27396 39.12183
114.24246 39.08226
114.19057 39.049492
114.15065 39.060146
114.12003 39.049862
114.10207 39.051205
114.09016 39.082623
114.05837 39.096348
114.0442 39.134827
113.99966 39.11935
113.98865 39.094616
113.95539 39.100067
113.92395 39.062759
113.88166 39.063782
113.87207 39.043465
113.8002 38.988914
113.7767 38.988483
113.76089 38.958836
113.76956 38.884892
113.79475 38.854156
113.84913 38.82835
113.84723 38.809574
113.8301 38.795334
113.83312 38.75779
113.82275 38.755825
113.79636 38.762634
113.75643 38.700714
113.70691 38.70866
113.70319 38.654678
113.60639 38.645546
113.59993 38.592304
113.56065 38.566113
113.54897 38.520554
113.55484 38.485287
113.57701 38.465527
113.53142 38.41753
113.51879 38.382465
113.55074 38.343014
113.53828 38.270012
113.57631 38.228554
113.63661 38.231354
113.66673 38.206841
113.70291 38.211086
113.72966 38.196835
113.72473 38.173504
113.81699 38.163738
113.83106 38.143806
113.80961 38.114517
113.83679 38.096031
113.85072 38.071712
113.87309 38.063419
113.87419 37.994587
113.89505 37.984364
113.923 37.931522
113.95061 37.91087
113.97079 37.816235
114.00888 37.809883
114.01244 37.794132
114.03742 37.776657
114.03474 37.756001
113.99016 37.729538
113.99062 37.703804
114.05518 37.721729
114.12994 37.689995
114.13203 37.667683
114.10909 37.624512
114.11494 37.595509
114.03039 37.493435
114.01636 37.43475
113.96768 37.402557
113.95564 37.362381
113.95367 37.348473
113.93689 37.339794
113.8981 37.315105
113.88028 37.238735
113.84687 37.214642
113.82565 37.167076
113.76093 37.144093
113.76709 37.106445
113.75171 37.075169
113.76234 37.062054
113.78184 37.059361
113.78378 37.042503
113.76547 37.016388
113.78857 36.994587
113.75525 36.955666
113.78764 36.881783
113.759 36.852104
113.73448 36.853691
113.72396 36.885532
113.69619 36.884899
113.66994 36.855419
113.67461 36.789944
113.64946 36.785564
113.5937 36.752831
113.56287 36.758026
113.53713 36.744202
113.52981 36.73222
113.49282 36.74033
113.47107 36.726093
113.46027 36.698967
113.50053 36.704639
113.5013 36.696697
113.46889 36.646767
113.48028 36.634987
113.53793 36.623405
113.53337 36.594032
113.5634 36.585911
113.58189 36.562763
113.58167 36.548447
113.54895 36.529789
113.54588 36.502583
113.57565 36.483845
113.5882 36.457596
113.62299 36.45475
113.66392 36.425129
113.70201 36.423309
113.72324 36.381577
113.72353 36.355946
113.73004 36.324673
113.7021 36.296093
113.69035 36.23555
113.67794 36.220173
113.69588 36.208847
113.66568 36.200153
113.69232 36.187935
113.69077 36.181618
113.65591 36.177799
113.65091 36.165821
113.69738 36.149025
113.69773 36.13118
113.6789 36.125717
113.65704 36.135593
113.64716 36.123425
113.6653 36.113472
113.64995 36.106487
113.66286 36.099613
113.67841 36.064022
113.6542 36.034828
113.68887 36.026871
113.68895 36.018303
113.67447 36.014938
113.69133 36.00251
113.68018 35.986568
113.63704 35.992992
113.63374 35.969898
113.64162 35.967339
113.64825 35.917419
113.63122 35.870152
113.65067 35.836864
113.63505 35.822762
113.61765 35.831783
113.57193 35.821724
113.59298 35.775391
113.5817 35.737003
113.6186 35.63657
113.59606 35.630054
113.54446 35.647709
113.54031 35.61729
113.50034 35.566208
113.49055 35.530548
113.44128 35.509014
113.4006 35.512142
113.34399 35.474117
113.29435 35.477013
113.29328 35.425289
113.23615 35.445351
113.20277 35.441994
113.18382 35.422691
113.17368 35.410122
113.15994 35.412205
113.16297 35.392513
113.13516 35.37104
113.12852 35.352173
113.12009 35.339367
113.09206 35.334827
113.02402 35.363503
113.00413 35.361225
112.9817 35.345673
112.98252 35.304008
112.99213 35.302971
112.98252 35.29211
112.93576 35.28891
112.92178 35.249996
112.80983 35.257256
112.77629 35.234783
112.76907 35.208904
112.75034 35.203613
112.67141 35.223843
112.64692 35.267509
112.62521 35.254967
112.61938 35.224178
112.57241 35.216953
112.44704 35.226364
112.39263 35.247658
112.35252 35.220463
112.28596 35.218071
112.2795 35.22216
112.28911 35.246471
112.28093 35.254444
112.21088 35.231621
112.19906 35.239792
112.20283 35.256752
112.05231 35.278667
112.07186 35.22913
112.0393 35.186775
112.06075 35.168617
112.04847 35.086571
112.0554 35.064644
112.0508 35.050644
112.02452 35.042519
112.01094 35.063
111.96784 35.070454
111.93029 35.081604
111.90804 35.073864
111.81953 35.071041
111.80679 35.063137
111.79218 35.028202
111.67441 34.988132
111.66278 34.981831
111.66999 34.947327
111.62817 34.928349
111.60973 34.894951
111.58537 34.884609
111.56398 34.845676
111.53426 34.857021
111.49097 34.830875
111.43518 34.835705
111.3824 34.812614
111.36899 34.815418
111.34315 34.827
111.32909 34.831573
111.26978 34.808128
111.24923 34.809925
111.21868 34.792816
111.19492 34.804935
111.15381 34.808956
111.13097 34.78891
111.09975 34.761566
111.07342 34.746307
111.0202 34.7384
110.96022 34.698303
110.95013 34.725395
110.93154 34.734943
110.91387 34.729614
110.91174 34.67989
110.89549 34.661995
110.75164 34.658169
110.72203 34.621922
110.67661 34.596371
110.54066 34.59153
110.46336 34.614059
110.41405 34.60001
110.38112 34.605518
110.36308 34.614079
110.30063 34.612309
110.28949 34.620983
110.26418 34.675198
110.24803 34.693398
110.28021 34.783634
110.28345 34.909657
110.27239 34.968273
110.28932 34.997486
110.32214 35.019016
110.33727 35.070625
110.36273 35.105499
110.35625 35.134216
110.38475 35.235085
110.42561 35.300247
110.43631 35.316719
110.45519 35.331516
110.47205 35.368023
110.51608 35.405281
110.54594 35.526951
110.60599 35.618725
110.59678 35.661713
110.59029 35.675179
110.58292 35.687328
110.57901 35.697311
110.57771 35.72118
110.57641 35.737236
110.57467 35.750256
110.57207 35.757633
110.56903 35.767181
110.5686 35.7789
110.5686 35.791485
110.56686 35.799297
110.56599 35.804073
110.56295 35.809715
110.55904 35.816658
110.55384 35.824036
110.5495 35.830544
110.5495 35.836185
110.54887 35.842342
110.5495 35.85051
110.55037 35.860924
110.5495 35.868301
110.54472 35.874378
110.53518 35.874813
110.52953 35.874813
110.52259 35.87698
110.51739 35.880455
110.51391 35.885227
110.51218 35.888264
110.51261 35.898247
110.51353 35.908291
110.51276 35.917603
110.50926 35.923035
110.50578 35.92963
110.50267 35.936615
110.50228 35.943985
110.50578 35.949028
110.50848 35.953686
110.51276 35.96067
110.51315 35.965714
110.50848 35.969978
110.50306 35.973862
110.4984 35.980457
110.49452 35.987053
110.49374 35.994034
110.49297 36.000629
110.49103 36.006451
110.4887 36.013432
110.48598 36.023521
110.48444 36.033218
110.48366 36.043694
110.48288 36.050678
110.47745 36.057274
110.47279 36.060768
110.4662 36.066975
110.4631 36.071629
110.46387 36.07745
110.46465 36.083267
110.46387 36.091805
110.46193 36.0984
110.45766 36.105385
110.45029 36.113144
110.44758 36.122456
110.4468 36.131378
110.44486 36.13681
110.44408 36.14418
110.44525 36.153881
110.44602 36.162029
110.44641 36.169399
110.44991 36.178711
110.45262 36.184528
110.45417 36.191513
110.45301 36.199272
110.45145 36.204704
110.44952 36.2113
110.44952 36.217506
110.45107 36.222939
110.45456 36.226818
110.45882 36.229923
110.46271 36.233414
110.46658 36.236908
110.46969 36.241562
110.46969 36.246605
110.47086 36.250874
110.47163 36.255142
110.47163 36.261738
110.47124 36.26717
110.47008 36.272602
110.4693 36.276093
110.46736 36.27803
110.46542 36.281525
110.4631 36.284241
110.46193 36.289284
110.46581 36.293938
110.47008 36.298985
110.47008 36.304413
110.46658 36.307518
110.4631 36.309845
110.45921 36.312561
110.45689 36.316441
110.45534 36.320709
110.45456 36.325363
110.45573 36.329632
110.45821 36.333035
110.46077 36.337391
110.46193 36.340107
110.46232 36.344765
110.46232 36.350582
110.46154 36.356403
110.46232 36.360672
110.46542 36.362999
110.47086 36.369595
110.47706 36.377743
110.48133 36.389771
110.48288 36.396366
110.48405 36.4049
110.48327 36.412659
110.48172 36.419643
110.47357 36.427402
110.46892 36.433609
110.46697 36.439041
110.46969 36.445248
110.47939 36.452232
110.48831 36.461155
110.49258 36.469692
110.49452 36.480167
110.49374 36.491806
110.4922 36.498791
110.49413 36.504997
110.49607 36.511204
110.49685 36.516247
110.49685 36.520905
110.49413 36.525948
110.49142 36.530216
110.48909 36.534096
110.48637 36.537586
110.4856 36.542244
110.48637 36.548061
110.48909 36.555046
110.49209 36.561169
110.49527 36.564842
110.49567 36.567242
110.49167 36.571243
110.48927 36.574448
110.48486 36.576447
110.47966 36.57885
110.47646 36.580048
110.47285 36.580849
110.46925 36.583652
110.46526 36.587254
110.46205 36.589653
110.45805 36.592857
110.45444 36.59766
110.44844 36.603264
110.44324 36.610867
110.43884 36.617672
110.43324 36.624474
110.43003 36.63208
110.42723 36.636883
110.42123 36.642086
110.38921 36.662098
110.38761 36.6665
110.38761 36.669701
110.38801 36.674103
110.38841 36.676907
110.38921 36.680508
110.39121 36.683308
110.39561 36.683708
110.39922 36.683308
110.40162 36.680908
110.40522 36.678104
110.40882 36.674904
110.41203 36.670902
110.41682 36.668098
110.42083 36.6665
110.42443 36.665699
110.42843 36.666901
110.43124 36.668499
110.43163 36.674103
110.43083 36.679707
110.42963 36.68531
110.43083 36.690113
110.43324 36.695717
110.43844 36.70052
110.44084 36.70372
110.44764 36.710526
110.44844 36.714127
110.44965 36.718529
110.44844 36.721333
110.44804 36.723732
110.44564 36.725735
110.44324 36.726532
110.43924 36.725334
110.43523 36.72253
110.43204 36.71973
110.43003 36.716129
110.42643 36.713326
110.42203 36.710526
110.41802 36.709724
110.41563 36.710526
110.41442 36.712124
110.41362 36.714527
110.41563 36.718128
110.41882 36.720932
110.42243 36.724934
110.42483 36.728134
110.42683 36.731335
110.42803 36.73494
110.42763 36.73814
110.42643 36.742943
110.42283 36.745346
110.41962 36.747345
110.41682 36.748947
110.41122 36.750149
110.40642 36.750149
110.39961 36.750149
110.39241 36.750149
110.38721 36.750946
[truncated: 2,096,636 more chars]
