# Supplementary material for: Accurate nowcasting of cloud cover at solar photovoltaic plants using geostationary satellite images
Source: Nat Commun. 2024 Jan 13;15:510. doi: 10.1038/s41467-023-44666-1 (PMC10787801; doi:10.1038/s41467-023-44666-1)
Supplement: Supplementary file 4 — Source data [file 41467_2023_44666_MOESM4_ESM.zip › Source_Data/Source_Data_Supplementary_Table1/validation data]

Day with missing observation data have been excluded

-----------------------------------------------------
Station name: Hailisu
LON: 106.400 E
LAT: 41.400  N
Observation data integrity: 100%
-----------------------------------------------------
++++++++++++++++++++++++++++++++++++++++++++++++++++++++++++++++++++++++++++++++++++++++++++++++++++++++++++++++++++++++
Cloud cover observated at 6:00 UTC in 2019 (Jan. Apr. Jul. Oct.):
[0.6, 0.0, 0.7, 0.3, 0.1, 0.4, 0.2, 0.4, 0.1, 0.5, 0.2, 0.0, 0.7, 0.3, 0.5, 0.6, 1.0, 1.0, 1.0, 0.2, 0.0, 0.0, 0.1, 1.0, 0.1, 0.1, 0.1, 0.0, 0.0, 0.2, 0.0, 0.8, 0.5, 1.0, 0.7, 1.0, 1.0, 1.0, 0.2, 1.0, 0.5, 0.5, 0.0, 0.7, 1.0, 1.0, 1.0, 1.0, 1.0, 0.6, 0.0, 0.2, 0.3, 0.5, 1.0, 0.0, 0.7, 1.0, 0.3, 0.5, 0.6, 0.7, 0.8, 0.3, 1.0, 1.0, 0.8, 0.4, 0.3, 0.8, 0.6, 0.9, 0.7, 0.6, 1.0, 1.0, 0.5, 0.2, 1.0, 0.4, 0.8, 0.5, 0.1, 1.0, 0.2, 0.8, 0.8, 0.2, 0.0, 0.0, 0.4, 1.0, 0.1, 1.0, 0.4, 0.0, 0.7, 0.8, 0.0, 0.3, 1.0, 0.1, 1.0, 1.0, 0.0, 1.0, 0.1, 0.0, 0.0, 0.0, 0.4, 1.0, 0.8, 0.5, 0.0, 0.0, 0.0, 0.0, 0.0, 0.1]

Cloud cover predicted by EPM at 6:00 UTC in 2019 (Jan. Apr. Jul. Oct.):
Forecast start time at 5:00 UTC, forecast horizon: 1h
[1.0, 0.0, 0.9, 0.8, 0.6, 0.4, 0.4, 0.4, 0.4, 0.5, 0.2, 0.1, 0.5, 0.1, 0.1, 0.4, 1.0, 1.0, 1.0, 0.1, 0.2, 0.2, 0.3, 0.5, 0.1, 0.2, 0.1, 0.2, 0.1, 0.1, 0.0, 0.4, 0.1, 1.0, 0.4, 1.0, 1.0, 1.0, 0.4, 0.9, 0.1, 1.0, 0.0, 0.2, 1.0, 1.0, 1.0, 1.0, 1.0, 0.6, 0.1, 0.1, 0.2, 0.2, 1.0, 0.1, 1.0, 1.0, 0.0, 0.8, 0.8, 0.9, 1.0, 0.0, 1.0, 1.0, 1.0, 0.8, 0.3, 0.8, 1.0, 1.0, 0.4, 0.8, 1.0, 1.0, 1.0, 0.0, 1.0, 0.5, 1.0, 0.6, 0.1, 0.9, 0.0, 1.0, 0.8, 0.1, 0.2, 0.0, 0.1, 1.0, 0.6, 1.0, 0.1, 0.1, 0.8, 1.0, 0.1, 0.2, 1.0, 0.1, 1.0, 1.0, 0.1, 0.9, 0.1, 0.5, 0.1, 0.1, 0.1, 1.0, 0.8, 0.2, 0.4, 0.5, 0.6, 0.2, 0.2, 0.1]

Forecast start time at 4:00 UTC, forecast horizon: 2h
[0.5, 0.1, 0.6, 0.8, 0.6, 0.8, 0.3, 0.4, 0.3, 0.4, 0.5, 0.4, 1.0, 0.9, 0.2, 0.8, 0.9, 1.0, 1.0, 0.3, 0.0, 0.1, 0.3, 0.9, 0.2, 0.3, 0.3, 0.0, 0.3, 0.6, 0.2, 0.4, 0.1, 0.8, 0.2, 0.8, 0.9, 0.8, 0.4, 1.0, 0.7, 0.8, 0.2, 0.3, 1.0, 1.0, 0.6, 0.8, 1.0, 0.8, 0.5, 0.0, 0.6, 0.9, 0.4, 0.5, 0.5, 1.0, 0.2, 0.6, 0.5, 0.3, 0.4, 0.0, 1.0, 0.9, 0.8, 0.8, 0.6, 0.8, 0.3, 0.9, 0.8, 0.6, 1.0, 0.6, 0.6, 0.0, 1.0, 0.6, 1.0, 0.9, 0.1, 0.9, 0.0, 0.6, 1.0, 0.0, 0.5, 0.0, 0.5, 0.8, 0.7, 0.6, 0.6, 0.1, 0.4, 0.4, 0.0, 0.0, 0.8, 0.0, 1.0, 0.6, 0.2, 1.0, 0.6, 0.4, 0.1, 0.4, 0.3, 1.0, 0.7, 0.7, 0.4, 0.4, 0.2, 0.4, 0.4, 0.0]

Forecast start time at 3:00 UTC, forecast horizon: 3h
[0.5, 0.2, 1.0, 0.0, 0.4, 0.0, 0.2, 0.6, 0.0, 1.0, 0.2, 0.4, 0.6, 0.2, 0.4, 0.2, 0.6, 1.0, 1.0, 0.6, 0.3, 0.4, 0.8, 1.0, 0.1, 0.1, 0.3, 0.4, 0.4, 0.0, 0.2, 0.3, 1.0, 1.0, 1.0, 0.6, 0.6, 0.8, 1.0, 0.0, 0.6, 0.1, 0.0, 0.4, 1.0, 0.6, 1.0, 0.6, 1.0, 0.5, 0.0, 0.0, 0.0, 0.0, 0.0, 0.6, 0.6, 0.5, 0.3, 0.6, 0.4, 0.3, 0.8, 0.5, 0.4, 0.6, 0.3, 0.7, 1.0, 0.8, 0.8, 0.4, 0.4, 0.5, 0.6, 0.6, 0.9, 0.5, 0.8, 0.7, 0.7, 1.0, 0.8, 0.5, 0.2, 0.0, 0.4, 0.0, 0.4, 1.0, 0.1, 0.2, 0.4, 0.0, 0.9, 0.3, 0.3, 0.3, 0.1, 1.0, 1.0, 0.3, 0.2, 0.7, 0.1, 0.9, 1.0, 0.0, 0.6, 0.2, 0.4, 0.1, 0.4, 0.0, 1.0, 1.0, 0.8, 0.7, 0.4, 0.0, 0.4, 0.7, 0.3]

Forecast start time at 2:00 UTC, forecast horizon: 4h
[0.5, 0.2, 1.0, 1.0, 0.3, 0.7, 0.0, 1.0, 0.4, 0.2, 0.2, 0.4, 1.0, 0.0, 1.0, 1.0, 1.0, 0.6, 0.5, 0.0, 0.4, 0.0, 0.3, 0.9, 0.3, 0.4, 0.3, 0.4, 0.6, 0.0, 0.4, 0.3, 0.3, 0.6, 0.2, 0.9, 1.0, 1.0, 1.0, 0.7, 0.6, 0.1, 0.5, 0.0, 0.7, 0.6, 0.6, 1.0, 0.6, 1.0, 0.6, 0.4, 0.3, 0.9, 1.0, 0.5, 1.0, 0.4, 0.0, 1.0, 0.4, 0.1, 1.0, 0.4, 0.6, 0.3, 0.2, 1.0, 0.9, 0.9, 1.0, 0.3, 0.8, 0.3, 0.3, 1.0, 0.5, 1.0, 1.0, 1.0, 0.7, 0.6, 1.0, 0.4, 1.0, 0.0, 0.7, 0.6, 0.1, 0.8, 0.2, 0.0, 0.4, 0.2, 0.5, 0.5, 1.0, 0.8, 0.5, 0.0, 0.9, 0.4, 1.0, 1.0, 0.1, 1.0, 1.0, 0.0, 1.0, 0.8, 0.3, 0.0, 0.6, 0.4, 1.0, 1.0, 1.0, 0.4, 0.4, 0.4, 0.2, 0.4, 0.6]

++++++++++++++++++++++++++++++++++++++++++++++++++++++++++++++++++++++++++++++++++++++++++++++++++++++++++++++++++++++++
Cloud cover observated at 9:00 UTC in 2019 (Jan. Apr. Jul. Oct.):
[0.7, 0.0, 1.0, 0.1, 0.3, 0.6, 0.2, 1.0, 0.1, 0.1, 0.8, 0.0, 0.6, 0.3, 0.8, 0.2, 1.0, 1.0, 0.7, 0.0, 0.0, 0.0, 0.0, 1.0, 0.3, 0.3, 0.1, 0.0, 0.0, 0.2, 0.0, 1.0, 0.6, 0.8, 0.8, 1.0, 0.4, 1.0, 1.0, 0.2, 0.2, 0.7, 0.6, 0.0, 0.3, 0.7, 1.0, 1.0, 1.0, 1.0, 0.6, 0.0, 0.5, 0.5, 0.0, 0.5, 1.0, 0.7, 0.6, 1.0, 0.7, 0.3, 0.3, 1.0, 1.0, 0.1, 0.6, 1.0, 1.0, 0.8, 0.4, 0.3, 0.6, 0.5, 1.0, 1.0, 0.5, 0.4, 1.0, 0.3, 0.3, 1.0, 0.4, 1.0, 0.6, 0.6, 0.8, 0.0, 1.0, 0.1, 0.6, 0.0, 0.1, 0.4, 1.0, 0.2, 1.0, 0.2, 0.0, 0.5, 1.0, 0.3, 0.5, 0.6, 0.2, 0.8, 1.0, 0.1, 0.4, 0.1, 0.0, 0.0, 0.0, 0.8, 1.0, 0.5, 1.0, 0.0, 0.0, 0.0, 0.0, 0.0, 0.3]

Cloud cover predicted by EPM at 9:00 UTC in 2019 (Jan. Apr. Jul. Oct.):
Forecast start time at 8:00 UTC, forecast horizon: 1h
[0.8, 0.0, 0.8, 0.3, 0.4, 0.6, 0.5, 0.9, 0.3, 0.5, 0.7, 0.4, 0.3, 0.2, 0.2, 0.2, 0.4, 0.8, 0.7, 0.2, 0.2, 0.2, 0.3, 0.8, 0.5, 0.2, 0.3, 0.1, 0.2, 0.1, 0.2, 1.0, 0.2, 0.8, 0.6, 0.9, 0.6, 0.9, 1.0, 0.5, 0.6, 0.6, 0.8, 0.1, 0.2, 1.0, 1.0, 0.5, 1.0, 1.0, 0.2, 0.2, 0.0, 0.9, 0.0, 0.5, 1.0, 0.9, 1.0, 1.0, 0.6, 0.2, 0.3, 1.0, 1.0, 0.0, 0.4, 1.0, 1.0, 1.0, 0.8, 0.3, 0.8, 0.4, 0.9, 1.0, 0.7, 0.0, 1.0, 0.8, 0.3, 1.0, 0.7, 1.0, 1.0, 0.8, 0.8, 0.0, 1.0, 0.5, 0.5, 0.1, 0.2, 0.3, 1.0, 0.3, 1.0, 0.1, 0.1, 0.4, 0.8, 0.2, 0.2, 0.6, 0.2, 0.7, 0.8, 0.3, 0.6, 0.2, 0.2, 0.2, 0.3, 0.8, 0.9, 0.4, 0.4, 0.2, 0.2, 0.2, 0.2, 0.3, 0.3]

Forecast start time at 7:00 UTC, forecast horizon: 2h
[0.8, 0.2, 0.6, 0.3, 0.4, 0.9, 0.5, 0.4, 0.3, 0.5, 0.3, 0.4, 0.3, 0.2, 0.2, 0.2, 0.4, 0.8, 0.3, 0.2, 0.2, 0.2, 0.3, 0.8, 0.3, 0.2, 0.3, 0.1, 0.2, 0.1, 0.2, 1.0, 0.2, 0.8, 0.6, 0.4, 0.6, 0.9, 1.0, 0.5, 0.6, 0.1, 0.8, 0.1, 0.2, 1.0, 1.0, 0.5, 1.0, 1.0, 0.2, 0.2, 0.0, 0.9, 0.0, 0.5, 1.0, 0.9, 1.0, 1.0, 0.1, 0.2, 0.3, 1.0, 1.0, 0.0, 0.4, 1.0, 1.0, 1.0, 0.8, 0.3, 0.8, 0.4, 0.9, 1.0, 0.7, 0.0, 1.0, 0.8, 0.3, 1.0, 0.7, 1.0, 1.0, 0.8, 0.8, 0.0, 1.0, 0.5, 0.5, 0.6, 0.6, 0.3, 1.0, 0.3, 1.0, 0.1, 0.1, 0.4, 0.8, 0.2, 0.2, 0.6, 0.2, 0.7, 0.8, 0.3, 0.6, 0.2, 0.2, 0.2, 0.3, 0.8, 0.9, 0.4, 0.4, 0.2, 0.6, 0.2, 0.2, 0.3, 0.3]

Forecast start time at 6:00 UTC, forecast horizon: 3h
[0.8, 0.2, 0.6, 0.3, 0.4, 0.9, 0.5, 0.2, 0.3, 0.5, 0.0, 0.4, 0.3, 0.2, 0.0, 0.2, 0.2, 0.8, 0.3, 0.2, 0.2, 0.2, 0.3, 0.8, 0.5, 0.2, 0.3, 0.1, 0.2, 0.1, 0.2, 1.0, 0.2, 0.8, 0.6, 0.2, 0.6, 0.9, 1.0, 0.5, 0.6, 0.1, 0.8, 0.1, 0.2, 1.0, 1.0, 0.2, 1.0, 1.0, 0.2, 0.2, 0.3, 0.9, 0.0, 0.5, 1.0, 0.9, 1.0, 1.0, 0.1, 0.2, 0.3, 1.0, 1.0, 0.0, 0.4, 1.0, 1.0, 1.0, 0.8, 0.3, 0.8, 0.4, 0.9, 1.0, 0.7, 0.0, 1.0, 0.5, 0.3, 1.0, 0.7, 1.0, 1.0, 0.8, 0.8, 0.0, 1.0, 0.5, 0.5, 0.8, 0.7, 0.3, 1.0, 0.3, 1.0, 0.1, 0.1, 0.4, 0.8, 0.2, 0.2, 0.6, 0.2, 0.7, 0.8, 0.3, 0.6, 0.2, 0.2, 0.2, 0.3, 0.8, 0.9, 0.4, 0.2, 0.2, 0.8, 0.2, 0.2, 0.3, 0.5]

Forecast start time at 5:00 UTC, forecast horizon: 4h
[0.8, 0.2, 0.1, 0.3, 0.4, 0.9, 0.5, 0.1, 0.3, 0.8, 0.1, 0.9, 0.3, 0.2, 0.1, 0.2, 0.1, 0.8, 0.2, 0.2, 0.2, 0.2, 0.3, 0.8, 0.6, 0.2, 0.3, 0.1, 0.2, 0.1, 0.2, 1.0, 0.3, 0.8, 0.6, 0.1, 0.6, 0.9, 1.0, 0.5, 0.7, 0.2, 0.8, 0.1, 0.2, 1.0, 1.0, 0.1, 1.0, 1.0, 0.3, 0.2, 0.4, 0.4, 0.0, 0.5, 1.0, 0.9, 0.3, 1.0, 0.2, 0.2, 0.3, 1.0, 1.0, 0.0, 0.4, 1.0, 1.0, 1.0, 0.5, 0.3, 0.8, 0.4, 0.9, 1.0, 0.7, 0.5, 1.0, 0.6, 0.3, 1.0, 0.7, 1.0, 0.3, 0.8, 0.8, 0.0, 1.0, 0.8, 0.5, 0.9, 0.8, 0.3, 1.0, 0.3, 1.0, 0.1, 0.1, 0.4, 0.8, 0.2, 0.2, 0.6, 0.2, 0.7, 0.8, 0.3, 0.6, 0.2, 0.2, 0.2, 0.3, 0.8, 0.9, 0.4, 0.1, 0.2, 0.9, 0.2, 0.2, 0.3, 0.6]
++++++++++++++++++++++++++++++++++++++++++++++++++++++++++++++++++++++++++++++++++++++++++++++++++++++++++++++++++++++++


-----------------------------------------------------
Station name: Liupanshan
LON: 106.200 E
LAT: 35.667  N
Observation data integrity: 100%
-----------------------------------------------------
++++++++++++++++++++++++++++++++++++++++++++++++++++++++++++++++++++++++++++++++++++++++++++++++++++++++++++++++++++++++
Cloud cover observated at 6:00 UTC in 2019 (Jan. Apr. Jul. Oct.):
[0.0, 0.0, 1.0, 1.0, 1.0, 1.0, 1.0, 1.0, 1.0, 1.0, 0.0, 0.2, 1.0, 1.0, 1.0, 1.0, 0.0, 1.0, 0.0, 1.0, 0.0, 0.0, 0.3, 1.0, 0.0, 1.0, 1.0, 1.0, 1.0, 1.0, 0.3, 1.0, 0.8, 1.0, 1.0, 0.0, 1.0, 1.0, 1.0, 1.0, 0.6, 0.0, 1.0, 1.0, 1.0, 0.0, 0.0, 0.0, 0.0, 1.0, 1.0, 0.3, 0.0, 0.0, 1.0, 0.8, 1.0, 1.0, 0.8, 1.0, 1.0, 0.3, 1.0, 0.6, 0.8, 1.0, 1.0, 0.2, 1.0, 0.6, 0.5, 1.0, 1.0, 1.0, 1.0, 1.0, 1.0, 0.2, 1.0, 0.7, 0.2, 1.0, 0.0, 0.0, 0.9, 1.0, 1.0, 0.1, 1.0, 0.8, 1.0, 1.0, 1.0, 1.0, 1.0, 1.0, 0.8, 1.0, 1.0, 1.0, 0.8, 1.0, 1.0, 1.0, 0.2, 0.0, 0.0, 0.5, 1.0, 0.7, 1.0, 1.0, 1.0, 1.0, 1.0, 1.0, 0.0, 0.1, 0.8, 1.0]

Cloud cover predicted by EPM at 6:00 UTC in 2019 (Jan. Apr. Jul. Oct.):
Forecast start time at 5:00 UTC, forecast horizon: 1h
[0.0, 0.0, 1.0, 0.6, 0.6, 0.6, 0.5, 1.0, 0.9, 1.0, 0.0, 0.1, 1.0, 1.0, 1.0, 0.4, 0.0, 0.6, 0.1, 1.0, 0.0, 0.0, 0.0, 1.0, 0.0, 1.0, 0.6, 1.0, 1.0, 1.0, 0.0, 1.0, 1.0, 0.8, 0.9, 0.0, 0.9, 1.0, 0.8, 1.0, 0.4, 0.4, 1.0, 0.9, 1.0, 0.0, 0.0, 0.0, 0.4, 1.0, 1.0, 0.4, 0.0, 0.0, 1.0, 0.6, 1.0, 1.0, 0.7, 0.7, 0.9, 0.1, 0.9, 0.0, 0.6, 1.0, 1.0, 0.6, 1.0, 0.8, 0.1, 0.6, 1.0, 1.0, 1.0, 1.0, 1.0, 0.4, 1.0, 0.2, 0.0, 0.7, 0.0, 0.0, 0.4, 0.9, 0.4, 0.2, 0.5, 0.3, 1.0, 1.0, 1.0, 1.0, 1.0, 1.0, 0.9, 1.0, 0.9, 0.9, 0.9, 1.0, 1.0, 1.0, 0.1, 0.1, 0.0, 0.3, 0.4, 0.8, 1.0, 0.7, 0.5, 1.0, 0.6, 0.8, 0.0, 0.1, 0.9, 1.0]

Forecast start time at 4:00 UTC, forecast horizon: 2h
[0.1, 0.6, 1.0, 0.9, 0.6, 0.8, 0.9, 1.0, 1.0, 1.0, 0.0, 0.7, 1.0, 1.0, 1.0, 0.7, 0.1, 0.7, 0.0, 1.0, 0.1, 0.2, 0.2, 1.0, 0.2, 1.0, 1.0, 0.5, 1.0, 1.0, 0.7, 0.6, 1.0, 0.6, 0.6, 0.0, 0.6, 0.6, 1.0, 1.0, 0.6, 0.0, 1.0, 0.8, 1.0, 0.0, 0.0, 0.0, 0.4, 1.0, 0.5, 0.0, 0.2, 0.0, 0.7, 1.0, 0.4, 1.0, 0.4, 0.4, 0.9, 0.0, 0.5, 0.0, 0.3, 1.0, 1.0, 0.7, 1.0, 0.4, 0.2, 0.6, 1.0, 0.7, 1.0, 0.5, 1.0, 0.2, 1.0, 0.0, 0.0, 0.7, 0.0, 0.0, 0.2, 0.6, 0.6, 0.0, 0.6, 0.5, 0.5, 1.0, 1.0, 1.0, 1.0, 0.8, 0.6, 1.0, 0.7, 0.7, 0.9, 0.8, 0.7, 1.0, 0.4, 0.0, 0.0, 0.1, 0.6, 1.0, 0.8, 1.0, 0.6, 1.0, 0.5, 1.0, 0.0, 0.0, 1.0, 1.0]

Forecast start time at 3:00 UTC, forecast horizon: 3h
[0.1, 0.2, 0.8, 0.9, 0.5, 0.9, 0.7, 1.0, 0.2, 1.0, 0.7, 0.1, 1.0, 1.0, 1.0, 0.6, 0.0, 1.0, 0.0, 1.0, 0.0, 0.0, 1.0, 1.0, 0.6, 1.0, 1.0, 0.8, 1.0, 1.0, 0.1, 0.4, 1.0, 0.9, 0.5, 0.0, 0.6, 1.0, 1.0, 1.0, 1.0, 0.9, 0.6, 0.4, 0.4, 1.0, 0.0, 0.0, 0.0, 0.1, 1.0, 0.4, 0.2, 0.0, 0.6, 0.0, 1.0, 0.6, 1.0, 1.0, 0.4, 0.2, 0.2, 0.1, 0.0, 0.9, 0.1, 0.4, 0.7, 0.4, 0.6, 0.8, 0.4, 0.8, 0.4, 1.0, 1.0, 1.0, 1.0, 1.0, 0.0, 1.0, 0.0, 0.0, 0.8, 0.0, 0.0, 0.4, 0.7, 0.4, 0.7, 0.4, 0.7, 0.8, 1.0, 1.0, 0.9, 1.0, 0.9, 1.0, 1.0, 0.9, 0.3, 0.0, 1.0, 1.0, 1.0, 0.2, 0.0, 0.0, 0.6, 0.4, 0.8, 0.9, 0.8, 1.0, 1.0, 1.0, 0.1, 0.0, 0.0, 1.0, 1.0]

Forecast start time at 2:00 UTC, forecast horizon: 4h
[0.1, 0.6, 1.0, 1.0, 1.0, 0.8, 0.6, 1.0, 0.8, 1.0, 0.5, 0.2, 0.2, 1.0, 1.0, 1.0, 0.5, 1.0, 0.0, 1.0, 0.5, 0.5, 1.0, 1.0, 0.5, 1.0, 0.6, 1.0, 0.5, 1.0, 0.9, 0.5, 0.9, 0.3, 0.3, 0.5, 0.8, 0.2, 1.0, 0.9, 1.0, 0.9, 0.7, 0.5, 1.0, 0.9, 0.1, 0.0, 0.4, 0.5, 1.0, 0.5, 0.5, 0.0, 1.0, 0.0, 0.6, 0.5, 0.8, 0.9, 0.5, 0.6, 0.5, 1.0, 0.0, 0.5, 0.0, 0.0, 1.0, 0.5, 0.0, 0.5, 0.1, 0.2, 0.5, 0.5, 1.0, 0.6, 0.6, 1.0, 0.0, 1.0, 0.3, 0.0, 0.9, 0.0, 0.0, 0.6, 0.4, 0.4, 0.4, 0.5, 0.6, 0.5, 1.0, 1.0, 1.0, 0.6, 1.0, 0.7, 1.0, 1.0, 1.0, 0.0, 0.5, 0.8, 1.0, 0.0, 0.0, 0.2, 0.7, 0.9, 1.0, 0.6, 1.0, 1.0, 0.8, 1.0, 0.5, 0.0, 0.0, 0.4, 1.0]
++++++++++++++++++++++++++++++++++++++++++++++++++++++++++++++++++++++++++++++++++++++++++++++++++++++++++++++++++++++++
Cloud cover observated at 9:00 UTC in 2019 (Jan. Apr. Jul. Oct.):
[0.0, 0.0, 1.0, 1.0, 1.0, 1.0, 1.0, 0.8, 1.0, 1.0, 0.0, 0.0, 1.0, 1.0, 1.0, 0.5, 0.0, 1.0, 1.0, 1.0, 0.0, 0.0, 0.0, 1.0, 0.4, 1.0, 0.4, 1.0, 0.6, 1.0, 0.0, 1.0, 1.0, 0.7, 0.4, 0.0, 1.0, 1.0, 1.0, 0.4, 0.3, 0.2, 0.6, 1.0, 0.8, 0.0, 0.0, 0.0, 0.2, 1.0, 1.0, 1.0, 1.0, 0.0, 0.6, 0.0, 1.0, 1.0, 1.0, 1.0, 0.8, 0.8, 1.0, 1.0, 0.3, 0.8, 0.6, 0.4, 1.0, 0.0, 0.5, 1.0, 1.0, 0.6, 0.2, 1.0, 1.0, 1.0, 1.0, 1.0, 0.2, 1.0, 0.5, 0.1, 1.0, 0.2, 0.2, 0.8, 0.6, 0.2, 0.1, 0.3, 0.8, 1.0, 0.8, 1.0, 1.0, 1.0, 1.0, 1.0, 1.0, 1.0, 1.0, 0.7, 1.0, 0.6, 0.0, 0.3, 0.0, 0.2, 0.8, 1.0, 1.0, 0.0, 1.0, 1.0, 1.0, 1.0, 1.0, 0.0, 0.3, 0.8, 1.0]

Cloud cover predicted by EPM at 9:00 UTC in 2019 (Jan. Apr. Jul. Oct.):
Forecast start time at 8:00 UTC, forecast horizon: 1h
[0.7, 0.6, 1.0, 1.0, 0.8, 1.0, 1.0, 1.0, 1.0, 0.9, 0.5, 0.4, 1.0, 1.0, 1.0, 0.7, 0.5, 1.0, 0.8, 1.0, 0.1, 0.4, 0.7, 1.0, 0.7, 1.0, 0.8, 1.0, 0.9, 1.0, 0.4, 0.3, 1.0, 1.0, 0.9, 0.0, 0.8, 0.9, 1.0, 0.3, 0.3, 0.0, 0.9, 1.0, 0.7, 0.2, 0.0, 0.0, 0.2, 1.0, 1.0, 1.0, 0.6, 0.3, 0.0, 0.2, 1.0, 0.6, 0.4, 1.0, 0.0, 0.9, 1.0, 1.0, 0.0, 0.4, 0.0, 0.0, 1.0, 0.6, 0.2, 1.0, 0.9, 0.0, 0.2, 1.0, 1.0, 0.9, 1.0, 1.0, 0.0, 1.0, 0.3, 0.0, 1.0, 0.0, 0.1, 0.6, 0.4, 0.0, 0.3, 0.0, 0.5, 1.0, 1.0, 0.9, 1.0, 0.8, 1.0, 1.0, 1.0, 0.8, 0.9, 0.5, 1.0, 0.9, 0.4, 0.0, 0.0, 0.2, 0.6, 0.9, 1.0, 0.7, 0.9, 1.0, 0.9, 1.0, 1.0, 0.4, 0.6, 0.9, 0.9]

Forecast start time at 7:00 UTC, forecast horizon: 2h
[0.8, 0.8, 1.0, 1.0, 0.8, 1.0, 1.0, 1.0, 1.0, 0.9, 0.5, 0.4, 1.0, 1.0, 1.0, 0.7, 0.5, 1.0, 0.8, 1.0, 0.1, 0.4, 0.8, 1.0, 0.7, 1.0, 0.8, 1.0, 0.9, 1.0, 0.4, 0.2, 1.0, 1.0, 0.9, 0.0, 0.8, 0.9, 1.0, 0.3, 0.3, 0.0, 0.9, 1.0, 0.7, 0.2, 0.0, 0.0, 0.2, 1.0, 1.0, 1.0, 0.2, 0.3, 0.2, 0.2, 1.0, 0.6, 0.2, 1.0, 0.0, 0.9, 1.0, 1.0, 0.0, 0.4, 0.2, 0.0, 1.0, 0.8, 0.2, 1.0, 0.9, 0.2, 0.2, 1.0, 1.0, 0.9, 1.0, 1.0, 0.0, 1.0, 0.3, 0.0, 1.0, 0.0, 0.1, 0.6, 0.4, 0.0, 0.3, 0.0, 0.5, 1.0, 1.0, 0.9, 1.0, 0.8, 1.0, 1.0, 1.0, 0.8, 0.9, 0.5, 1.0, 0.9, 0.8, 0.0, 0.0, 0.2, 0.6, 0.9, 1.0, 0.8, 0.9, 1.0, 0.9, 1.0, 1.0, 0.4, 0.6, 0.9, 0.9]

Forecast start time at 6:00 UTC, forecast horizon: 3h
[0.9, 0.9, 1.0, 1.0, 0.8, 1.0, 1.0, 1.0, 1.0, 0.9, 0.9, 0.4, 1.0, 1.0, 1.0, 0.7, 0.9, 1.0, 0.8, 1.0, 0.1, 0.4, 0.9, 1.0, 0.7, 1.0, 0.8, 1.0, 0.9, 1.0, 0.4, 0.1, 1.0, 1.0, 0.5, 0.0, 0.8, 0.9, 1.0, 0.3, 0.3, 0.0, 0.9, 1.0, 0.7, 0.2, 0.0, 0.0, 0.2, 1.0, 1.0, 1.0, 0.1, 0.3, 0.3, 0.2, 1.0, 0.6, 0.1, 1.0, 0.1, 0.9, 1.0, 1.0, 0.0, 0.4, 0.3, 0.0, 1.0, 0.9, 0.2, 1.0, 0.9, 0.3, 0.2, 1.0, 1.0, 0.9, 1.0, 1.0, 0.0, 1.0, 0.3, 0.0, 1.0, 0.0, 0.1, 0.6, 0.4, 0.0, 0.3, 0.0, 0.5, 1.0, 1.0, 0.9, 1.0, 0.8, 1.0, 1.0, 1.0, 0.8, 0.9, 0.5, 1.0, 0.9, 0.9, 0.0, 0.0, 0.2, 0.6, 0.9, 1.0, 0.9, 0.9, 1.0, 0.9, 1.0, 1.0, 0.4, 0.6, 0.9, 0.9]

Forecast start time at 5:00 UTC, forecast horizon: 4h
[0.9, 0.9, 1.0, 1.0, 0.8, 1.0, 1.0, 1.0, 1.0, 0.9, 0.9, 0.9, 1.0, 1.0, 1.0, 0.7, 0.9, 1.0, 0.8, 1.0, 0.1, 0.9, 0.9, 1.0, 0.7, 1.0, 0.5, 1.0, 0.9, 1.0, 0.9, 0.1, 1.0, 1.0, 0.5, 0.0, 0.8, 0.9, 1.0, 0.3, 0.3, 0.0, 0.9, 1.0, 0.7, 0.2, 0.0, 0.0, 0.2, 1.0, 1.0, 1.0, 0.1, 0.3, 0.3, 0.2, 1.0, 0.1, 0.1, 1.0, 0.1, 0.9, 1.0, 1.0, 0.0, 0.1, 0.3, 0.5, 1.0, 0.9, 0.2, 1.0, 0.9, 0.3, 0.2, 1.0, 1.0, 0.9, 1.0, 1.0, 0.0, 1.0, 0.3, 0.0, 1.0, 0.0, 0.1, 0.6, 0.4, 0.0, 0.3, 0.0, 0.5, 1.0, 1.0, 0.9, 1.0, 0.8, 1.0, 1.0, 1.0, 0.8, 0.9, 0.5, 1.0, 0.9, 0.9, 0.0, 0.0, 0.2, 0.6, 0.9, 1.0, 0.9, 0.9, 1.0, 0.9, 1.0, 1.0, 0.9, 0.6, 0.9, 0.9]

++++++++++++++++++++++++++++++++++++++++++++++++++++++++++++++++++++++++++++++++++++++++++++++++++++++++++++++++++++++++
-----------------------------------------------------
Station name: Xilinhot
LON: 116.117 E
LAT: 43.950  N
Observation data integrity: 99.945%
-----------------------------------------------------
++++++++++++++++++++++++++++++++++++++++++++++++++++++++++++++++++++++++++++++++++++++++++++++++++++++++++++++++++++++++
Cloud cover observated at 6:00 UTC in 2019 (Jan. Apr. Jul. Oct.):
[0.0, 0.0, 1.0, 0.0, 0.3, 1.0, 0.0, 0.0, 0.6, 0.2, 0.0, 0.3, 0.2, 1.0, 0.0, 0.0, 0.0, 0.0, 0.2, 0.8, 0.3, 0.0, 0.7, 0.1, 0.0, 1.0, 0.0, 0.3, 0.0, 0.0, 0.3, 0.0, 0.0, 0.1, 1.0, 1.0, 0.0, 0.1, 0.8, 0.4, 0.3, 1.0, 1.0, 1.0, 1.0, 0.5, 1.0, 0.2, 0.8, 0.0, 0.4, 1.0, 0.8, 0.1, 0.0, 0.8, 0.8, 1.0, 0.9, 0.4, 0.6, 1.0, 1.0, 0.2, 0.3, 1.0, 1.0, 0.8, 0.9, 0.2, 0.4, 0.3, 0.2, 1.0, 0.7, 0.7, 1.0, 0.8, 0.0, 1.0, 0.2, 0.3, 0.7, 0.7, 1.0, 0.0, 0.9, 0.3, 0.4, 0.4, 1.0, 1.0, 0.4, 0.0, 0.1, 0.7, 0.0, 0.0, 0.0, 0.6, 0.4, 0.0, 0.0, 0.0, 0.1, 1.0, 1.0, 0.3, 0.0, 0.0, 0.0, 0.0, 1.0, 0.3, 1.0, 0.1, 0.9, 0.0, 0.0, 0.0]

Cloud cover predicted by EPM at 6:00 UTC in 2019 (Jan. Apr. Jul. Oct.):
Forecast start time at 5:00 UTC, forecast horizon: 1h
[0.3, 0.4, 0.9, 0.5, 0.5, 1.0, 0.4, 0.6, 1.0, 0.5, 0.6, 0.6, 0.5, 0.9, 0.7, 0.3, 0.3, 0.5, 0.5, 0.4, 0.4, 0.6, 1.0, 0.4, 0.4, 1.0, 0.6, 0.7, 0.4, 0.2, 0.4, 0.2, 0.1, 0.1, 1.0, 1.0, 0.1, 0.2, 1.0, 0.8, 0.2, 0.9, 1.0, 0.8, 0.9, 0.1, 0.9, 0.1, 0.2, 0.1, 0.3, 1.0, 1.0, 0.1, 0.1, 0.2, 0.9, 1.0, 1.0, 0.4, 0.8, 1.0, 1.0, 0.2, 0.3, 1.0, 1.0, 0.9, 1.0, 0.2, 0.7, 0.8, 0.2, 1.0, 1.0, 1.0, 1.0, 0.4, 0.0, 1.0, 0.0, 0.1, 0.9, 1.0, 1.0, 0.0, 0.9, 0.3, 0.8, 0.7, 0.8, 1.0, 0.5, 0.1, 0.1, 0.9, 0.1, 0.1, 0.1, 0.9, 0.5, 0.1, 0.1, 0.1, 0.1, 1.0, 0.9, 0.1, 0.1, 0.1, 0.1, 0.2, 1.0, 1.0, 0.9, 0.4, 0.9, 0.2, 0.1, 0.1]

Forecast start time at 4:00 UTC, forecast horizon: 2h
[0.1, 0.1, 0.7, 0.2, 0.7, 1.0, 0.3, 0.3, 0.8, 0.5, 0.3, 0.6, 0.4, 1.0, 0.3, 0.7, 0.3, 0.0, 0.9, 0.8, 1.0, 0.3, 1.0, 0.0, 0.3, 1.0, 0.4, 0.6, 0.4, 0.0, 0.6, 0.2, 0.4, 0.2, 0.7, 0.6, 0.0, 0.6, 1.0, 0.7, 0.1, 0.9, 0.5, 0.4, 0.8, 0.6, 0.5, 0.6, 0.2, 0.0, 0.0, 0.8, 0.8, 0.0, 0.2, 0.1, 1.0, 1.0, 0.9, 0.3, 0.7, 1.0, 1.0, 0.0, 0.1, 0.5, 1.0, 0.5, 0.8, 0.3, 0.2, 0.6, 0.3, 0.8, 0.5, 0.9, 0.9, 0.4, 0.0, 1.0, 0.1, 0.5, 0.5, 0.6, 0.7, 0.0, 1.0, 0.0, 0.5, 0.2, 0.7, 1.0, 1.0, 0.0, 0.0, 0.4, 0.0, 0.1, 0.0, 1.0, 0.6, 0.2, 0.1, 0.1, 0.0, 1.0, 0.6, 0.1, 0.1, 0.2, 0.3, 0.3, 1.0, 1.0, 0.7, 0.5, 1.0, 0.6, 0.1, 0.0]

Forecast start time at 3:00 UTC, forecast horizon: 3h
[0.0, 0.4, 1.0, 0.4, 1.0, 1.0, 0.7, 0.4, 1.0, 0.8, 0.4, 0.8, 1.0, 1.0, 0.4, 0.7, 0.0, 0.2, 0.7, 1.0, 1.0, 0.0, 0.8, 0.3, 0.2, 1.0, 0.6, 1.0, 0.0, 0.2, 0.4, 0.2, 0.0, 0.1, 1.0, 0.2, 0.3, 0.2, 1.0, 0.4, 0.6, 0.5, 0.5, 0.7, 1.0, 0.6, 0.0, 1.0, 0.6, 1.0, 0.0, 0.2, 0.9, 1.0, 1.0, 0.0, 0.2, 0.0, 0.6, 1.0, 0.0, 0.6, 0.5, 1.0, 1.0, 1.0, 0.3, 0.6, 0.6, 1.0, 0.9, 1.0, 0.3, 0.9, 0.8, 0.2, 0.9, 0.4, 0.7, 0.9, 0.4, 0.0, 0.8, 0.8, 0.6, 1.0, 0.9, 0.5, 0.0, 0.1, 0.8, 0.2, 0.0, 0.4, 1.0, 1.0, 0.3, 0.4, 1.0, 0.3, 0.0, 0.2, 0.8, 0.2, 0.1, 0.0, 0.4, 0.1, 1.0, 0.5, 0.2, 0.1, 0.3, 0.0, 0.2, 1.0, 0.8, 0.9, 0.6, 1.0, 0.3, 0.4, 0.4]

Forecast start time at 2:00 UTC, forecast horizon: 4h
[0.0, 0.4, 1.0, 0.4, 0.0, 1.0, 0.4, 0.4, 0.8, 0.0, 0.0, 0.5, 0.5, 1.0, 0.4, 0.4, 0.5, 0.4, 0.6, 1.0, 0.0, 0.4, 0.0, 0.0, 0.0, 1.0, 0.4, 1.0, 0.5, 0.2, 0.9, 0.4, 0.4, 0.9, 1.0, 1.0, 0.4, 0.3, 0.1, 1.0, 0.8, 0.5, 0.8, 1.0, 1.0, 0.8, 0.0, 1.0, 0.0, 1.0, 0.0, 0.0, 0.6, 0.0, 1.0, 0.7, 0.8, 0.9, 0.0, 0.5, 0.0, 0.2, 1.0, 0.1, 1.0, 1.0, 1.0, 0.0, 0.6, 1.0, 0.5, 0.4, 1.0, 0.8, 1.0, 0.2, 0.4, 0.6, 0.8, 1.0, 0.4, 0.1, 1.0, 0.1, 0.6, 1.0, 0.9, 0.9, 0.1, 0.8, 1.0, 0.6, 0.1, 0.6, 1.0, 0.5, 0.2, 0.8, 1.0, 0.4, 0.4, 0.2, 0.0, 0.9, 0.0, 0.0, 0.4, 0.6, 0.9, 0.9, 0.0, 0.4, 0.3, 0.4, 0.3, 1.0, 0.7, 1.0, 0.4, 1.0, 0.4, 0.4, 0.5]
++++++++++++++++++++++++++++++++++++++++++++++++++++++++++++++++++++++++++++++++++++++++++++++++++++++++++++++++++++++++


Cloud cover observated at 9:00 UTC in 2019 (Jan. Apr. Jul. Oct.):
[0.0, 0.2, 0.6, 0.0, 1.0, 1.0, 0.0, 0.0, 0.3, 0.0, 0.0, 0.0, 0.5, 1.0, 0.0, 0.0, 0.8, 0.0, 0.1, 1.0, 0.3, 0.0, 0.8, 0.1, 0.0, 0.6, 0.0, 0.6, 1.0, 0.0, 0.2, 0.3, 0.0, 0.0, 1.0, 0.3, 0.5, 0.0, 0.8, 0.6, 0.5, 0.0, 0.4, 1.0, 1.0, 1.0, 1.0, 1.0, 1.0, 1.0, 0.0, 0.9, 1.0, 1.0, 1.0, 0.4, 1.0, 0.6, 1.0, 0.6, 0.2, 0.9, 0.8, 0.4, 0.9, 1.0, 0.2, 0.2, 1.0, 1.0, 1.0, 1.0, 0.3, 0.8, 0.5, 0.3, 1.0, 0.3, 0.8, 1.0, 0.2, 0.5, 1.0, 0.4, 0.2, 0.2, 0.7, 1.0, 0.0, 0.4, 0.5, 0.6, 0.7, 0.6, 1.0, 0.1, 0.0, 0.0, 0.0, 0.0, 0.0, 0.0, 0.0, 1.0, 0.0, 0.0, 0.0, 0.2, 1.0, 0.7, 0.4, 0.0, 0.0, 0.8, 0.5, 1.0, 0.0, 0.8, 0.7, 0.1, 0.0, 0.6, 0.0]

Cloud cover predicted by EPM at 6:00 UTC in 2019 (Jan. Apr. Jul. Oct.):
Forecast start time at 8:00 UTC, forecast horizon: 1h
[0.0, 0.0, 0.0, 0.0, 0.8, 0.8, 0.0, 0.0, 0.0, 0.0, 0.0, 0.0, 0.0, 0.8, 0.0, 0.1, 0.8, 0.2, 0.8, 0.8, 0.7, 0.2, 0.2, 0.1, 0.2, 0.7, 0.3, 0.2, 0.4, 0.3, 0.3, 0.6, 0.6, 0.4, 0.9, 0.0, 0.7, 0.5, 0.9, 0.9, 0.9, 0.0, 0.5, 0.8, 0.8, 0.6, 1.0, 1.0, 1.0, 1.0, 0.3, 1.0, 0.8, 1.0, 0.8, 1.0, 1.0, 0.6, 1.0, 0.6, 0.0, 1.0, 0.7, 0.4, 1.0, 1.0, 0.2, 0.2, 1.0, 1.0, 1.0, 1.0, 0.5, 0.9, 0.9, 0.3, 1.0, 0.7, 0.8, 1.0, 0.0, 0.6, 1.0, 0.5, 0.2, 0.1, 0.6, 1.0, 0.0, 0.3, 0.4, 0.9, 0.8, 0.9, 1.0, 0.2, 0.2, 0.2, 0.2, 0.2, 0.4, 0.4, 0.5, 0.5, 0.4, 0.3, 0.4, 0.0, 0.6, 0.5, 1.0, 0.4, 0.5, 0.4, 1.0, 1.0, 0.7, 0.5, 0.8, 0.6, 0.6, 0.5, 0.2]

Forecast start time at 7:00 UTC, forecast horizon: 2h
[0.0, 0.0, 0.0, 0.0, 0.4, 0.4, 0.0, 0.0, 0.0, 0.0, 0.0, 0.0, 0.1, 0.4, 0.0, 0.1, 0.8, 0.6, 0.5, 0.4, 0.7, 0.6, 0.2, 0.5, 0.6, 0.7, 0.3, 0.2, 0.4, 0.3, 0.3, 0.6, 0.6, 0.4, 0.9, 0.0, 0.7, 0.6, 0.9, 0.9, 0.9, 0.0, 0.5, 0.8, 0.8, 0.6, 1.0, 1.0, 1.0, 1.0, 0.3, 1.0, 0.4, 1.0, 0.4, 0.2, 1.0, 0.6, 1.0, 0.6, 0.0, 1.0, 0.7, 0.4, 1.0, 1.0, 0.2, 0.2, 1.0, 1.0, 1.0, 1.0, 0.5, 0.9, 0.9, 0.3, 1.0, 0.7, 0.8, 1.0, 0.0, 0.6, 1.0, 0.5, 0.2, 0.1, 0.6, 1.0, 0.0, 0.3, 0.4, 0.9, 0.8, 0.9, 1.0, 0.2, 0.2, 0.2, 0.2, 0.2, 0.4, 0.4, 0.6, 0.4, 0.4, 0.3, 0.4, 0.4, 0.6, 0.5, 0.2, 0.4, 0.6, 0.4, 0.1, 1.0, 0.6, 0.5, 0.8, 0.5, 0.6, 0.5, 0.6]

Forecast start time at 6:00 UTC, forecast horizon: 3h
[0.0, 0.0, 0.1, 0.0, 0.3, 0.3, 0.0, 0.0, 0.0, 0.0, 0.0, 0.0, 0.2, 0.3, 0.0, 0.1, 0.8, 0.7, 0.6, 0.3, 0.7, 0.7, 0.1, 0.6, 0.7, 0.7, 0.3, 0.2, 0.3, 0.3, 0.3, 0.6, 0.7, 0.4, 0.9, 0.0, 0.7, 0.7, 0.9, 0.9, 0.9, 0.0, 0.5, 0.8, 0.8, 0.6, 1.0, 1.0, 1.0, 1.0, 0.3, 1.0, 0.3, 1.0, 0.3, 0.3, 1.0, 0.6, 1.0, 0.6, 0.0, 1.0, 0.7, 0.4, 1.0, 1.0, 0.2, 0.2, 1.0, 1.0, 1.0, 1.0, 0.5, 0.9, 0.9, 0.3, 1.0, 0.7, 0.8, 1.0, 0.0, 0.6, 1.0, 0.5, 0.2, 0.1, 0.6, 1.0, 0.0, 0.3, 0.4, 0.9, 0.8, 0.9, 1.0, 0.2, 0.2, 0.2, 0.2, 0.2, 0.4, 0.4, 0.7, 0.3, 0.4, 0.3, 0.4, 0.5, 0.6, 0.5, 0.3, 0.4, 0.7, 0.4, 0.2, 1.0, 0.7, 0.5, 0.8, 0.6, 0.7, 0.5, 0.7]

Forecast start time at 5:00 UTC, forecast horizon: 4h
[0.0, 0.0, 0.2, 0.0, 0.2, 0.2, 0.0, 0.0, 0.0, 0.0, 0.0, 0.0, 0.3, 0.2, 0.0, 0.1, 0.8, 0.8, 0.7, 0.2, 0.7, 0.8, 0.0, 0.7, 0.8, 0.7, 0.3, 0.2, 0.2, 0.3, 0.3, 0.6, 0.8, 0.4, 0.9, 0.0, 0.7, 0.8, 0.9, 0.9, 0.9, 0.0, 0.5, 0.8, 0.8, 0.6, 1.0, 1.0, 1.0, 1.0, 0.3, 1.0, 0.2, 1.0, 0.2, 0.4, 1.0, 0.6, 1.0, 0.6, 0.0, 1.0, 0.7, 0.4, 1.0, 1.0, 0.2, 0.2, 1.0, 1.0, 1.0, 1.0, 0.5, 0.9, 0.9, 0.3, 1.0, 0.7, 0.8, 1.0, 0.0, 0.6, 1.0, 0.5, 0.2, 0.1, 0.6, 1.0, 0.0, 0.3, 0.4, 0.9, 0.8, 0.9, 1.0, 0.2, 0.2, 0.2, 0.2, 0.2, 0.4, 0.4, 0.8, 0.2, 0.4, 0.3, 0.4, 0.6, 0.6, 0.5, 0.4, 0.4, 0.8, 0.4, 0.3, 1.0, 0.8, 0.5, 0.8, 0.7, 0.8, 0.5, 0.8]


++++++++++++++++++++++++++++++++++++++++++++++++++++++++++++++++++++++++++++++++++++++++++++++++++++++++++++++++++++++++
-----------------------------------------------------
Station name: Changchun
LON: 125.217 E
LAT: 43.900  N
Observation data integrity: 99.890%
-----------------------------------------------------
++++++++++++++++++++++++++++++++++++++++++++++++++++++++++++++++++++++++++++++++++++++++++++++++++++++++++++++++++++++++
Cloud cover observated at 6:00 UTC in 2019 (Jan. Apr. Jul. Oct.):
[0.4, 0.0, 0.0, 0.0, 0.0, 1.0, 0.3, 0.0, 0.0, 0.0, 0.0, 1.0, 1.0, 1.0, 0.1, 0.0, 0.0, 0.0, 0.6, 0.0, 1.0, 0.2, 0.0, 0.0, 1.0, 0.0, 0.0, 0.0, 0.3, 0.5, 0.0, 0.8, 0.8, 0.4, 1.0, 0.8, 0.8, 1.0, 1.0, 1.0, 0.6, 0.8, 1.0, 0.0, 0.0, 1.0, 1.0, 0.0, 0.0, 1.0, 0.0, 1.0, 1.0, 1.0, 0.4, 0.4, 0.6, 0.8, 1.0, 0.3, 1.0, 0.0, 1.0, 0.0, 1.0, 0.4, 1.0, 1.0, 1.0, 1.0, 0.4, 0.7, 0.4, 1.0, 1.0, 0.9, 1.0, 1.0, 1.0, 0.3, 1.0, 0.2, 1.0, 1.0, 0.9, 0.0, 1.0, 0.4, 0.6, 0.0, 0.0, 1.0, 1.0, 0.0, 0.8, 0.0, 0.0, 0.0, 1.0, 0.0, 0.0, 0.8, 0.0, 0.3, 0.0, 0.4, 0.6, 0.0, 1.0, 0.0, 0.0, 0.0, 0.6, 1.0, 0.0, 0.0, 1.0, 0.2, 0.3, 0.0]

Cloud cover predicted by EPM at 6:00 UTC in 2019 (Jan. Apr. Jul. Oct.):
Forecast start time at 5:00 UTC, forecast horizon: 1h
[0.6, 0.8, 0.7, 0.6, 0.7, 0.7, 0.7, 0.5, 0.6, 0.6, 0.7, 1.0, 1.0, 1.0, 0.4, 0.4, 0.2, 0.5, 1.0, 0.2, 1.0, 0.7, 0.5, 0.4, 1.0, 0.6, 0.4, 0.6, 0.6, 0.3, 0.5, 0.8, 0.8, 0.8, 1.0, 0.6, 0.8, 1.0, 1.0, 1.0, 0.8, 0.8, 1.0, 0.1, 0.3, 0.8, 1.0, 0.0, 0.1, 1.0, 0.1, 1.0, 1.0, 1.0, 0.6, 0.4, 0.4, 1.0, 1.0, 0.0, 1.0, 0.0, 1.0, 0.0, 1.0, 0.0, 1.0, 1.0, 1.0, 1.0, 0.6, 0.8, 0.8, 1.0, 1.0, 0.8, 0.9, 1.0, 1.0, 0.1, 1.0, 0.4, 1.0, 0.5, 0.9, 0.0, 1.0, 0.1, 0.3, 0.1, 0.1, 1.0, 1.0, 0.0, 1.0, 0.0, 0.0, 0.0, 1.0, 0.0, 0.0, 0.5, 0.0, 0.0, 0.1, 0.2, 0.6, 0.5, 0.9, 0.0, 0.2, 0.4, 0.9, 1.0, 0.1, 0.2, 1.0, 0.1, 0.2, 0.2]

Forecast start time at 4:00 UTC, forecast horizon: 2h
[0.4, 0.4, 0.0, 0.3, 0.5, 1.0, 0.8, 0.2, 0.4, 0.6, 0.3, 0.8, 1.0, 0.6, 0.3, 0.5, 0.6, 0.6, 1.0, 0.4, 0.6, 0.2, 0.4, 0.7, 1.0, 0.4, 0.4, 0.1, 0.6, 0.7, 0.7, 0.6, 1.0, 0.5, 0.6, 0.7, 0.6, 1.0, 0.3, 0.8, 0.4, 0.6, 0.9, 0.4, 0.5, 0.6, 1.0, 0.2, 0.2, 0.8, 0.0, 0.6, 0.8, 1.0, 0.3, 0.6, 0.0, 0.5, 0.0, 1.0, 0.0, 1.0, 0.0, 0.6, 0.6, 0.6, 0.4, 0.5, 1.0, 0.7, 0.7, 1.0, 1.0, 0.6, 0.7, 1.0, 1.0, 0.0, 0.8, 1.0, 1.0, 0.1, 0.0, 1.0, 1.0, 0.0, 0.2, 0.0, 0.4, 0.0, 0.8, 0.1, 0.0, 1.0, 0.0, 0.8, 0.2, 0.1, 0.8, 0.4, 0.7, 0.1, 0.0, 0.2, 0.6, 1.0, 0.4]

Forecast start time at 3:00 UTC, forecast horizon: 3h
[0.4, 0.4, 0.6, 0.6, 0.6, 0.6, 0.5, 0.4, 0.4, 0.4, 0.7, 1.0, 1.0, 0.4, 0.4, 0.5, 0.7, 0.4, 0.8, 0.4, 0.8, 0.6, 0.4, 0.3, 1.0, 0.2, 0.4, 0.7, 0.2, 0.5, 0.4, 1.0, 1.0, 1.0, 0.6, 0.4, 0.4, 1.0, 0.2, 0.4, 1.0, 0.8, 0.5, 1.0, 0.4, 0.0, 1.0, 0.6, 0.1, 0.0, 0.8, 0.0, 0.6, 0.8, 1.0, 1.0, 0.8, 0.6, 0.0, 1.0, 0.6, 0.8, 0.1, 0.8, 0.1, 0.6, 0.0, 0.6, 0.0, 0.6, 1.0, 0.6, 1.0, 0.8, 0.2, 0.6, 0.5, 0.7, 0.8, 0.4, 0.6, 1.0, 0.0, 0.4, 0.0, 1.0, 0.5, 1.0, 0.4, 0.8, 1.0, 0.0, 0.4, 0.0, 1.0, 0.9, 0.5, 0.6, 0.4, 0.2, 0.6, 1.0, 0.1, 0.0, 0.9, 0.1, 0.8, 0.1, 0.7, 0.8, 0.4, 1.0, 0.4, 0.4, 0.2, 0.6, 0.9, 0.5, 0.2, 0.9, 0.6, 0.5, 0.2]

Forecast start time at 2:00 UTC, forecast horizon: 4h
[0.4, 0.4, 0.4, 0.4, 0.5, 0.7, 1.0, 0.0, 0.0, 0.2, 0.4, 1.0, 1.0, 0.6, 1.0, 0.4, 0.9, 0.4, 0.2, 0.4, 0.2, 1.0, 0.0, 0.4, 1.0, 0.9, 0.4, 0.0, 0.4, 0.8, 0.0, 0.7, 0.5, 0.0, 0.6, 1.0, 0.7, 1.0, 1.0, 1.0, 1.0, 0.8, 0.6, 1.0, 0.4, 0.0, 0.9, 0.6, 0.7, 0.4, 1.0, 0.4, 1.0, 0.6, 1.0, 1.0, 0.7, 0.3, 0.9, 0.0, 0.6, 0.8, 0.0, 0.4, 0.9, 0.6, 0.0, 0.7, 0.0, 0.6, 0.4, 0.8, 0.7, 0.3, 0.5, 0.6, 0.5, 0.6, 1.0, 0.3, 0.6, 1.0, 0.0, 0.6, 0.0, 1.0, 1.0, 0.8, 0.0, 1.0, 0.0, 0.8, 0.1, 0.0, 1.0, 1.0, 0.0, 1.0, 0.0, 0.1, 0.0, 0.8, 0.5, 0.0, 1.0, 0.4, 0.1, 0.0, 0.8, 0.5, 0.4, 0.6, 0.4, 0.4, 0.5, 0.4, 1.0, 0.8, 0.2, 0.4, 1.0, 0.2, 0.9]
++++++++++++++++++++++++++++++++++++++++++++++++++++++++++++++++++++++++++++++++++++++++++++++++++++++++++++++++++++++++

Cloud cover observated at 9:00 UTC in 2019 (Jan. Apr. Jul. Oct.):
[0.2, 0.0, 0.6, 0.0, 0.0, 1.0, 0.0, 0.0, 0.0, 0.0, 0.0, 1.0, 1.0, 1.0, 0.0, 0.3, 0.0, 0.0, 0.3, 0.3, 0.0, 1.0, 0.0, 0.6, 1.0, 0.0, 0.8, 0.0, 0.0, 0.0, 0.0, 0.8, 0.0, 0.4, 1.0, 0.4, 0.8, 0.6, 0.4, 1.0, 1.0, 0.0, 1.0, 0.2, 0.0, 0.0, 0.3, 1.0, 0.0, 0.0, 0.6, 0.0, 1.0, 1.0, 1.0, 1.0, 0.2, 0.2, 0.8, 0.4, 1.0, 1.0, 1.0, 0.1, 0.1, 1.0, 0.0, 0.4, 0.3, 1.0, 1.0, 1.0, 1.0, 0.6, 1.0, 0.4, 1.0, 1.0, 0.6, 0.8, 1.0, 1.0, 0.0, 1.0, 1.0, 1.0, 0.7, 0.9, 0.0, 1.0, 0.4, 1.0, 0.0, 0.2, 1.0, 0.2, 0.0, 0.3, 0.0, 0.0, 0.0, 0.2, 0.3, 0.0, 0.6, 0.0, 1.0, 0.0, 1.0, 0.7, 0.0, 0.2, 0.0, 0.0, 0.8, 0.9, 1.0, 0.0, 0.2, 1.0, 0.0, 0.0, 0.0]

Cloud cover predicted by EPM at 6:00 UTC in 2019 (Jan. Apr. Jul. Oct.):
Forecast start time at 8:00 UTC, forecast horizon: 1h
[0.0, 0.0, 0.0, 0.0, 0.0, 0.6, 0.0, 0.0, 0.0, 0.0, 0.0, 0.6, 0.6, 0.6, 0.0, 0.0, 0.0, 0.0, 0.0, 0.0, 0.0, 0.6, 0.0, 0.0, 0.6, 0.0, 0.4, 0.0, 0.0, 0.0, 0.0, 0.8, 0.4, 1.0, 0.8, 0.0, 0.9, 1.0, 0.8, 1.0, 0.9, 0.0, 1.0, 0.2, 0.4, 0.4, 0.1, 1.0, 0.4, 0.4, 1.0, 0.4, 0.6, 1.0, 0.6, 1.0, 0.2, 0.2, 1.0, 1.0, 0.6, 0.8, 0.8, 0.4, 0.3, 1.0, 0.4, 0.7, 0.1, 0.5, 0.8, 0.8, 1.0, 0.7, 1.0, 0.8, 0.5, 1.0, 0.6, 0.8, 0.8, 1.0, 0.0, 1.0, 0.7, 1.0, 0.4, 0.8, 0.2, 1.0, 0.4, 0.5, 0.4, 0.2, 1.0, 0.2, 0.4, 0.4, 0.4, 0.4, 0.4, 0.8, 0.0, 0.0, 0.0, 0.0, 0.6, 0.0, 0.6, 0.3, 0.0, 0.0, 0.0, 0.0, 0.4, 0.4, 0.6, 0.0, 0.0, 0.6, 0.0, 0.0, 0.0]

Forecast start time at 7:00 UTC, forecast horizon: 2h
[0.0, 0.0, 0.0, 0.0, 0.0, 0.5, 0.0, 0.0, 0.0, 0.0, 0.0, 0.5, 0.5, 0.5, 0.0, 0.0, 0.0, 0.0, 0.0, 0.0, 0.0, 0.5, 0.0, 0.0, 0.5, 0.0, 0.3, 0.0, 0.0, 0.0, 0.0, 0.8, 0.5, 1.0, 0.8, 0.0, 0.9, 1.0, 0.8, 1.0, 0.9, 0.0, 1.0, 0.3, 0.5, 0.5, 1.0, 1.0, 0.5, 0.5, 1.0, 0.5, 0.5, 1.0, 0.5, 1.0, 0.3, 0.3, 1.0, 1.0, 0.5, 0.8, 0.8, 0.4, 0.3, 1.0, 0.4, 0.7, 0.1, 0.5, 0.8, 0.8, 1.0, 0.7, 1.0, 0.8, 0.5, 1.0, 0.6, 0.8, 0.8, 1.0, 0.0, 1.0, 0.7, 1.0, 0.4, 0.8, 0.2, 1.0, 0.4, 0.5, 0.5, 0.3, 1.0, 0.3, 0.7, 0.4, 0.5, 0.7, 0.5, 0.8, 0.0, 0.0, 0.0, 0.0, 0.5, 0.0, 0.5, 0.0, 0.0, 0.0, 0.0, 0.0, 0.3, 0.4, 0.5, 0.0, 0.0, 0.5, 0.0, 0.0, 0.0]

Forecast start time at 6:00 UTC, forecast horizon: 3h
[0.0, 0.0, 0.0, 0.0, 0.0, 0.4, 0.0, 0.0, 0.0, 0.0, 0.0, 0.4, 0.4, 0.4, 0.0, 0.0, 0.0, 0.0, 0.0, 0.0, 0.0, 0.4, 0.0, 0.0, 0.4, 0.0, 0.2, 0.0, 0.0, 0.0, 0.0, 0.8, 0.6, 1.0, 0.8, 0.0, 0.9, 1.0, 0.8, 1.0, 0.9, 0.0, 1.0, 0.4, 0.6, 0.6, 1.0, 1.0, 0.6, 0.6, 1.0, 0.6, 0.4, 1.0, 0.4, 1.0, 0.4, 0.4, 1.0, 1.0, 0.4, 0.8, 0.8, 0.4, 0.3, 1.0, 0.4, 0.7, 0.1, 0.5, 0.8, 0.8, 1.0, 0.7, 1.0, 0.8, 0.5, 1.0, 0.6, 0.8, 0.8, 1.0, 0.0, 1.0, 0.7, 1.0, 0.4, 0.8, 0.2, 1.0, 0.4, 0.5, 0.6, 0.4, 1.0, 0.4, 0.7, 0.4, 0.6, 0.7, 0.6, 0.8, 0.0, 0.0, 0.0, 0.0, 0.4, 0.0, 0.4, 0.0, 0.0, 0.0, 0.0, 0.0, 0.2, 0.4, 0.4, 0.0, 0.0, 0.4, 0.0, 0.0, 0.0]

Forecast start time at 5:00 UTC, forecast horizon: 4h
[0.0, 0.0, 0.0, 0.0, 0.0, 0.3, 0.0, 0.0, 0.0, 0.0, 0.0, 0.3, 0.3, 0.3, 0.0, 0.0, 0.0, 0.0, 0.0, 0.0, 0.0, 0.3, 0.0, 0.0, 0.3, 0.0, 0.1, 0.0, 0.0, 0.0, 0.0, 0.8, 0.7, 1.0, 0.8, 0.0, 0.9, 1.0, 0.8, 1.0, 0.9, 0.0, 1.0, 0.5, 0.7, 0.7, 1.0, 1.0, 0.7, 0.7, 1.0, 0.7, 0.3, 1.0, 0.3, 1.0, 0.5, 0.5, 1.0, 1.0, 0.3, 0.8, 0.8, 0.4, 0.3, 1.0, 0.4, 0.7, 0.1, 0.5, 0.8, 0.8, 1.0, 0.7, 1.0, 0.8, 0.5, 1.0, 0.6, 0.8, 0.8, 1.0, 0.0, 1.0, 0.7, 1.0, 0.4, 0.8, 0.2, 1.0, 0.4, 0.5, 0.7, 0.5, 1.0, 0.5, 0.7, 0.4, 0.7, 0.7, 0.7, 0.8, 0.0, 0.0, 0.0, 0.0, 0.3, 0.0, 0.3, 0.0, 0.0, 0.0, 0.0, 0.0, 0.1, 0.4, 0.3, 0.0, 0.0, 0.3, 0.0, 0.0, 0.0]

++++++++++++++++++++++++++++++++++++++++++++++++++++++++++++++++++++++++++++++++++++++++++++++++++++++++++++++++++++++++

-----------------------------------------------------
Station name: Miyun
LON: 116.867 E
LAT: 40.383  N
Observation data integrity: 100%
-----------------------------------------------------
++++++++++++++++++++++++++++++++++++++++++++++++++++++++++++++++++++++++++++++++++++++++++++++++++++++++++++++++++++++++
Cloud cover observated at 6:00 UTC in 2019 (Jan. Apr. Jul. Oct.):
[0.0, 0.1, 1.0, 0.0, 1.0, 0.5, 1.0, 0.1, 0.6, 0.0, 0.8, 0.7, 0.0, 0.0, 0.0, 0.0, 0.9, 1.0, 1.0, 0.0, 0.0, 0.0, 0.0, 1.0, 0.0, 1.0, 0.7, 0.4, 1.0, 1.0, 1.0, 0.1, 0.0, 0.0, 0.3, 1.0, 1.0, 1.0, 1.0, 0.0, 0.9, 0.0, 1.0, 0.0, 0.0, 1.0, 0.3, 0.5, 1.0, 1.0, 1.0, 0.8, 0.6, 0.1, 0.2, 1.0, 1.0, 1.0, 0.0, 1.0, 0.0, 0.1, 1.0, 1.0, 1.0, 0.6, 1.0, 1.0, 0.6, 0.3, 0.6, 0.2, 0.5, 1.0, 1.0, 1.0, 1.0, 1.0, 0.0, 1.0, 0.1, 1.0, 0.0, 0.0, 0.6, 1.0, 1.0, 0.0, 0.0, 0.0, 0.0, 1.0, 1.0, 0.2, 1.0, 0.0, 0.0, 1.0, 1.0, 1.0, 1.0, 1.0, 0.0, 0.6, 1.0, 1.0, 0.0, 1.0, 0.0, 0.1, 0.0, 0.0, 1.0, 0.0, 0.0, 0.0, 0.0, 0.0, 0.0, 0.0]

Cloud cover predicted by EPM at 6:00 UTC in 2019 (Jan. Apr. Jul. Oct.):
Forecast start time at 5:00 UTC, forecast horizon: 1h
[0.0, 0.0, 1.0, 0.0, 0.6, 0.6, 1.0, 0.0, 0.4, 0.0, 0.3, 0.6, 0.0, 0.2, 0.0, 0.0, 0.5, 1.0, 1.0, 0.0, 0.0, 0.3, 0.0, 0.6, 0.0, 0.6, 0.1, 0.0, 0.4, 1.0, 0.6, 0.0, 0.0, 0.0, 0.0, 0.8, 1.0, 0.8, 1.0, 0.0, 0.6, 0.0, 1.0, 0.0, 0.0, 0.6, 0.1, 0.6, 0.9, 1.0, 0.6, 0.1, 0.8, 0.0, 0.0, 1.0, 1.0, 1.0, 0.0, 1.0, 0.0, 0.0, 1.0, 1.0, 0.7, 0.4, 1.0, 0.9, 0.4, 0.0, 0.5, 0.1, 0.8, 0.9, 1.0, 0.6, 1.0, 1.0, 0.0, 1.0, 0.0, 0.9, 0.0, 0.0, 0.0, 1.0, 1.0, 0.0, 0.0, 0.0, 0.0, 0.2, 1.0, 0.0, 0.8, 0.0, 0.0, 0.6, 0.5, 1.0, 1.0, 1.0, 0.0, 0.9, 1.0, 1.0, 0.0, 1.0, 0.0, 0.0, 0.2, 0.0, 1.0, 0.0, 0.0, 0.0, 0.0, 0.0, 0.0, 0.0]

Forecast start time at 4:00 UTC, forecast horizon: 2h
[0.3, 1.0, 0.5, 0.8, 0.8, 0.2, 0.4, 0.2, 0.3, 0.0, 0.1, 0.5, 0.5, 1.0, 0.5, 0.5, 0.1, 0.6, 0.6, 0.3, 0.6, 0.2, 0.0, 1.0, 0.6, 0.6, 0.1, 0.0, 0.1, 0.0, 0.9, 0.6, 0.6, 1.0, 0.0, 0.8, 0.4, 0.9, 0.1, 0.0, 0.6, 1.0, 0.8, 0.9, 0.9, 1.0, 0.2, 0.5, 0.1, 0.2, 1.0, 1.0, 0.9, 0.0, 0.6, 0.2, 0.3, 1.0, 0.4, 0.3, 1.0, 1.0, 0.6, 0.6, 0.1, 0.0, 0.2, 0.2, 0.8, 1.0, 0.9, 1.0, 0.9, 0.0, 1.0, 0.0, 1.0, 0.7, 0.0, 0.5, 0.6, 1.0, 0.0, 0.0, 0.0, 0.0, 0.6, 1.0, 0.0, 0.6, 0.0, 0.0, 0.6, 0.6, 0.6, 0.8, 1.0, 0.0, 0.0, 0.6, 1.0, 0.0, 0.6, 0.0, 0.0, 0.4, 0.0, 1.0, 0.0, 0.0, 0.0, 0.0, 0.0, 0.0, 0.0]

Forecast start time at 3:00 UTC, forecast horizon: 3h
[0.2, 0.5, 0.3, 0.9, 0.4, 0.9, 0.5, 1.0, 0.1, 0.8, 0.7, 0.0, 0.7, 0.0, 0.2, 0.4, 0.5, 1.0, 0.0, 0.7, 0.1, 0.4, 0.8, 0.0, 0.6, 0.6, 0.4, 0.4, 0.9, 0.4, 0.0, 0.0, 0.0, 0.0, 0.2, 0.7, 1.0, 0.0, 0.9, 0.8, 0.3, 0.6, 0.5, 0.0, 0.5, 0.5, 0.0, 0.1, 0.9, 0.5, 0.5, 0.0, 0.0, 1.0, 0.1, 0.2, 1.0, 0.6, 1.0, 0.0, 0.0, 1.0, 0.3, 0.0, 1.0, 0.6, 1.0, 0.2, 0.8, 0.4, 0.2, 0.8, 0.7, 0.9, 0.2, 1.0, 0.9, 0.7, 1.0, 1.0, 0.0, 1.0, 0.0, 0.9, 0.0, 0.0, 0.8, 0.7, 1.0, 0.0, 0.0, 0.0, 0.0, 0.5, 1.0, 0.0, 0.4, 0.0, 0.0, 0.5, 0.5, 1.0, 0.7, 0.8, 0.0, 0.0, 0.6, 1.0, 0.0, 1.0, 0.0, 0.0, 0.0, 0.1, 1.0, 0.0, 0.1, 0.0, 0.0, 0.0, 0.0, 0.0]

Forecast start time at 2:00 UTC, forecast horizon: 4h
[0.8, 1.0, 0.8, 1.0, 0.4, 1.0, 0.0, 1.0, 0.2, 0.4, 0.6, 0.6, 0.3, 0.0, 0.2, 0.0, 1.0, 1.0, 0.7, 0.3, 0.0, 0.3, 1.0, 0.2, 0.6, 0.8, 1.0, 0.8, 1.0, 1.0, 1.0, 0.0, 0.0, 0.0, 0.7, 1.0, 0.6, 0.4, 1.0, 0.3, 0.3, 0.9, 1.0, 0.0, 0.0, 0.4, 0.4, 0.7, 0.7, 1.0, 1.0, 0.0, 0.6, 1.0, 0.2, 0.4, 1.0, 0.8, 1.0, 0.0, 0.0, 0.2, 0.2, 0.0, 0.7, 1.0, 0.7, 0.0, 0.4, 0.9, 0.8, 0.0, 0.1, 0.0, 0.3, 0.6, 0.8, 1.0, 0.6, 1.0, 0.0, 1.0, 0.0, 1.0, 0.1, 0.0, 0.3, 1.0, 0.3, 0.0, 0.6, 0.0, 0.1, 0.7, 1.0, 0.4, 0.1, 0.0, 0.0, 0.7, 0.1, 1.0, 1.0, 0.9, 0.1, 0.0, 1.0, 0.7, 0.4, 0.9, 0.0, 0.0, 0.0, 0.0, 1.0, 0.0, 0.0, 0.0, 0.6, 0.0, 0.0, 0.0]
++++++++++++++++++++++++++++++++++++++++++++++++++++++++++++++++++++++++++++++++++++++++++++++++++++++++++++++++++++++++
Cloud cover observated at 9:00 UTC in 2019 (Jan. Apr. Jul. Oct.):
[0.0, 0.6, 0.8, 0.0, 1.0, 0.0, 0.9, 0.5, 1.0, 0.3, 0.7, 1.0, 0.0, 0.8, 0.0, 0.0, 0.8, 1.0, 1.0, 0.0, 0.0, 0.2, 0.1, 1.0, 0.0, 0.1, 0.0, 0.8, 1.0, 1.0, 0.8, 0.2, 0.0, 0.0, 0.9, 1.0, 1.0, 0.0, 1.0, 1.0, 0.3, 1.0, 0.0, 1.0, 0.0, 0.4, 0.3, 0.0, 1.0, 1.0, 1.0, 1.0, 1.0, 1.0, 1.0, 1.0, 0.2, 1.0, 1.0, 1.0, 0.0, 0.1, 1.0, 0.0, 1.0, 1.0, 1.0, 1.0, 1.0, 1.0, 1.0, 0.8, 0.7, 1.0, 0.7, 1.0, 1.0, 1.0, 1.0, 1.0, 1.0, 1.0, 1.0, 0.0, 1.0, 0.0, 0.0, 1.0, 1.0, 1.0, 0.6, 0.0, 1.0, 0.0, 0.8, 1.0, 0.9, 1.0, 0.0, 0.0, 1.0, 0.8, 1.0, 1.0, 0.2, 0.0, 0.8, 1.0, 1.0, 0.0, 1.0, 0.0, 0.6, 0.5, 0.6, 0.8, 0.0, 0.0, 0.2, 0.0, 0.0, 0.0, 0.0]

Forecast start time at 8:00 UTC, forecast horizon: 1h
[0.0, 0.0, 0.5, 0.0, 0.7, 0.0, 0.6, 0.0, 0.7, 0.8, 1.0, 0.9, 0.3, 0.8, 0.3, 0.3, 0.6, 0.9, 0.5, 0.3, 0.3, 0.1, 0.2, 1.0, 0.3, 0.2, 0.3, 1.0, 1.0, 1.0, 0.6, 0.9, 0.3, 0.3, 0.9, 0.7, 1.0, 0.3, 1.0, 1.0, 0.3, 0.7, 0.3, 0.9, 0.5, 1.0, 1.0, 0.3, 1.0, 1.0, 1.0, 1.0, 0.7, 1.0, 0.7, 1.0, 0.3, 1.0, 1.0, 1.0, 0.0, 0.0, 1.0, 0.0, 0.9, 1.0, 1.0, 0.9, 1.0, 1.0, 0.8, 0.3, 0.6, 1.0, 0.7, 1.0, 1.0, 1.0, 1.0, 1.0, 1.0, 1.0, 1.0, 0.0, 0.8, 0.1, 0.3, 1.0, 1.0, 1.0, 0.4, 0.0, 1.0, 0.3, 1.0, 1.0, 0.7, 1.0, 0.6, 0.5, 1.0, 0.9, 1.0, 0.9, 0.7, 0.6, 0.7, 0.8, 1.0, 0.3, 1.0, 0.5, 0.8, 0.8, 0.9, 0.4, 0.3, 0.3, 0.1, 0.5, 0.3, 0.3, 0.3]

Forecast start time at 7:00 UTC, forecast horizon: 2h
[0.0, 0.1, 0.3, 0.0, 0.5, 0.0, 0.4, 0.0, 0.5, 0.8, 1.0, 0.9, 0.5, 0.8, 0.5, 0.5, 0.6, 0.9, 0.5, 0.5, 0.5, 0.3, 0.4, 1.0, 0.5, 0.4, 0.5, 1.0, 1.0, 1.0, 0.6, 0.3, 0.3, 0.5, 0.9, 0.5, 1.0, 0.5, 1.0, 1.0, 0.3, 0.5, 0.5, 0.9, 0.5, 0.1, 0.2, 0.5, 1.0, 1.0, 1.0, 1.0, 0.5, 1.0, 0.5, 1.0, 0.3, 1.0, 1.0, 1.0, 0.0, 0.0, 1.0, 0.0, 0.9, 1.0, 1.0, 0.9, 1.0, 1.0, 0.8, 0.3, 0.6, 1.0, 0.7, 1.0, 1.0, 1.0, 1.0, 1.0, 1.0, 1.0, 1.0, 0.0, 0.8, 0.1, 0.3, 1.0, 1.0, 1.0, 0.4, 0.0, 1.0, 0.5, 1.0, 1.0, 0.7, 1.0, 0.5, 0.5, 1.0, 0.9, 1.0, 0.9, 0.7, 0.5, 0.7, 0.8, 1.0, 0.5, 1.0, 0.5, 0.8, 0.8, 0.9, 0.4, 0.5, 0.5, 0.3, 0.5, 0.5, 0.5, 0.5]

Forecast start time at 6:00 UTC, forecast horizon: 3h
[0.0, 0.0, 0.2, 0.0, 0.4, 0.0, 0.3, 0.0, 0.4, 0.8, 1.0, 0.9, 0.6, 0.8, 0.6, 0.6, 0.6, 0.9, 0.5, 0.6, 0.6, 0.4, 0.5, 1.0, 0.6, 0.5, 0.6, 1.0, 1.0, 1.0, 0.6, 0.4, 0.3, 0.6, 0.9, 0.4, 1.0, 0.6, 1.0, 1.0, 0.3, 0.4, 0.6, 0.9, 0.5, 0.2, 0.3, 0.6, 1.0, 1.0, 1.0, 1.0, 0.4, 1.0, 0.4, 1.0, 0.3, 1.0, 1.0, 1.0, 0.0, 0.0, 1.0, 0.0, 0.9, 1.0, 1.0, 0.9, 1.0, 1.0, 0.8, 0.3, 0.6, 1.0, 0.7, 1.0, 1.0, 1.0, 1.0, 1.0, 1.0, 1.0, 1.0, 0.0, 0.8, 0.1, 0.3, 1.0, 1.0, 1.0, 0.4, 0.0, 1.0, 0.6, 1.0, 1.0, 0.7, 1.0, 0.6, 0.5, 1.0, 0.9, 1.0, 0.9, 0.7, 0.6, 0.7, 0.8, 1.0, 0.6, 1.0, 0.5, 0.8, 0.8, 0.9, 0.4, 0.6, 0.6, 0.4, 0.5, 0.6, 0.6, 0.6]

Forecast start time at 5:00 UTC, forecast horizon: 4h
[0.0, 0.1, 0.1, 0.0, 0.3, 0.0, 0.2, 0.0, 0.3, 0.8, 1.0, 0.9, 0.7, 0.8, 0.7, 0.7, 0.6, 0.9, 0.5, 0.7, 0.7, 0.5, 0.6, 1.0, 0.7, 0.6, 0.7, 1.0, 1.0, 1.0, 0.6, 0.5, 0.3, 0.7, 0.9, 0.3, 1.0, 0.7, 1.0, 1.0, 0.3, 0.3, 0.7, 0.9, 0.5, 0.3, 0.4, 0.7, 1.0, 1.0, 1.0, 1.0, 0.3, 1.0, 0.3, 1.0, 0.3, 1.0, 1.0, 1.0, 0.0, 0.0, 1.0, 0.0, 0.9, 1.0, 1.0, 0.9, 1.0, 1.0, 0.8, 0.3, 0.6, 1.0, 0.7, 1.0, 1.0, 1.0, 1.0, 1.0, 1.0, 1.0, 1.0, 0.0, 0.8, 0.1, 0.3, 1.0, 1.0, 1.0, 0.4, 0.0, 1.0, 0.7, 1.0, 1.0, 0.7, 1.0, 0.7, 0.5, 1.0, 0.9, 1.0, 0.9, 0.7, 0.7, 0.7, 0.8, 1.0, 0.7, 1.0, 0.5, 0.8, 0.8, 0.9, 0.4, 0.7, 0.7, 0.5, 0.5, 0.7, 0.7, 0.7]
++++++++++++++++++++++++++++++++++++++++++++++++++++++++++++++++++++++++++++++++++++++++++++++++++++++++++++++++++++++++


-----------------------------------------------------
Station name: Chengtoushan
LON: 122.700 E
LAT: 37.400  N
Observation data integrity: 99.890%
-----------------------------------------------------
++++++++++++++++++++++++++++++++++++++++++++++++++++++++++++++++++++++++++++++++++++++++++++++++++++++++++++++++++++++++
Cloud cover observated at 6:00 UTC in 2019 (Jan. Apr. Jul. Oct.):
[1.0, 1.0, 0.0, 1.0, 0.4, 0.4, 1.0, 1.0, 1.0, 0.3, 1.0, 1.0, 1.0, 1.0, 1.0, 0.0, 0.0, 1.0, 1.0, 0.0, 0.0, 0.0, 0.0, 0.0, 0.6, 0.0, 1.0, 0.1, 1.0, 1.0, 1.0, 0.0, 0.1, 0.0, 0.0, 0.0, 1.0, 0.4, 1.0, 0.0, 1.0, 0.6, 0.0, 0.0, 0.0, 1.0, 0.1, 1.0, 1.0, 1.0, 1.0, 1.0, 1.0, 1.0, 0.1, 1.0, 1.0, 0.0, 0.0, 0.0, 0.0, 1.0, 0.0, 1.0, 1.0, 1.0, 0.6, 1.0, 0.0, 1.0, 0.0, 0.0, 0.0, 0.0, 1.0, 0.6, 0.0, 1.0, 0.0, 1.0, 1.0, 1.0, 1.0, 0.0, 1.0, 1.0, 1.0, 1.0, 1.0, 1.0, 1.0, 0.0, 1.0, 0.0, 1.0, 1.0, 0.0, 1.0, 1.0, 0.3, 1.0, 1.0, 0.0, 0.0, 1.0, 1.0, 0.3, 0.4, 1.0, 0.0, 1.0, 1.0, 0.0, 1.0, 1.0, 0.0, 0.4, 0.4, 0.0, 0.0]

Cloud cover predicted by EPM at 6:00 UTC in 2019 (Jan. Apr. Jul. Oct.):
Forecast start time at 5:00 UTC, forecast horizon: 1h
[1.0, 0.4, 0.3, 1.0, 0.6, 0.0, 1.0, 1.0, 1.0, 1.0, 1.0, 1.0, 1.0, 1.0, 1.0, 0.1, 0.7, 1.0, 1.0, 0.0, 0.0, 0.5, 0.0, 0.2, 1.0, 0.0, 1.0, 0.0, 0.9, 1.0, 0.7, 0.0, 0.0, 0.0, 0.0, 0.0, 1.0, 0.0, 1.0, 0.0, 0.9, 1.0, 0.3, 0.0, 0.0, 1.0, 0.0, 1.0, 0.7, 1.0, 1.0, 1.0, 1.0, 1.0, 0.0, 1.0, 1.0, 0.0, 0.0, 0.0, 0.0, 1.0, 0.0, 0.7, 1.0, 0.7, 0.0, 0.9, 0.0, 0.9, 0.3, 0.1, 0.0, 0.3, 1.0, 0.0, 0.0, 0.7, 0.0, 0.9, 1.0, 0.3, 1.0, 0.0, 0.6, 1.0, 0.9, 1.0, 1.0, 0.4, 1.0, 0.0, 1.0, 0.0, 1.0, 1.0, 0.0, 0.4, 1.0, 0.0, 0.6, 0.7, 0.0, 0.0, 1.0, 0.4, 0.6, 0.7, 0.7, 0.3, 1.0, 1.0, 0.0, 0.7, 0.4, 0.0, 1.0, 0.2, 0.0, 0.7]

Forecast start time at 4:00 UTC, forecast horizon: 2h
[0.6, 0.9, 0.1, 0.9, 0.9, 0.6, 1.0, 1.0, 1.0, 0.9, 1.0, 0.6, 1.0, 0.8, 1.0, 0.5, 0.2, 1.0, 0.6, 0.6, 0.1, 0.3, 0.0, 0.2, 0.6, 0.0, 1.0, 0.0, 0.7, 0.9, 0.6, 0.0, 0.0, 0.0, 0.0, 0.0, 0.3, 0.0, 1.0, 0.2, 0.0, 0.0, 1.0, 0.0, 0.9, 0.7, 1.0, 0.6, 1.0, 1.0, 1.0, 0.0, 1.0, 1.0, 0.0, 0.0, 0.0, 0.2, 0.3, 0.0, 0.7, 1.0, 0.7, 1.0, 0.7, 0.0, 1.0, 0.5, 0.4, 0.1, 0.3, 1.0, 0.0, 0.0, 0.4, 0.1, 0.8, 1.0, 0.4, 1.0, 0.0, 0.5, 1.0, 0.9, 0.8, 1.0, 0.4, 1.0, 0.0, 1.0, 0.0, 0.8, 0.8, 0.0, 0.3, 1.0, 0.6, 0.7, 0.7, 0.0, 0.0, 1.0, 0.4, 0.5, 0.8, 0.4, 0.3, 0.6, 1.0, 0.0, 0.9, 0.7, 0.0, 1.0, 0.7, 0.0, 0.3]

Forecast start time at 3:00 UTC, forecast horizon: 3h
[0.6, 0.5, 0.8, 1.0, 0.2, 0.2, 0.5, 1.0, 1.0, 1.0, 1.0, 1.0, 1.0, 1.0, 0.6, 0.4, 0.6, 0.2, 1.0, 0.1, 0.0, 0.4, 0.0, 0.0, 0.8, 0.7, 1.0, 0.3, 0.6, 1.0, 1.0, 0.2, 0.0, 0.0, 0.0, 0.0, 0.8, 0.3, 1.0, 0.0, 0.4, 0.2, 0.2, 0.0, 0.0, 1.0, 0.0, 0.7, 0.7, 1.0, 0.2, 0.8, 1.0, 1.0, 0.0, 1.0, 1.0, 0.0, 0.0, 0.0, 0.3, 1.0, 0.0, 0.7, 1.0, 0.5, 0.9, 0.9, 0.1, 0.7, 0.9, 0.2, 0.4, 0.9, 1.0, 0.0, 0.0, 1.0, 0.3, 0.4, 0.9, 0.6, 1.0, 0.1, 0.1, 0.8, 0.6, 0.8, 1.0, 0.1, 0.9, 0.0, 1.0, 0.0, 0.7, 0.6, 0.0, 1.0, 1.0, 0.3, 0.2, 0.2, 0.0, 0.1, 1.0, 0.2, 0.1, 0.9, 0.5, 0.3, 1.0, 1.0, 0.2, 1.0, 0.6, 0.0, 0.6, 0.5, 0.0, 0.2]

Forecast start time at 2:00 UTC, forecast horizon: 4h
[0.6, 0.7, 0.4, 1.0, 0.1, 0.4, 0.6, 1.0, 1.0, 1.0, 1.0, 1.0, 1.0, 1.0, 0.6, 0.0, 0.0, 0.2, 1.0, 0.0, 0.0, 0.0, 0.0, 0.0, 0.5, 0.2, 1.0, 0.0, 0.9, 0.7, 1.0, 0.2, 0.0, 0.0, 0.1, 0.4, 1.0, 0.7, 1.0, 0.0, 0.6, 0.0, 0.5, 0.4, 0.0, 1.0, 0.0, 1.0, 0.7, 1.0, 0.9, 0.6, 1.0, 1.0, 0.0, 1.0, 1.0, 0.9, 0.1, 0.0, 0.6, 0.5, 0.0, 0.7, 1.0, 0.1, 0.1, 1.0, 0.8, 0.1, 0.6, 0.8, 0.8, 0.7, 1.0, 0.1, 0.0, 1.0, 0.0, 0.3, 1.0, 0.5, 1.0, 0.0, 0.8, 1.0, 1.0, 0.7, 1.0, 0.1, 1.0, 0.0, 1.0, 0.7, 0.9, 0.6, 0.0, 0.7, 1.0, 1.0, 1.0, 0.6, 0.5, 0.0, 0.9, 0.7, 0.7, 0.6, 0.8, 0.8, 0.4, 0.7, 0.0, 1.0, 0.7, 0.7, 1.0, 0.2, 0.1, 0.1]

++++++++++++++++++++++++++++++++++++++++++++++++++++++++++++++++++++++++++++++++++++++++++++++++++++++++++++++++++++++++

Cloud cover observated at 9:00 UTC in 2019 (Jan. Apr. Jul. Oct.):
[1.0, 1.0, 0.0, 1.0, 0.2, 0.3, 1.0, 0.8, 1.0, 0.6, 1.0, 1.0, 1.0, 0.6, 1.0, 0.3, 0.0, 1.0, 1.0, 0.1, 0.2, 0.3, 0.0, 0.1, 0.8, 0.0, 1.0, 0.8, 1.0, 1.0, 1.0, 0.0, 0.2, 0.0, 0.0, 1.0, 1.0, 0.0, 1.0, 1.0, 0.3, 1.0, 1.0, 1.0, 0.0, 0.0, 1.0, 0.0, 1.0, 1.0, 1.0, 1.0, 1.0, 1.0, 1.0, 1.0, 0.0, 1.0, 1.0, 0.0, 1.0, 0.0, 0.0, 0.0, 1.0, 0.0, 1.0, 1.0, 0.0, 0.8, 1.0, 1.0, 1.0, 1.0, 1.0, 1.0, 1.0, 1.0, 0.0, 0.2, 1.0, 0.0, 1.0, 1.0, 1.0, 1.0, 0.0, 1.0, 1.0, 1.0, 0.0, 1.0, 1.0, 1.0, 0.2, 1.0, 0.0, 1.0, 1.0, 0.0, 1.0, 1.0, 0.0, 0.8, 1.0, 0.0, 0.0, 1.0, 1.0, 0.6, 0.0, 1.0, 1.0, 1.0, 1.0, 0.5, 1.0, 1.0, 0.3, 1.0, 0.2, 0.0, 0.0]


Forecast start time at 8:00 UTC, forecast horizon: 1h
[0.8, 0.8, 0.0, 0.8, 0.0, 0.0, 0.8, 0.6, 0.8, 0.0, 0.8, 0.8, 0.8, 0.0, 0.8, 0.0, 0.0, 0.8, 0.8, 0.0, 0.0, 0.0, 0.0, 0.3, 1.0, 0.2, 0.9, 1.0, 1.0, 1.0, 1.0, 0.5, 0.0, 0.2, 0.2, 0.8, 1.0, 0.5, 1.0, 1.0, 1.0, 0.8, 1.0, 1.0, 0.2, 0.2, 1.0, 0.2, 1.0, 1.0, 1.0, 1.0, 0.8, 1.0, 0.8, 1.0, 0.2, 1.0, 1.0, 0.2, 0.8, 0.0, 0.1, 0.2, 1.0, 0.2, 1.0, 1.0, 0.4, 0.9, 0.9, 0.8, 1.0, 1.0, 1.0, 1.0, 1.0, 1.0, 0.5, 0.0, 1.0, 0.2, 0.9, 0.9, 1.0, 1.0, 0.2, 0.9, 0.4, 0.9, 0.2, 0.8, 1.0, 1.0, 0.0, 1.0, 0.2, 1.0, 0.9, 0.2, 0.8, 1.0, 0.2, 1.0, 0.9, 0.2, 0.2, 1.0, 1.0, 1.0, 0.2, 1.0, 1.0, 0.8, 0.8, 0.0, 0.8, 0.8, 0.0, 0.8, 0.0, 0.0, 0.0]

Forecast start time at 7:00 UTC, forecast horizon: 2h
[0.6, 0.6, 0.0, 0.6, 0.0, 0.0, 0.6, 0.4, 0.6, 0.0, 0.6, 0.6, 0.6, 0.0, 0.6, 0.0, 0.0, 0.6, 0.6, 0.0, 0.0, 0.0, 0.0, 0.3, 1.0, 0.4, 0.9, 1.0, 1.0, 1.0, 1.0, 0.5, 0.2, 0.4, 0.4, 0.6, 1.0, 0.5, 1.0, 1.0, 0.1, 0.6, 1.0, 1.0, 0.4, 0.4, 1.0, 0.4, 1.0, 1.0, 1.0, 1.0, 0.6, 1.0, 0.6, 1.0, 0.4, 1.0, 1.0, 0.4, 0.6, 0.0, 0.1, 0.4, 1.0, 0.4, 1.0, 1.0, 0.4, 0.9, 0.9, 0.8, 1.0, 1.0, 1.0, 1.0, 1.0, 1.0, 0.5, 0.0, 1.0, 0.4, 0.9, 0.9, 1.0, 1.0, 0.4, 0.9, 0.4, 0.9, 0.4, 0.8, 1.0, 1.0, 0.2, 1.0, 0.4, 1.0, 0.9, 0.4, 0.8, 1.0, 0.4, 1.0, 0.9, 0.4, 0.4, 1.0, 1.0, 1.0, 0.4, 1.0, 1.0, 0.6, 0.6, 0.0, 0.6, 0.6, 0.0, 0.6, 0.0, 0.0, 0.0]

Forecast start time at 6:00 UTC, forecast horizon: 3h
[0.5, 0.5, 0.0, 0.5, 0.0, 0.0, 0.5, 0.3, 0.5, 0.0, 0.5, 0.5, 0.5, 0.0, 0.5, 0.0, 0.0, 0.5, 0.5, 0.0, 0.0, 0.0, 0.0, 0.3, 1.0, 0.5, 0.9, 1.0, 1.0, 1.0, 1.0, 0.5, 0.3, 0.5, 0.5, 0.5, 1.0, 0.5, 1.0, 1.0, 0.2, 0.5, 1.0, 1.0, 0.5, 0.5, 1.0, 0.5, 1.0, 1.0, 1.0, 1.0, 0.5, 1.0, 0.5, 1.0, 0.5, 1.0, 1.0, 0.5, 0.5, 0.0, 0.1, 0.5, 1.0, 0.5, 1.0, 1.0, 0.4, 0.9, 0.9, 0.8, 1.0, 1.0, 1.0, 1.0, 1.0, 1.0, 0.5, 0.0, 1.0, 0.5, 0.9, 0.9, 1.0, 1.0, 0.5, 0.9, 0.4, 0.9, 0.5, 0.8, 1.0, 1.0, 0.3, 1.0, 0.5, 1.0, 0.9, 0.5, 0.8, 1.0, 0.5, 1.0, 0.9, 0.5, 0.5, 1.0, 1.0, 1.0, 0.5, 1.0, 1.0, 0.5, 0.5, 0.0, 0.5, 0.5, 0.0, 0.5, 0.0, 0.0, 0.0]

Forecast start time at 5:00 UTC, forecast horizon: 4h
[0.5, 0.5, 0.0, 0.5, 0.0, 0.0, 0.5, 0.0, 0.5, 0.0, 0.5, 0.5, 0.5, 0.0, 0.5, 0.0, 0.0, 0.5, 0.5, 0.0, 0.0, 0.0, 0.0, 0.3, 1.0, 0.5, 0.9, 1.0, 1.0, 1.0, 1.0, 0.5, 1.0, 0.5, 0.5, 0.5, 1.0, 0.5, 1.0, 1.0, 1.0, 0.5, 1.0, 1.0, 0.5, 0.5, 1.0, 0.5, 1.0, 1.0, 1.0, 1.0, 0.5, 1.0, 0.5, 1.0, 0.5, 1.0, 1.0, 0.5, 0.5, 0.0, 0.1, 0.5, 1.0, 0.5, 1.0, 1.0, 0.4, 0.9, 0.9, 0.8, 1.0, 1.0, 1.0, 1.0, 1.0, 1.0, 0.5, 0.0, 1.0, 0.8, 0.9, 0.9, 1.0, 1.0, 0.5, 0.9, 0.4, 0.9, 0.5, 0.8, 1.0, 1.0, 1.0, 1.0, 0.5, 1.0, 0.9, 0.5, 0.8, 1.0, 0.5, 1.0, 0.9, 0.5, 0.5, 1.0, 1.0, 1.0, 0.5, 1.0, 1.0, 0.5, 0.5, 0.0, 0.5, 0.5, 0.0, 0.5, 0.0, 0.0, 0.0]

++++++++++++++++++++++++++++++++++++++++++++++++++++++++++++++++++++++++++++++++++++++++++++++++++++++++++++++++++++++++

-----------------------------------------------------
Station name: Songshan
LON: 113.050 E
LAT: 34.500  N
Observation data integrity: 99.671%
-----------------------------------------------------
++++++++++++++++++++++++++++++++++++++++++++++++++++++++++++++++++++++++++++++++++++++++++++++++++++++++++++++++++++++++
Cloud cover observated at 6:00 UTC in 2019 (Jan. Apr. Jul. Oct.):
[0.6, 0.7, 1.0, 1.0, 1.0, 1.0, 1.0, 1.0, 1.0, 0.1, 1.0, 1.0, 0.8, 1.0, 1.0, 0.0, 0.0, 1.0, 1.0, 1.0, 0.0, 0.0, 0.0, 0.9, 0.0, 0.6, 1.0, 1.0, 1.0, 1.0, 1.0, 0.0, 1.0, 0.0, 0.8, 0.3, 0.0, 0.0, 1.0, 1.0, 0.4, 0.9, 0.8, 0.0, 0.5, 0.5, 0.0, 0.0, 1.0, 0.8, 1.0, 1.0, 0.8, 1.0, 1.0, 1.0, 1.0, 0.8, 0.2, 1.0, 0.7, 1.0, 0.0, 0.3, 0.7, 1.0, 1.0, 1.0, 0.8, 0.9, 0.8, 0.0, 0.9, 0.9, 1.0, 0.9, 1.0, 1.0, 1.0, 0.9, 0.2, 0.7, 0.9, 1.0, 0.5, 1.0, 0.9, 0.8, 0.5, 0.2, 0.0, 0.6, 1.0, 1.0, 1.0, 0.6, 0.7, 1.0, 1.0, 1.0, 0.9, 0.9, 1.0, 1.0, 1.0, 1.0, 1.0, 0.0, 1.0, 1.0, 1.0, 0.9, 1.0, 1.0, 1.0, 0.3, 1.0, 0.6, 0.2, 0.2]

Cloud cover predicted by EPM at 6:00 UTC in 2019 (Jan. Apr. Jul. Oct.):
Forecast start time at 5:00 UTC, forecast horizon: 1h
[0.5, 0.5, 1.0, 1.0, 1.0, 1.0, 1.0, 1.0, 1.0, 0.5, 1.0, 1.0, 1.0, 1.0, 1.0, 0.1, 0.0, 1.0, 1.0, 1.0, 0.0, 0.0, 0.0, 1.0, 0.3, 1.0, 1.0, 1.0, 1.0, 1.0, 1.0, 0.0, 1.0, 0.3, 0.4, 0.2, 0.0, 0.0, 1.0, 1.0, 0.0, 1.0, 1.0, 0.0, 0.6, 0.5, 0.0, 0.0, 1.0, 1.0, 1.0, 1.0, 0.6, 1.0, 1.0, 1.0, 1.0, 1.0, 0.8, 0.9, 0.9, 1.0, 0.0, 0.0, 0.2, 1.0, 1.0, 1.0, 1.0, 1.0, 0.2, 0.2, 1.0, 1.0, 1.0, 0.9, 1.0, 1.0, 0.9, 1.0, 0.1, 1.0, 1.0, 0.8, 1.0, 1.0, 1.0, 0.7, 0.1, 0.0, 0.0, 0.8, 1.0, 1.0, 1.0, 1.0, 0.0, 1.0, 1.0, 1.0, 1.0, 0.8, 1.0, 1.0, 1.0, 1.0, 0.7, 0.0, 1.0, 1.0, 1.0, 0.6, 1.0, 1.0, 1.0, 0.0, 0.7, 0.0, 0.0, 0.0]

Forecast start time at 4:00 UTC, forecast horizon: 2h
[0.3, 0.1, 0.3, 1.0, 1.0, 1.0, 0.9, 0.7, 0.8, 0.2, 0.7, 0.8, 0.2, 1.0, 1.0, 0.0, 0.0, 1.0, 1.0, 0.8, 0.0, 0.0, 0.0, 1.0, 0.3, 0.9, 1.0, 1.0, 0.6, 1.0, 1.0, 0.1, 1.0, 0.3, 0.5, 0.0, 0.0, 0.0, 1.0, 1.0, 0.0, 1.0, 0.9, 0.0, 0.8, 0.0, 0.0, 0.0, 1.0, 0.8, 1.0, 1.0, 0.5, 0.7, 1.0, 1.0, 1.0, 0.5, 0.0, 0.7, 0.6, 0.8, 0.0, 0.0, 0.0, 1.0, 0.6, 1.0, 0.7, 0.7, 0.2, 0.1, 0.6, 0.7, 1.0, 0.9, 1.0, 0.9, 0.6, 1.0, 0.4, 0.2, 0.7, 0.8, 1.0, 0.4, 0.9, 0.5, 0.2, 0.0, 0.0, 0.9, 1.0, 1.0, 1.0, 0.8, 0.0, 1.0, 1.0, 1.0, 0.9, 0.6, 1.0, 0.9, 0.8, 1.0, 0.7, 0.0, 1.0, 1.0, 1.0, 1.0, 1.0, 0.8, 0.6, 0.0, 0.7, 0.0, 0.0, 0.0]

Forecast start time at 3:00 UTC, forecast horizon: 3h
[0.3, 0.7, 0.4, 1.0, 0.9, 0.8, 0.8, 0.9, 0.8, 0.6, 1.0, 0.8, 0.5, 1.0, 0.4, 0.0, 0.0, 0.8, 0.7, 0.3, 0.0, 0.0, 0.0, 0.9, 0.6, 0.6, 0.8, 1.0, 1.0, 0.9, 1.0, 0.1, 1.0, 0.4, 0.2, 0.0, 0.0, 0.0, 1.0, 0.5, 0.1, 0.4, 0.5, 0.0, 1.0, 0.0, 0.0, 0.0, 0.6, 0.4, 1.0, 1.0, 1.0, 0.9, 1.0, 1.0, 1.0, 0.8, 0.1, 0.2, 0.0, 0.7, 0.0, 0.0, 0.0, 1.0, 0.8, 1.0, 0.7, 1.0, 0.6, 0.0, 0.6, 1.0, 1.0, 1.0, 0.8, 0.4, 0.6, 1.0, 0.8, 0.8, 1.0, 0.6, 0.3, 0.9, 0.6, 0.0, 0.0, 0.0, 0.2, 0.4, 1.0, 1.0, 1.0, 1.0, 0.0, 1.0, 1.0, 1.0, 1.0, 0.6, 1.0, 0.4, 1.0, 0.8, 0.7, 0.0, 1.0, 1.0, 1.0, 0.7, 1.0, 0.9, 0.7, 0.0, 0.7, 0.0, 0.0, 0.0]

Forecast start time at 2:00 UTC, forecast horizon: 4h
[0.3, 0.8, 1.0, 1.0, 1.0, 0.2, 0.8, 1.0, 0.9, 1.0, 0.7, 0.5, 0.1, 1.0, 1.0, 0.0, 0.0, 1.0, 0.2, 1.0, 0.3, 0.0, 0.0, 0.7, 0.3, 1.0, 0.8, 1.0, 0.3, 1.0, 0.7, 0.0, 0.9, 0.0, 0.9, 0.0, 0.0, 0.0, 1.0, 1.0, 0.1, 1.0, 1.0, 0.0, 1.0, 0.0, 0.0, 0.0, 0.8, 0.3, 1.0, 1.0, 0.8, 1.0, 0.7, 1.0, 0.4, 0.0, 0.0, 0.1, 0.2, 1.0, 0.0, 0.0, 0.0, 1.0, 0.6, 0.9, 1.0, 1.0, 0.0, 0.3, 0.4, 1.0, 0.4, 1.0, 0.6, 0.4, 0.6, 0.6, 0.0, 1.0, 0.3, 1.0, 1.0, 0.9, 1.0, 1.0, 0.0, 0.5, 0.0, 0.8, 1.0, 0.7, 0.9, 0.1, 0.1, 0.8, 0.5, 1.0, 0.9, 0.4, 0.7, 0.5, 1.0, 0.1, 0.1, 0.0, 1.0, 0.4, 1.0, 0.8, 0.7, 0.7, 1.0, 1.0, 0.7, 0.0, 0.0, 0.2]

++++++++++++++++++++++++++++++++++++++++++++++++++++++++++++++++++++++++++++++++++++++++++++++++++++++++++++++++++++++++

Cloud cover observated at 9:00 UTC in 2019 (Jan. Apr. Jul. Oct.):
[0.6, 0.2, 1.0, 1.0, 0.6, 1.0, 1.0, 1.0, 1.0, 1.0, 0.5, 1.0, 1.0, 1.0, 1.0, 0.0, 0.0, 1.0, 1.0, 0.7, 0.0, 0.0, 0.0, 1.0, 1.0, 0.8, 1.0, 1.0, 1.0, 1.0, 1.0, 0.0, 1.0, 0.0, 0.8, 0.7, 0.0, 1.0, 1.0, 1.0, 1.0, 0.8, 0.6, 1.0, 0.5, 0.0, 0.0, 1.0, 1.0, 1.0, 0.8, 1.0, 1.0, 1.0, 1.0, 0.8, 0.6, 1.0, 1.0, 0.5, 0.0, 0.1, 0.8, 1.0, 1.0, 0.9, 0.8, 1.0, 1.0, 0.7, 0.8, 1.0, 1.0, 0.7, 1.0, 1.0, 0.1, 1.0, 0.8, 1.0, 0.1, 1.0, 1.0, 1.0, 1.0, 1.0, 0.3, 0.8, 0.0, 1.0, 1.0, 1.0, 1.0, 1.0, 1.0, 1.0, 1.0, 1.0, 1.0, 1.0, 1.0, 1.0, 1.0, 0.8, 0.0, 0.0, 1.0, 1.0, 1.0, 0.8, 0.8, 0.6, 1.0, 0.3, 1.0, 0.3, 0.6, 0.4]

Forecast start time at 8:00 UTC, forecast horizon: 1h
[0.4, 0.0, 1.0, 1.0, 1.0, 0.8, 0.9, 1.0, 0.9, 0.8, 0.7, 0.9, 0.9, 0.9, 0.9, 0.2, 0.2, 1.0, 1.0, 0.8, 0.5, 0.6, 0.2, 1.0, 1.0, 1.0, 1.0, 1.0, 1.0, 1.0, 0.8, 0.2, 1.0, 0.2, 0.8, 0.8, 0.2, 1.0, 1.0, 1.0, 1.0, 1.0, 0.0, 0.6, 0.0, 0.0, 0.2, 1.0, 1.0, 1.0, 0.9, 1.0, 1.0, 1.0, 1.0, 1.0, 0.1, 1.0, 1.0, 0.0, 0.0, 0.0, 0.3, 1.0, 0.9, 0.9, 0.9, 0.8, 0.5, 0.9, 0.3, 1.0, 1.0, 0.5, 0.8, 0.9, 0.2, 1.0, 1.0, 1.0, 0.7, 1.0, 1.0, 1.0, 1.0, 1.0, 0.0, 1.0, 0.4, 1.0, 1.0, 1.0, 1.0, 1.0, 1.0, 1.0, 0.8, 1.0, 1.0, 1.0, 0.9, 1.0, 0.8, 0.6, 0.2, 0.6, 1.0, 1.0, 0.8, 0.9, 1.0, 0.8, 0.7, 0.0, 0.5, 0.2, 0.7, 0.4]

Forecast start time at 7:00 UTC, forecast horizon: 2h
[0.4, 0.4, 1.0, 1.0, 1.0, 0.8, 0.9, 1.0, 0.9, 0.8, 0.7, 0.9, 0.9, 0.9, 0.9, 0.6, 0.6, 1.0, 1.0, 0.8, 0.5, 0.6, 0.6, 1.0, 1.0, 1.0, 1.0, 1.0, 1.0, 1.0, 0.8, 0.6, 1.0, 0.6, 0.8, 0.8, 0.6, 1.0, 1.0, 1.0, 1.0, 1.0, 0.0, 0.6, 0.0, 0.0, 0.6, 1.0, 1.0, 1.0, 0.9, 1.0, 1.0, 1.0, 1.0, 1.0, 0.1, 1.0, 1.0, 0.0, 0.0, 0.0, 0.3, 1.0, 0.9, 0.9, 0.9, 0.8, 0.5, 0.9, 0.3, 1.0, 1.0, 0.5, 0.8, 0.9, 0.2, 1.0, 1.0, 1.0, 0.7, 1.0, 1.0, 1.0, 1.0, 1.0, 0.0, 1.0, 0.4, 1.0, 1.0, 1.0, 1.0, 1.0, 1.0, 1.0, 0.8, 1.0, 1.0, 1.0, 0.9, 1.0, 0.8, 0.6, 0.2, 0.6, 1.0, 1.0, 0.8, 0.9, 1.0, 0.8, 0.7, 0.0, 0.5, 0.2, 0.7, 0.4]

Forecast start time at 6:00 UTC, forecast horizon: 3h
[0.4, 0.6, 1.0, 1.0, 1.0, 0.8, 0.9, 1.0, 0.9, 0.8, 0.7, 0.9, 0.9, 0.9, 0.9, 0.8, 0.8, 1.0, 1.0, 0.8, 0.5, 0.8, 0.8, 1.0, 1.0, 1.0, 1.0, 1.0, 1.0, 1.0, 0.8, 0.8, 1.0, 0.8, 0.8, 0.8, 0.8, 1.0, 1.0, 1.0, 1.0, 1.0, 0.2, 0.6, 0.0, 0.0, 0.8, 1.0, 1.0, 1.0, 0.9, 1.0, 1.0, 1.0, 1.0, 1.0, 0.1, 1.0, 1.0, 0.0, 0.0, 0.0, 0.3, 1.0, 0.9, 0.9, 0.9, 0.8, 0.5, 0.9, 0.3, 1.0, 1.0, 0.5, 0.8, 0.9, 0.2, 1.0, 1.0, 1.0, 0.7, 1.0, 1.0, 1.0, 1.0, 1.0, 0.0, 1.0, 0.4, 1.0, 1.0, 1.0, 1.0, 1.0, 1.0, 1.0, 0.8, 1.0, 1.0, 1.0, 0.9, 1.0, 0.8, 0.6, 0.2, 0.8, 1.0, 1.0, 0.8, 0.9, 1.0, 0.8, 0.7, 0.0, 0.5, 0.2, 0.7, 0.4]

Forecast start time at 5:00 UTC, forecast horizon: 4h
[0.4, 1.0, 1.0, 1.0, 1.0, 0.8, 0.9, 1.0, 0.9, 0.8, 0.7, 0.9, 0.9, 0.9, 0.9, 1.0, 0.8, 1.0, 1.0, 0.8, 0.5, 0.6, 1.0, 1.0, 1.0, 1.0, 1.0, 1.0, 1.0, 1.0, 0.8, 1.0, 1.0, 1.0, 0.8, 0.8, 0.8, 1.0, 1.0, 1.0, 1.0, 1.0, 0.0, 0.6, 0.0, 0.0, 1.0, 1.0, 1.0, 1.0, 0.9, 1.0, 1.0, 1.0, 1.0, 1.0, 0.1, 1.0, 1.0, 0.0, 0.0, 0.0, 0.3, 1.0, 0.9, 0.9, 0.9, 0.8, 0.5, 0.9, 0.3, 1.0, 1.0, 0.5, 0.8, 0.9, 0.2, 1.0, 1.0, 1.0, 0.7, 1.0, 1.0, 1.0, 1.0, 1.0, 0.0, 1.0, 0.4, 1.0, 1.0, 1.0, 1.0, 1.0, 1.0, 1.0, 0.8, 1.0, 1.0, 1.0, 0.9, 1.0, 0.8, 0.6, 0.2, 0.6, 1.0, 1.0, 0.8, 0.9, 1.0, 0.8, 0.7, 0.0, 0.5, 0.2, 0.7, 0.4]
++++++++++++++++++++++++++++++++++++++++++++++++++++++++++++++++++++++++++++++++++++++++++++++++++++++++++++++++++++++++

-----------------------------------------------------
Station name: Xiaogan
LON: 113.950 E
LAT: 30.900  N
Observation data integrity: 99.945%
-----------------------------------------------------
++++++++++++++++++++++++++++++++++++++++++++++++++++++++++++++++++++++++++++++++++++++++++++++++++++++++++++++++++++++++
Cloud cover observated at 6:00 UTC in 2019 (Jan. Apr. Jul. Oct.):
[1.0, 1.0, 1.0, 1.0, 1.0, 1.0, 1.0, 1.0, 1.0, 1.0, 1.0, 1.0, 1.0, 1.0, 1.0, 0.9, 0.0, 1.0, 1.0, 0.2, 0.1, 0.0, 0.0, 0.0, 1.0, 0.9, 1.0, 1.0, 1.0, 1.0, 1.0, 0.0, 1.0, 0.1, 1.0, 0.1, 0.0, 0.2, 1.0, 1.0, 0.5, 0.0, 0.8, 0.6, 0.9, 0.4, 0.0, 1.0, 0.1, 0.1, 1.0, 1.0, 1.0, 1.0, 1.0, 1.0, 1.0, 1.0, 1.0, 0.0, 0.6, 1.0, 1.0, 1.0, 0.4, 1.0, 1.0, 0.5, 1.0, 1.0, 1.0, 0.3, 0.7, 0.4, 1.0, 0.8, 0.7, 0.5, 1.0, 0.7, 0.5, 0.6, 0.6, 0.1, 0.8, 0.2, 0.0, 0.4, 0.6, 0.0, 0.2, 0.0, 0.4, 1.0, 1.0, 1.0, 1.0, 0.2, 1.0, 1.0, 1.0, 1.0, 1.0, 0.8, 1.0, 0.0, 0.0, 0.0, 0.0, 1.0, 1.0, 0.2, 0.7, 1.0, 1.0, 1.0, 0.9, 0.0, 0.4, 0.9]

Cloud cover predicted by EPM at 6:00 UTC in 2019 (Jan. Apr. Jul. Oct.):
Forecast start time at 5:00 UTC, forecast horizon: 1h
[0.9, 1.0, 0.9, 1.0, 1.0, 1.0, 1.0, 1.0, 1.0, 1.0, 1.0, 1.0, 1.0, 1.0, 1.0, 0.6, 0.5, 1.0, 1.0, 0.1, 0.6, 0.1, 0.0, 0.0, 1.0, 1.0, 1.0, 1.0, 1.0, 1.0, 1.0, 0.0, 1.0, 0.4, 1.0, 0.0, 0.0, 0.0, 1.0, 1.0, 1.0, 0.0, 0.6, 1.0, 0.8, 0.2, 0.0, 0.9, 0.4, 0.7, 1.0, 1.0, 1.0, 0.6, 1.0, 1.0, 1.0, 1.0, 1.0, 0.0, 1.0, 1.0, 1.0, 1.0, 0.8, 1.0, 1.0, 0.7, 1.0, 1.0, 0.8, 0.1, 0.6, 1.0, 1.0, 1.0, 0.9, 1.0, 1.0, 1.0, 1.0, 1.0, 1.0, 0.7, 1.0, 0.1, 0.3, 0.8, 1.0, 0.0, 0.4, 0.0, 0.3, 1.0, 1.0, 1.0, 1.0, 0.1, 1.0, 1.0, 1.0, 1.0, 1.0, 0.5, 1.0, 0.0, 0.0, 0.0, 0.5, 0.9, 1.0, 0.6, 1.0, 1.0, 1.0, 1.0, 0.7, 0.1, 0.2, 1.0]

Forecast start time at 4:00 UTC, forecast horizon: 2h
[0.9, 1.0, 0.6, 1.0, 1.0, 0.7, 1.0, 0.7, 1.0, 1.0, 0.8, 1.0, 0.8, 1.0, 1.0, 1.0, 0.2, 0.7, 1.0, 0.3, 0.7, 0.0, 0.2, 0.4, 1.0, 0.2, 1.0, 1.0, 1.0, 1.0, 1.0, 0.0, 1.0, 0.7, 0.9, 0.0, 0.0, 0.0, 1.0, 1.0, 0.1, 0.0, 1.0, 0.8, 0.6, 0.2, 0.0, 1.0, 0.6, 0.4, 0.9, 1.0, 0.6, 0.8, 1.0, 1.0, 1.0, 1.0, 0.7, 0.1, 1.0, 1.0, 0.8, 1.0, 0.0, 0.6, 0.3, 0.7, 0.7, 1.0, 0.7, 0.3, 0.6, 1.0, 0.8, 0.4, 0.8, 1.0, 1.0, 1.0, 0.5, 1.0, 1.0, 0.7, 0.8, 0.4, 0.3, 0.5, 1.0, 0.0, 0.4, 0.0, 0.6, 1.0, 1.0, 0.9, 1.0, 0.1, 1.0, 1.0, 1.0, 1.0, 0.7, 0.3, 0.7, 0.0, 0.0, 0.0, 0.0, 0.3, 1.0, 0.8, 0.8, 1.0, 1.0, 1.0, 1.0, 0.0, 0.8, 0.7]

Forecast start time at 3:00 UTC, forecast horizon: 3h
[0.8, 1.0, 0.8, 0.5, 1.0, 0.9, 1.0, 1.0, 0.5, 1.0, 0.8, 0.8, 0.6, 1.0, 1.0, 0.5, 0.6, 0.9, 1.0, 0.8, 0.2, 0.1, 0.5, 0.2, 1.0, 1.0, 1.0, 1.0, 1.0, 1.0, 0.9, 0.0, 1.0, 0.4, 0.5, 0.0, 0.0, 0.0, 1.0, 1.0, 0.2, 0.0, 0.6, 1.0, 0.3, 0.7, 0.0, 0.5, 0.4, 0.4, 1.0, 1.0, 0.5, 1.0, 1.0, 1.0, 1.0, 0.9, 0.6, 0.0, 0.4, 1.0, 0.8, 0.4, 0.4, 0.6, 1.0, 0.1, 1.0, 1.0, 0.5, 0.0, 0.7, 0.4, 1.0, 0.6, 1.0, 1.0, 0.7, 1.0, 1.0, 0.8, 1.0, 0.0, 0.3, 0.0, 0.7, 0.5, 0.6, 0.0, 0.3, 0.0, 0.9, 1.0, 1.0, 0.5, 0.7, 0.6, 1.0, 1.0, 1.0, 1.0, 0.6, 0.4, 1.0, 0.5, 0.2, 0.0, 0.0, 0.5, 1.0, 0.6, 0.0, 1.0, 1.0, 0.6, 0.9, 0.0, 0.0, 1.0]

Forecast start time at 2:00 UTC, forecast horizon: 4h
[0.8, 1.0, 0.5, 1.0, 1.0, 0.5, 1.0, 1.0, 0.6, 1.0, 1.0, 1.0, 1.0, 1.0, 1.0, 0.4, 0.0, 1.0, 1.0, 0.2, 0.4, 0.5, 0.5, 0.5, 0.5, 1.0, 1.0, 1.0, 1.0, 1.0, 1.0, 0.0, 1.0, 0.4, 1.0, 0.0, 0.0, 0.0, 1.0, 0.7, 0.2, 0.2, 0.4, 1.0, 1.0, 0.2, 0.0, 0.5, 0.4, 0.5, 1.0, 1.0, 0.9, 1.0, 1.0, 0.5, 1.0, 1.0, 0.9, 0.1, 1.0, 0.9, 1.0, 1.0, 0.0, 1.0, 1.0, 0.7, 0.5, 0.9, 0.8, 0.8, 1.0, 0.3, 1.0, 0.4, 0.9, 1.0, 1.0, 0.4, 1.0, 1.0, 1.0, 0.5, 0.2, 0.9, 0.0, 0.6, 1.0, 0.1, 0.8, 0.0, 0.7, 0.9, 1.0, 1.0, 1.0, 0.9, 0.7, 0.7, 0.8, 1.0, 0.3, 0.2, 0.7, 0.1, 0.0, 0.1, 0.0, 1.0, 1.0, 0.1, 1.0, 0.4, 0.7, 0.9, 0.8, 0.0, 0.2, 0.6]

++++++++++++++++++++++++++++++++++++++++++++++++++++++++++++++++++++++++++++++++++++++++++++++++++++++++++++++++++++++++
Cloud cover observated at 9:00 UTC in 2019 (Jan. Apr. Jul. Oct.):
[1.0, 1.0, 1.0, 1.0, 1.0, 1.0, 1.0, 1.0, 1.0, 1.0, 1.0, 1.0, 1.0, 1.0, 0.0, 0.0, 1.0, 1.0, 1.0, 0.0, 0.0, 0.0, 0.5, 1.0, 1.0, 1.0, 1.0, 1.0, 1.0, 1.0, 0.1, 1.0, 0.1, 0.2, 0.0, 0.0, 0.1, 1.0, 1.0, 0.0, 1.0, 0.1, 1.0, 0.0, 0.1, 0.3, 0.1, 0.9, 1.0, 1.0, 0.0, 1.0, 1.0, 1.0, 1.0, 0.6, 0.0, 0.8, 1.0, 0.3, 1.0, 0.8, 1.0, 1.0, 0.2, 0.9, 1.0, 0.7, 0.1, 0.6, 0.2, 0.0, 0.8, 0.4, 0.8, 1.0, 0.5, 1.0, 0.4, 0.6, 0.0, 0.6, 0.0, 0.0, 0.2, 0.4, 0.0, 0.2, 0.0, 1.0, 1.0, 1.0, 0.6, 1.0, 0.6, 1.0, 1.0, 0.9, 1.0, 1.0, 1.0, 1.0, 1.0, 0.0, 0.0, 0.8, 1.0, 1.0, 0.1, 0.3, 1.0, 1.0, 0.6, 0.0, 0.0, 0.1, 0.2]

Forecast start time at 8:00 UTC, forecast horizon: 1h
[0.9, 1.0, 0.9, 1.0, 1.0, 1.0, 1.0, 1.0, 0.9, 0.8, 1.0, 1.0, 1.0, 1.0, 0.4, 0.4, 1.0, 1.0, 0.9, 0.4, 0.4, 0.4, 1.0, 1.0, 1.0, 1.0, 1.0, 1.0, 1.0, 1.0, 0.5, 1.0, 0.3, 0.2, 0.2, 0.2, 0.3, 1.0, 1.0, 0.1, 1.0, 0.7, 1.0, 0.1, 0.1, 1.0, 0.8, 1.0, 1.0, 1.0, 0.4, 1.0, 1.0, 1.0, 1.0, 0.2, 0.1, 1.0, 1.0, 0.9, 1.0, 1.0, 1.0, 1.0, 0.0, 0.9, 1.0, 0.8, 0.3, 1.0, 0.7, 0.4, 0.9, 0.3, 1.0, 1.0, 1.0, 1.0, 0.2, 0.5, 0.0, 0.6, 0.0, 0.4, 0.3, 1.0, 0.5, 0.5, 0.4, 1.0, 1.0, 1.0, 0.8, 1.0, 0.8, 1.0, 1.0, 0.9, 1.0, 0.9, 0.8, 1.0, 1.0, 0.4, 0.4, 0.8, 1.0, 1.0, 0.5, 0.7, 1.0, 0.7, 0.8, 0.4, 0.4, 0.4, 0.8]

Forecast start time at 7:00 UTC, forecast horizon: 2h
[0.9, 1.0, 0.9, 1.0, 1.0, 1.0, 1.0, 1.0, 0.9, 0.8, 1.0, 1.0, 1.0, 1.0, 0.7, 0.7, 1.0, 1.0, 0.9, 0.7, 0.7, 0.7, 1.0, 1.0, 1.0, 1.0, 1.0, 1.0, 1.0, 1.0, 0.5, 1.0, 0.6, 0.5, 0.2, 0.2, 0.6, 1.0, 1.0, 0.1, 1.0, 0.7, 1.0, 0.1, 0.1, 1.0, 0.8, 1.0, 1.0, 1.0, 0.7, 1.0, 1.0, 1.0, 1.0, 0.2, 0.1, 1.0, 1.0, 0.9, 1.0, 1.0, 1.0, 1.0, 0.0, 0.9, 1.0, 0.8, 0.3, 1.0, 0.7, 0.7, 0.9, 0.3, 1.0, 1.0, 1.0, 1.0, 0.2, 0.5, 0.0, 0.6, 0.0, 0.7, 0.3, 1.0, 0.5, 0.5, 0.7, 1.0, 1.0, 1.0, 0.8, 1.0, 0.8, 1.0, 1.0, 0.9, 1.0, 0.9, 0.8, 1.0, 1.0, 0.4, 0.4, 0.8, 1.0, 1.0, 0.5, 0.7, 1.0, 0.7, 0.8, 0.4, 0.4, 0.4, 0.8]

Forecast start time at 6:00 UTC, forecast horizon: 3h
[0.9, 1.0, 0.9, 1.0, 1.0, 1.0, 1.0, 1.0, 0.9, 0.8, 1.0, 1.0, 1.0, 1.0, 0.7, 0.7, 1.0, 1.0, 0.9, 0.7, 0.7, 0.7, 1.0, 1.0, 1.0, 1.0, 1.0, 1.0, 1.0, 1.0, 0.5, 1.0, 0.9, 1.0, 0.2, 0.2, 0.9, 1.0, 1.0, 0.1, 1.0, 0.7, 1.0, 0.1, 0.1, 1.0, 0.8, 1.0, 1.0, 1.0, 0.8, 1.0, 1.0, 1.0, 1.0, 0.2, 0.1, 1.0, 1.0, 0.9, 1.0, 1.0, 1.0, 1.0, 0.0, 0.9, 1.0, 0.8, 0.3, 1.0, 0.7, 0.7, 0.9, 0.3, 1.0, 1.0, 1.0, 1.0, 0.2, 0.5, 0.0, 0.6, 0.0, 0.9, 0.3, 1.0, 0.5, 0.5, 0.7, 1.0, 1.0, 1.0, 0.8, 1.0, 0.8, 1.0, 1.0, 0.9, 1.0, 0.9, 0.8, 1.0, 1.0, 0.4, 0.4, 0.8, 1.0, 1.0, 0.5, 0.7, 1.0, 0.7, 0.8, 0.4, 0.4, 0.4, 0.8]

Forecast start time at 5:00 UTC, forecast horizon: 4h
[0.9, 1.0, 0.9, 1.0, 1.0, 1.0, 1.0, 1.0, 0.9, 0.8, 1.0, 1.0, 1.0, 1.0, 1.0, 1.0, 1.0, 1.0, 0.9, 1.0, 1.0, 1.0, 1.0, 1.0, 1.0, 1.0, 1.0, 1.0, 1.0, 1.0, 0.5, 1.0, 0.9, 1.0, 0.2, 0.2, 0.9, 1.0, 1.0, 0.1, 1.0, 0.7, 1.0, 0.1, 0.1, 1.0, 0.8, 1.0, 1.0, 1.0, 0.8, 1.0, 1.0, 1.0, 1.0, 0.2, 0.1, 1.0, 1.0, 0.9, 1.0, 1.0, 1.0, 1.0, 0.0, 0.9, 1.0, 0.8, 0.3, 1.0, 0.7, 1.0, 0.9, 0.3, 1.0, 1.0, 1.0, 1.0, 0.2, 0.5, 0.0, 0.6, 0.0, 0.9, 0.3, 1.0, 0.5, 0.5, 1.0, 1.0, 1.0, 1.0, 0.8, 1.0, 0.8, 1.0, 1.0, 0.9, 1.0, 0.9, 0.8, 1.0, 1.0, 0.4, 0.4, 0.8, 1.0, 1.0, 0.5, 0.7, 1.0, 0.7, 0.8, 0.4, 0.4, 0.4, 0.8]

++++++++++++++++++++++++++++++++++++++++++++++++++++++++++++++++++++++++++++++++++++++++++++++++++++++++++++++++++++++++

-----------------------------------------------------
Station name: Youyang
LON: 108.767 E
LAT: 28.817  N
Observation data integrity: 99.945%
-----------------------------------------------------
++++++++++++++++++++++++++++++++++++++++++++++++++++++++++++++++++++++++++++++++++++++++++++++++++++++++++++++++++++++++
Cloud cover observated at 6:00 UTC in 2019 (Jan. Apr. Jul. Oct.):
[1.0, 1.0, 1.0, 1.0, 1.0, 1.0, 1.0, 1.0, 1.0, 1.0, 1.0, 1.0, 1.0, 1.0, 1.0, 1.0, 0.4, 1.0, 1.0, 1.0, 1.0, 0.0, 1.0, 1.0, 1.0, 1.0, 1.0, 1.0, 1.0, 1.0, 1.0, 1.0, 1.0, 1.0, 1.0, 0.4, 0.3, 0.6, 0.9, 1.0, 1.0, 1.0, 1.0, 1.0, 1.0, 0.7, 0.8, 0.6, 1.0, 1.0, 1.0, 1.0, 1.0, 0.8, 1.0, 1.0, 1.0, 1.0, 1.0, 0.8, 0.3, 0.8, 1.0, 0.9, 1.0, 1.0, 1.0, 0.8, 1.0, 1.0, 1.0, 0.6, 1.0, 1.0, 1.0, 1.0, 0.9, 1.0, 0.9, 1.0, 1.0, 0.7, 0.9, 0.6, 0.9, 0.8, 0.9, 1.0, 0.6, 1.0, 0.4, 0.7, 0.8, 1.0, 1.0, 1.0, 1.0, 1.0, 1.0, 0.0, 1.0, 1.0, 1.0, 1.0, 1.0, 1.0, 0.6, 0.4, 1.0, 1.0, 1.0, 1.0, 1.0, 1.0, 1.0, 1.0, 0.6, 0.0, 0.1, 0.0]

Cloud cover predicted by EPM at 6:00 UTC in 2019 (Jan. Apr. Jul. Oct.):
Forecast start time at 5:00 UTC, forecast horizon: 1h
[1.0, 1.0, 1.0, 1.0, 1.0, 1.0, 1.0, 1.0, 1.0, 1.0, 1.0, 1.0, 1.0, 1.0, 1.0, 1.0, 0.0, 1.0, 1.0, 1.0, 1.0, 0.0, 1.0, 1.0, 1.0, 1.0, 1.0, 1.0, 1.0, 1.0, 1.0, 1.0, 1.0, 1.0, 1.0, 0.1, 0.0, 0.1, 1.0, 1.0, 1.0, 1.0, 1.0, 1.0, 1.0, 1.0, 1.0, 0.8, 1.0, 1.0, 1.0, 1.0, 1.0, 0.2, 1.0, 1.0, 1.0, 1.0, 1.0, 1.0, 0.5, 1.0, 1.0, 1.0, 1.0, 1.0, 1.0, 0.6, 1.0, 1.0, 1.0, 0.8, 1.0, 1.0, 1.0, 1.0, 1.0, 1.0, 0.9, 1.0, 1.0, 0.6, 0.6, 0.5, 0.9, 1.0, 0.6, 1.0, 0.8, 0.7, 0.2, 0.5, 1.0, 1.0, 1.0, 1.0, 1.0, 1.0, 1.0, 0.3, 1.0, 1.0, 1.0, 1.0, 1.0, 1.0, 0.1, 0.0, 1.0, 1.0, 1.0, 1.0, 1.0, 1.0, 1.0, 1.0, 0.3, 0.0, 0.0, 0.0]

Forecast start time at 4:00 UTC, forecast horizon: 2h
[1.0, 1.0, 1.0, 1.0, 1.0, 0.8, 1.0, 1.0, 1.0, 1.0, 0.8, 1.0, 1.0, 1.0, 1.0, 0.9, 0.0, 1.0, 1.0, 1.0, 1.0, 0.0, 1.0, 1.0, 1.0, 1.0, 1.0, 1.0, 1.0, 1.0, 1.0, 1.0, 1.0, 1.0, 1.0, 0.2, 0.0, 0.0, 1.0, 1.0, 0.7, 1.0, 1.0, 1.0, 1.0, 0.7, 0.6, 1.0, 1.0, 1.0, 1.0, 1.0, 0.5, 1.0, 1.0, 1.0, 1.0, 1.0, 1.0, 0.0, 0.6, 1.0, 0.4, 1.0, 1.0, 1.0, 0.2, 1.0, 1.0, 1.0, 0.8, 0.6, 1.0, 0.7, 1.0, 0.6, 0.5, 1.0, 0.4, 0.8, 1.0, 1.0, 0.4, 1.0, 0.9, 0.9, 0.7, 0.4, 0.5, 0.0, 0.4, 1.0, 1.0, 1.0, 1.0, 1.0, 1.0, 0.8, 0.3, 1.0, 1.0, 1.0, 1.0, 1.0, 0.8, 0.1, 0.0, 0.9, 1.0, 1.0, 0.9, 1.0, 1.0, 1.0, 1.0, 0.2, 0.0, 0.0, 0.0]

Forecast start time at 3:00 UTC, forecast horizon: 3h
[1.0, 1.0, 1.0, 1.0, 1.0, 1.0, 1.0, 1.0, 1.0, 1.0, 1.0, 1.0, 1.0, 1.0, 1.0, 1.0, 0.2, 1.0, 1.0, 1.0, 1.0, 0.0, 1.0, 1.0, 0.6, 1.0, 1.0, 1.0, 1.0, 1.0, 1.0, 1.0, 1.0, 1.0, 1.0, 0.0, 0.0, 0.0, 0.8, 1.0, 1.0, 1.0, 1.0, 1.0, 1.0, 1.0, 0.3, 0.6, 1.0, 1.0, 1.0, 1.0, 1.0, 0.1, 1.0, 1.0, 1.0, 1.0, 1.0, 1.0, 0.4, 0.9, 0.9, 0.0, 1.0, 1.0, 1.0, 0.8, 1.0, 1.0, 1.0, 0.4, 0.2, 0.4, 0.5, 0.8, 1.0, 1.0, 0.9, 0.4, 0.9, 1.0, 1.0, 0.7, 0.7, 0.8, 0.9, 0.4, 0.5, 0.6, 0.6, 0.0, 0.1, 1.0, 1.0, 1.0, 1.0, 1.0, 1.0, 0.3, 1.0, 1.0, 1.0, 1.0, 1.0, 1.0, 0.5, 0.0, 1.0, 1.0, 1.0, 0.9, 0.8, 1.0, 1.0, 0.7, 0.3, 0.0, 0.0, 0.1]

Forecast start time at 2:00 UTC, forecast horizon: 4h
[1.0, 1.0, 1.0, 1.0, 1.0, 1.0, 1.0, 1.0, 1.0, 1.0, 0.7, 1.0, 1.0, 1.0, 1.0, 0.9, 0.7, 1.0, 1.0, 1.0, 0.2, 0.0, 1.0, 1.0, 1.0, 1.0, 1.0, 1.0, 1.0, 1.0, 1.0, 1.0, 1.0, 1.0, 1.0, 0.0, 0.2, 0.0, 0.7, 1.0, 1.0, 1.0, 0.8, 1.0, 1.0, 0.0, 0.2, 1.0, 0.4, 1.0, 0.9, 0.9, 1.0, 0.4, 0.9, 1.0, 1.0, 1.0, 1.0, 0.2, 0.4, 0.4, 1.0, 1.0, 0.6, 1.0, 0.4, 0.8, 0.7, 1.0, 1.0, 0.5, 0.6, 0.9, 0.8, 0.9, 0.7, 1.0, 0.6, 1.0, 1.0, 0.9, 1.0, 0.6, 0.8, 0.6, 0.7, 1.0, 0.3, 1.0, 1.0, 0.0, 0.8, 1.0, 1.0, 1.0, 1.0, 1.0, 1.0, 0.3, 1.0, 1.0, 1.0, 1.0, 1.0, 1.0, 0.8, 1.0, 1.0, 1.0, 1.0, 0.6, 1.0, 1.0, 1.0, 1.0, 0.1, 0.6, 0.8, 0.3]

++++++++++++++++++++++++++++++++++++++++++++++++++++++++++++++++++++++++++++++++++++++++++++++++++++++++++++++++++++++++

Cloud cover observated at 9:00 UTC in 2019 (Jan. Apr. Jul. Oct.):
[1.0, 1.0, 1.0, 1.0, 1.0, 1.0, 1.0, 1.0, 1.0, 1.0, 0.3, 1.0, 1.0, 1.0, 1.0, 0.1, 0.5, 1.0, 1.0, 1.0, 0.9, 0.1, 1.0, 1.0, 1.0, 1.0, 1.0, 1.0, 1.0, 1.0, 1.0, 1.0, 1.0, 1.0, 1.0, 0.6, 0.2, 0.9, 0.9, 1.0, 1.0, 0.8, 1.0, 1.0, 0.1, 0.8, 0.6, 1.0, 1.0, 1.0, 1.0, 0.4, 1.0, 1.0, 1.0, 1.0, 0.9, 0.8, 0.6, 0.8, 0.7, 1.0, 1.0, 1.0, 0.6, 0.6, 1.0, 1.0, 1.0, 0.6, 1.0, 1.0, 0.7, 1.0, 1.0, 0.9, 1.0, 0.7, 1.0, 0.7, 0.6, 0.3, 1.0, 0.7, 0.3, 1.0, 1.0, 1.0, 0.8, 0.8, 1.0, 1.0, 1.0, 1.0, 1.0, 1.0, 1.0, 1.0, 1.0, 1.0, 1.0, 1.0, 1.0, 1.0, 0.2, 0.1, 1.0, 1.0, 1.0, 1.0, 1.0, 1.0, 1.0, 1.0, 0.2, 0.0, 0.0, 0.8]


Forecast start time at 8:00 UTC, forecast horizon: 1h
[1.0, 1.0, 1.0, 1.0, 1.0, 1.0, 1.0, 1.0, 1.0, 1.0, 1.0, 1.0, 1.0, 1.0, 1.0, 1.0, 1.0, 1.0, 1.0, 1.0, 1.0, 0.8, 1.0, 1.0, 1.0, 1.0, 1.0, 1.0, 1.0, 1.0, 1.0, 1.0, 1.0, 1.0, 1.0, 0.9, 0.0, 1.0, 1.0, 1.0, 1.0, 0.8, 1.0, 1.0, 0.0, 1.0, 0.3, 1.0, 1.0, 1.0, 1.0, 0.3, 1.0, 1.0, 1.0, 1.0, 1.0, 0.9, 0.4, 1.0, 0.4, 1.0, 1.0, 1.0, 0.6, 0.3, 1.0, 1.0, 1.0, 0.4, 1.0, 0.9, 0.9, 1.0, 1.0, 1.0, 1.0, 0.6, 1.0, 0.9, 0.2, 0.2, 0.6, 0.6, 0.1, 1.0, 0.4, 1.0, 1.0, 0.8, 1.0, 1.0, 0.9, 1.0, 1.0, 1.0, 1.0, 1.0, 1.0, 1.0, 1.0, 1.0, 1.0, 1.0, 0.0, 0.0, 1.0, 1.0, 1.0, 1.0, 1.0, 1.0, 1.0, 1.0, 0.0, 0.0, 0.1, 0.0]


Forecast start time at 7:00 UTC, forecast horizon: 2h
[1.0, 1.0, 1.0, 1.0, 1.0, 1.0, 1.0, 1.0, 0.0, 1.0, 1.0, 1.0, 1.0, 1.0, 1.0, 1.0, 1.0, 0.1, 1.0, 1.0, 1.0, 0.8, 1.0, 1.0, 1.0, 1.0, 1.0, 0.5, 1.0, 1.0, 1.0, 1.0, 1.0, 1.0, 1.0, 0.9, 0.0, 1.0, 1.0, 1.0, 1.0, 0.8, 1.0, 1.0, 0.0, 1.0, 0.3, 1.0, 1.0, 1.0, 1.0, 0.3, 1.0, 1.0, 1.0, 1.0, 1.0, 0.9, 0.4, 1.0, 0.4, 1.0, 1.0, 1.0, 0.6, 0.3, 1.0, 1.0, 1.0, 0.4, 1.0, 0.9, 0.9, 1.0, 1.0, 1.0, 1.0, 0.6, 1.0, 0.9, 0.2, 0.2, 0.6, 0.6, 0.1, 1.0, 0.4, 1.0, 1.0, 0.8, 1.0, 1.0, 0.9, 1.0, 1.0, 1.0, 1.0, 1.0, 1.0, 1.0, 1.0, 1.0, 1.0, 1.0, 0.0, 0.0, 1.0, 1.0, 1.0, 1.0, 1.0, 1.0, 1.0, 1.0, 0.0, 0.0, 0.1, 0.0]

Forecast start time at 6:00 UTC, forecast horizon: 3h
[1.0, 1.0, 1.0, 1.0, 1.0, 1.0, 1.0, 1.0, 0.0, 1.0, 1.0, 1.0, 1.0, 1.0, 1.0, 1.0, 1.0, 0.1, 1.0, 1.0, 1.0, 0.8, 1.0, 1.0, 1.0, 1.0, 1.0, 0.5, 1.0, 1.0, 1.0, 1.0, 1.0, 1.0, 1.0, 0.9, 0.0, 1.0, 1.0, 1.0, 1.0, 0.8, 1.0, 1.0, 0.0, 1.0, 0.3, 1.0, 1.0, 1.0, 1.0, 0.3, 1.0, 1.0, 1.0, 1.0, 1.0, 0.9, 0.4, 1.0, 0.4, 1.0, 1.0, 1.0, 0.6, 0.3, 1.0, 1.0, 1.0, 0.4, 1.0, 0.9, 0.9, 1.0, 1.0, 1.0, 1.0, 0.6, 1.0, 0.9, 0.2, 0.2, 0.6, 0.6, 0.1, 1.0, 0.4, 1.0, 1.0, 0.8, 0.5, 0.5, 0.9, 1.0, 1.0, 0.6, 1.0, 1.0, 0.5, 1.0, 1.0, 1.0, 1.0, 1.0, 0.0, 0.0, 1.0, 0.0, 1.0, 1.0, 1.0, 1.0, 1.0, 1.0, 0.6, 0.0, 0.1, 0.0]

Forecast start time at 5:00 UTC, forecast horizon: 4h
[1.0, 1.0, 1.0, 1.0, 1.0, 1.0, 1.0, 1.0, 0.0, 1.0, 1.0, 1.0, 1.0, 1.0, 1.0, 1.0, 1.0, 0.0, 1.0, 1.0, 1.0, 1.0, 1.0, 1.0, 1.0, 1.0, 1.0, 0.5, 1.0, 0.0, 1.0, 0.0, 1.0, 1.0, 1.0, 0.9, 0.0, 1.0, 1.0, 1.0, 0.0, 0.0, 0.0, 1.0, 0.0, 1.0, 0.3, 1.0, 1.0, 1.0, 1.0, 0.3, 1.0, 1.0, 1.0, 1.0, 1.0, 0.9, 0.4, 1.0, 0.4, 1.0, 1.0, 1.0, 0.6, 0.3, 1.0, 1.0, 1.0, 0.4, 1.0, 0.9, 0.9, 1.0, 1.0, 1.0, 1.0, 0.6, 1.0, 0.9, 0.2, 0.2, 0.6, 0.6, 0.1, 1.0, 0.4, 1.0, 1.0, 0.8, 0.5, 0.5, 0.9, 1.0, 1.0, 0.6, 1.0, 1.0, 0.5, 1.0, 1.0, 1.0, 1.0, 1.0, 0.0, 0.0, 1.0, 0.0, 1.0, 1.0, 1.0, 1.0, 1.0, 1.0, 0.6, 0.0, 0.1, 0.0]

++++++++++++++++++++++++++++++++++++++++++++++++++++++++++++++++++++++++++++++++++++++++++++++++++++++++++++++++++++++++
-----------------------------------------------------
Station name: Hangzhou
LON: 120.167 E
LAT: 30.233  N
Observation data integrity: 99.945%
-----------------------------------------------------
Cloud cover observated at 6:00 UTC in 2019 (Jan. Apr. Jul. Oct.):
[1.0, 1.0, 1.0, 1.0, 1.0, 1.0, 1.0, 1.0, 1.0, 1.0, 1.0, 1.0, 1.0, 1.0, 1.0, 1.0, 0.0, 0.0, 1.0, 0.7, 1.0, 0.0, 0.0, 0.0, 1.0, 0.0, 0.0, 1.0, 1.0, 0.0, 1.0, 0.1, 1.0, 1.0, 1.0, 0.3, 0.1, 0.0, 1.0, 1.0, 1.0, 0.8, 1.0, 1.0, 0.0, 1.0, 0.5, 0.9, 1.0, 1.0, 1.0, 1.0, 1.0, 1.0, 1.0, 1.0, 1.0, 1.0, 1.0, 1.0, 1.0, 1.0, 1.0, 0.7, 1.0, 1.0, 1.0, 1.0, 0.5, 1.0, 1.0, 0.6, 1.0, 0.8, 1.0, 0.6, 1.0, 0.7, 0.2, 0.4, 0.6, 0.3, 0.6, 0.8, 0.4, 0.6, 0.5, 0.8, 0.9, 1.0, 0.2, 0.0, 0.0, 1.0, 1.0, 1.0, 1.0, 1.0, 0.0, 1.0, 1.0, 1.0, 1.0, 0.7, 0.4, 1.0, 0.7, 0.3, 0.0, 0.0, 0.8, 0.9, 0.0, 1.0, 1.0, 1.0, 1.0, 0.0, 0.0, 0.0]

Cloud cover predicted by EPM at 6:00 UTC in 2019 (Jan. Apr. Jul. Oct.):
Forecast start time at 5:00 UTC, forecast horizon: 1h
[1.0, 1.0, 1.0, 1.0, 1.0, 1.0, 1.0, 1.0, 1.0, 1.0, 1.0, 1.0, 1.0, 1.0, 1.0, 1.0, 0.3, 0.0, 1.0, 1.0, 1.0, 0.7, 0.1, 0.4, 1.0, 0.2, 0.1, 1.0, 1.0, 0.3, 1.0, 0.0, 1.0, 1.0, 1.0, 0.0, 0.0, 0.0, 1.0, 1.0, 1.0, 0.8, 1.0, 1.0, 0.0, 1.0, 0.0, 1.0, 1.0, 1.0, 1.0, 1.0, 1.0, 1.0, 1.0, 0.9, 1.0, 1.0, 1.0, 1.0, 1.0, 1.0, 1.0, 1.0, 1.0, 1.0, 1.0, 1.0, 1.0, 1.0, 1.0, 1.0, 1.0, 1.0, 1.0, 1.0, 1.0, 0.7, 0.1, 1.0, 1.0, 1.0, 1.0, 1.0, 1.0, 0.9, 1.0, 1.0, 1.0, 1.0, 0.5, 0.2, 0.5, 1.0, 1.0, 1.0, 1.0, 1.0, 0.1, 1.0, 1.0, 1.0, 1.0, 0.4, 0.3, 0.8, 0.8, 0.4, 0.4, 0.4, 1.0, 1.0, 0.3, 1.0, 1.0, 1.0, 1.0, 0.6, 0.2, 0.2]

Forecast start time at 4:00 UTC, forecast horizon: 2h
[1.0, 1.0, 1.0, 1.0, 1.0, 1.0, 1.0, 1.0, 1.0, 1.0, 1.0, 1.0, 1.0, 1.0, 1.0, 0.7, 0.2, 0.3, 1.0, 1.0, 1.0, 0.7, 0.1, 0.2, 0.8, 0.1, 0.1, 1.0, 1.0, 0.3, 1.0, 0.0, 1.0, 1.0, 1.0, 0.0, 0.0, 0.0, 1.0, 1.0, 1.0, 0.7, 0.3, 1.0, 0.0, 0.5, 0.3, 1.0, 0.4, 0.7, 0.7, 1.0, 1.0, 1.0, 1.0, 1.0, 1.0, 1.0, 0.3, 1.0, 0.8, 1.0, 1.0, 0.8, 1.0, 0.3, 1.0, 1.0, 0.9, 1.0, 1.0, 1.0, 0.6, 0.8, 0.7, 0.9, 0.7, 0.8, 0.7, 0.7, 1.0, 1.0, 1.0, 0.9, 0.9, 1.0, 0.6, 1.0, 0.6, 1.0, 0.5, 0.1, 0.1, 1.0, 1.0, 1.0, 0.9, 1.0, 0.6, 1.0, 1.0, 1.0, 0.8, 0.5, 1.0, 0.8, 0.7, 0.3, 0.3, 0.2, 0.4, 0.3, 0.2, 1.0, 1.0, 1.0, 1.0, 0.5, 0.1, 0.2]

Forecast start time at 3:00 UTC, forecast horizon: 3h
[1.0, 1.0, 1.0, 0.9, 0.4, 1.0, 1.0, 1.0, 1.0, 1.0, 1.0, 1.0, 0.9, 1.0, 1.0, 1.0, 0.0, 0.2, 1.0, 0.7, 1.0, 0.6, 0.2, 0.2, 0.6, 0.1, 0.1, 1.0, 0.7, 0.9, 0.2, 0.2, 1.0, 1.0, 1.0, 0.0, 0.0, 0.0, 0.3, 1.0, 1.0, 0.8, 0.8, 1.0, 0.0, 0.9, 0.5, 1.0, 1.0, 1.0, 0.8, 0.8, 1.0, 0.6, 1.0, 1.0, 1.0, 1.0, 0.9, 0.7, 0.8, 1.0, 1.0, 0.3, 0.1, 0.4, 1.0, 1.0, 0.6, 1.0, 1.0, 1.0, 0.7, 1.0, 0.9, 1.0, 1.0, 0.8, 0.9, 0.7, 0.5, 1.0, 1.0, 0.7, 1.0, 1.0, 1.0, 1.0, 0.7, 1.0, 0.6, 0.4, 0.4, 1.0, 1.0, 1.0, 0.9, 1.0, 0.5, 1.0, 1.0, 1.0, 1.0, 0.6, 0.3, 0.7, 0.8, 0.0, 0.0, 0.4, 1.0, 0.3, 0.1, 1.0, 1.0, 1.0, 0.4, 0.6, 0.1, 0.0]

Forecast start time at 3:00 UTC, forecast horizon: 4h
[1.0, 0.9, 0.8, 1.0, 1.0, 1.0, 1.0, 1.0, 1.0, 0.9, 1.0, 1.0, 1.0, 1.0, 1.0, 1.0, 0.1, 0.7, 1.0, 0.6, 0.5, 0.0, 0.0, 0.0, 1.0, 0.4, 0.0, 1.0, 1.0, 0.6, 1.0, 0.4, 1.0, 1.0, 1.0, 0.0, 0.1, 0.6, 0.4, 0.9, 1.0, 0.8, 1.0, 1.0, 0.0, 1.0, 0.5, 0.0, 0.8, 1.0, 0.3, 1.0, 0.8, 0.6, 1.0, 1.0, 1.0, 1.0, 1.0, 0.0, 1.0, 1.0, 1.0, 1.0, 0.2, 1.0, 1.0, 1.0, 0.6, 1.0, 0.9, 0.7, 0.2, 1.0, 0.4, 1.0, 1.0, 0.8, 0.7, 0.2, 0.9, 1.0, 1.0, 0.7, 1.0, 1.0, 0.7, 0.4, 1.0, 1.0, 0.9, 0.2, 0.3, 0.1, 0.8, 1.0, 1.0, 1.0, 0.0, 0.4, 1.0, 1.0, 1.0, 0.7, 0.4, 1.0, 0.8, 0.0, 0.0, 0.4, 1.0, 0.3, 0.1, 1.0, 1.0, 1.0, 0.4, 0.6, 0.1, 0.0]

++++++++++++++++++++++++++++++++++++++++++++++++++++++++++++++++++++++++++++++++++++++++++++++++++++++++++++++++++++++++
Cloud cover observated at 9:00 UTC in 2019 (Jan. Apr. Jul. Oct.):
[1.0, 1.0, 1.0, 1.0, 1.0, 1.0, 1.0, 1.0, 1.0, 1.0, 1.0, 0.7, 1.0, 1.0, 1.0, 0.0, 0.0, 1.0, 1.0, 0.8, 0.0, 0.0, 0.0, 1.0, 0.0, 0.0, 1.0, 1.0, 1.0, 1.0, 0.0, 1.0, 1.0, 1.0, 0.1, 0.0, 0.2, 1.0, 1.0, 1.0, 1.0, 1.0, 0.8, 0.4, 0.0, 1.0, 0.6, 1.0, 1.0, 1.0, 1.0, 1.0, 0.0, 1.0, 1.0, 1.0, 1.0, 1.0, 1.0, 1.0, 0.8, 1.0, 1.0, 1.0, 1.0, 1.0, 1.0, 1.0, 1.0, 1.0, 0.6, 1.0, 0.3, 0.5, 0.3, 0.1, 0.8, 0.1, 1.0, 1.0, 0.6, 1.0, 0.5, 0.2, 0.4, 0.8, 1.0, 0.0, 0.0, 0.0, 1.0, 1.0, 1.0, 1.0, 1.0, 0.1, 1.0, 1.0, 1.0, 1.0, 0.6, 1.0, 0.4, 1.0, 0.0, 0.0, 0.2, 1.0, 0.9, 0.0, 1.0, 1.0, 1.0, 0.8, 0.0, 0.2, 0.8]

Forecast start time at 8:00 UTC, forecast horizon: 1h
[1.0, 1.0, 1.0, 0.9, 1.0, 1.0, 1.0, 1.0, 0.8, 0.8, 1.0, 1.0, 1.0, 1.0, 1.0, 0.2, 0.2, 1.0, 1.0, 1.0, 0.2, 0.2, 0.2, 1.0, 0.2, 0.2, 1.0, 1.0, 0.6, 1.0, 0.7, 1.0, 1.0, 1.0, 0.1, 0.2, 0.9, 1.0, 1.0, 1.0, 1.0, 1.0, 0.9, 1.0, 0.6, 1.0, 1.0, 0.9, 1.0, 1.0, 1.0, 1.0, 0.7, 1.0, 1.0, 1.0, 1.0, 1.0, 1.0, 1.0, 1.0, 1.0, 1.0, 1.0, 1.0, 1.0, 1.0, 1.0, 1.0, 1.0, 1.0, 1.0, 0.4, 0.6, 0.9, 0.1, 0.8, 0.2, 1.0, 1.0, 1.0, 1.0, 0.6, 0.4, 0.7, 0.1, 1.0, 0.7, 0.2, 0.2, 0.9, 1.0, 1.0, 1.0, 1.0, 0.1, 0.8, 1.0, 1.0, 0.9, 0.8, 0.7, 1.0, 0.8, 0.2, 0.2, 0.8, 1.0, 0.9, 0.2, 1.0, 0.8, 0.9, 0.7, 0.2, 1.0, 0.6]

Forecast start time at 7:00 UTC, forecast horizon: 2h
[1.0, 1.0, 1.0, 0.9, 1.0, 1.0, 1.0, 1.0, 0.8, 0.8, 1.0, 1.0, 1.0, 1.0, 1.0, 0.6, 0.6, 1.0, 1.0, 1.0, 0.6, 0.6, 0.6, 1.0, 0.6, 0.6, 1.0, 1.0, 0.6, 1.0, 0.7, 1.0, 1.0, 1.0, 0.5, 0.6, 0.9, 1.0, 1.0, 1.0, 1.0, 1.0, 0.9, 1.0, 0.6, 1.0, 1.0, 0.9, 1.0, 1.0, 1.0, 1.0, 0.7, 1.0, 1.0, 1.0, 1.0, 1.0, 1.0, 1.0, 1.0, 1.0, 1.0, 1.0, 1.0, 1.0, 1.0, 1.0, 1.0, 1.0, 1.0, 1.0, 0.4, 0.6, 0.9, 0.5, 0.8, 0.2, 1.0, 1.0, 1.0, 1.0, 0.6, 0.4, 0.7, 0.1, 1.0, 0.7, 0.6, 0.6, 0.9, 1.0, 1.0, 1.0, 1.0, 0.5, 0.8, 1.0, 1.0, 0.9, 0.8, 0.7, 1.0, 0.8, 0.6, 0.6, 0.8, 1.0, 0.9, 0.6, 1.0, 0.8, 0.9, 0.7, 0.6, 1.0, 0.6]

Forecast start time at 6:00 UTC, forecast horizon: 3h
[1.0, 1.0, 1.0, 0.9, 1.0, 1.0, 1.0, 1.0, 0.8, 0.8, 1.0, 1.0, 1.0, 1.0, 1.0, 0.6, 0.6, 1.0, 1.0, 1.0, 0.6, 0.6, 0.6, 1.0, 0.6, 0.6, 1.0, 1.0, 0.6, 1.0, 0.7, 1.0, 1.0, 1.0, 1.0, 0.6, 0.9, 1.0, 1.0, 1.0, 1.0, 1.0, 0.9, 1.0, 0.6, 1.0, 1.0, 0.9, 1.0, 1.0, 1.0, 1.0, 0.7, 1.0, 1.0, 1.0, 1.0, 1.0, 1.0, 1.0, 1.0, 1.0, 1.0, 1.0, 1.0, 1.0, 1.0, 1.0, 1.0, 1.0, 1.0, 1.0, 0.4, 0.6, 0.9, 1.0, 0.8, 0.2, 1.0, 1.0, 1.0, 1.0, 0.6, 0.4, 0.7, 0.1, 1.0, 0.7, 0.6, 0.6, 0.9, 1.0, 1.0, 1.0, 1.0, 1.0, 0.8, 1.0, 1.0, 0.9, 0.8, 0.7, 1.0, 0.8, 0.6, 0.6, 0.8, 1.0, 0.9, 0.6, 1.0, 0.8, 0.9, 0.7, 0.6, 1.0, 0.6]

Forecast start time at 5:00 UTC, forecast horizon: 4h
[1.0, 1.0, 1.0, 0.9, 1.0, 1.0, 1.0, 1.0, 0.8, 0.8, 1.0, 1.0, 1.0, 1.0, 1.0, 0.7, 0.7, 1.0, 1.0, 1.0, 0.7, 0.7, 0.7, 1.0, 0.7, 0.7, 1.0, 1.0, 0.6, 1.0, 0.7, 1.0, 1.0, 1.0, 1.0, 0.7, 0.9, 1.0, 1.0, 1.0, 1.0, 1.0, 0.9, 1.0, 0.6, 1.0, 1.0, 0.9, 1.0, 1.0, 1.0, 1.0, 0.7, 1.0, 1.0, 1.0, 1.0, 1.0, 1.0, 1.0, 1.0, 1.0, 1.0, 1.0, 1.0, 1.0, 1.0, 1.0, 1.0, 1.0, 1.0, 1.0, 0.4, 0.6, 0.9, 1.0, 0.8, 0.2, 1.0, 1.0, 1.0, 1.0, 0.6, 0.4, 0.7, 0.1, 1.0, 0.7, 0.7, 0.7, 0.9, 1.0, 1.0, 1.0, 1.0, 1.0, 0.8, 1.0, 1.0, 0.9, 0.8, 0.7, 1.0, 0.8, 0.7, 0.7, 0.8, 1.0, 0.9, 0.7, 1.0, 0.8, 0.9, 0.7, 0.7, 1.0, 0.6]


++++++++++++++++++++++++++++++++++++++++++++++++++++++++++++++++++++++++++++++++++++++++++++++++++++++++++++++++++++++++
-----------------------------------------------------
Station name: Chongwu
LON: 118.917 E
LAT: 24.900  N
Observation data integrity: 99.945%
-----------------------------------------------------
Cloud cover observated at 6:00 UTC in 2019 (Jan. Apr. Jul. Oct.):
[1.0, 1.0, 1.0, 1.0, 1.0, 1.0, 0.6, 1.0, 1.0, 1.0, 1.0, 1.0, 1.0, 0.2, 1.0, 1.0, 0.0, 0.0, 0.8, 1.0, 1.0, 0.0, 0.0, 0.0, 0.0, 0.0, 0.0, 0.0, 0.9, 1.0, 0.8, 1.0, 1.0, 1.0, 0.0, 0.7, 1.0, 0.3, 1.0, 1.0, 1.0, 1.0, 1.0, 1.0, 1.0, 0.0, 0.9, 1.0, 1.0, 0.5, 1.0, 0.0, 0.6, 1.0, 1.0, 0.2, 0.0, 0.8, 1.0, 1.0, 1.0, 1.0, 0.4, 1.0, 1.0, 0.4, 1.0, 1.0, 0.8, 1.0, 1.0, 0.8, 0.1, 0.3, 1.0, 0.2, 1.0, 1.0, 1.0, 0.5, 0.2, 0.2, 0.7, 0.2, 1.0, 0.0, 0.0, 0.0, 0.1, 0.3, 0.1, 0.0, 0.0, 1.0, 1.0, 0.2, 1.0, 0.0, 0.0, 0.0, 1.0, 1.0, 1.0, 0.0, 0.0, 0.1, 0.0, 0.0, 0.0, 0.1, 0.8, 0.1, 0.0, 1.0, 1.0, 1.0, 1.0, 0.2, 1.0]

Cloud cover predicted by EPM at 6:00 UTC in 2019 (Jan. Apr. Jul. Oct.):
Forecast start time at 5:00 UTC, forecast horizon: 1h
[1.0, 1.0, 1.0, 1.0, 1.0, 1.0, 1.0, 1.0, 1.0, 0.8, 1.0, 1.0, 1.0, 0.2, 1.0, 1.0, 0.2, 0.2, 0.6, 1.0, 1.0, 0.2, 0.1, 0.1, 0.4, 0.1, 0.1, 0.1, 0.8, 0.8, 1.0, 1.0, 1.0, 1.0, 0.1, 0.0, 1.0, 0.0, 1.0, 1.0, 1.0, 1.0, 1.0, 1.0, 1.0, 0.0, 1.0, 1.0, 1.0, 0.4, 1.0, 0.0, 0.2, 1.0, 0.9, 0.6, 0.3, 1.0, 1.0, 1.0, 1.0, 1.0, 1.0, 1.0, 1.0, 0.9, 1.0, 1.0, 0.4, 1.0, 1.0, 0.4, 0.0, 0.0, 0.3, 0.5, 1.0, 1.0, 0.9, 0.4, 0.4, 0.8, 1.0, 0.5, 1.0, 0.4, 0.4, 0.4, 0.1, 0.0, 0.0, 0.0, 0.0, 0.6, 1.0, 0.1, 0.4, 0.0, 0.0, 0.1, 0.9, 0.9, 0.6, 0.0, 0.0, 0.0, 0.0, 0.0, 0.0, 0.1, 0.7, 0.1, 0.0, 1.0, 1.0, 0.8, 1.0, 0.2, 1.0]

Forecast start time at 4:00 UTC, forecast horizon: 2h
[1.0, 1.0, 1.0, 1.0, 1.0, 1.0, 0.7, 0.5, 0.9, 0.6, 1.0, 1.0, 1.0, 0.7, 1.0, 1.0, 0.0, 0.1, 0.4, 0.8, 1.0, 0.6, 0.0, 0.2, 0.2, 0.6, 0.1, 0.2, 0.9, 0.8, 0.7, 0.9, 0.4, 1.0, 0.0, 0.4, 1.0, 0.2, 0.7, 1.0, 1.0, 1.0, 1.0, 0.8, 1.0, 0.4, 0.5, 1.0, 1.0, 0.3, 0.9, 0.1, 0.0, 0.4, 0.8, 0.5, 0.3, 0.4, 0.8, 1.0, 0.8, 0.6, 1.0, 1.0, 1.0, 1.0, 1.0, 1.0, 0.2, 0.8, 0.5, 0.3, 0.0, 0.0, 0.6, 0.4, 0.6, 1.0, 0.4, 0.4, 0.6, 0.5, 1.0, 0.5, 1.0, 0.4, 0.4, 0.2, 0.4, 0.0, 0.1, 0.0, 0.0, 0.9, 1.0, 0.5, 0.6, 0.3, 0.2, 0.4, 1.0, 0.6, 0.6, 0.0, 0.3, 0.4, 0.0, 0.1, 0.1, 0.1, 1.0, 0.5, 0.2, 1.0, 1.0, 0.8, 0.9, 0.7, 1.0]

Forecast start time at 3:00 UTC, forecast horizon: 3h
[1.0, 0.6, 1.0, 1.0, 1.0, 1.0, 1.0, 1.0, 0.9, 1.0, 0.4, 1.0, 1.0, 0.5, 1.0, 1.0, 0.2, 0.3, 0.5, 0.9, 0.5, 0.3, 0.2, 0.1, 0.5, 0.4, 0.4, 0.1, 1.0, 0.3, 0.8, 1.0, 1.0, 1.0, 0.8, 0.0, 1.0, 0.6, 1.0, 1.0, 0.9, 1.0, 1.0, 0.9, 1.0, 0.0, 0.2, 1.0, 1.0, 1.0, 1.0, 0.4, 0.1, 0.8, 1.0, 0.5, 0.4, 0.8, 0.8, 1.0, 1.0, 0.4, 0.8, 1.0, 0.5, 0.9, 1.0, 1.0, 0.3, 0.8, 1.0, 0.4, 0.1, 0.0, 0.9, 0.5, 0.8, 0.2, 0.4, 0.4, 0.6, 0.6, 1.0, 0.6, 1.0, 0.1, 0.4, 0.5, 0.6, 0.1, 0.4, 0.6, 0.5, 0.6, 1.0, 0.6, 0.9, 0.4, 0.0, 0.6, 1.0, 0.9, 0.2, 0.2, 0.2, 0.7, 0.5, 0.0, 0.2, 0.0, 0.9, 0.5, 0.1, 1.0, 1.0, 0.5, 1.0, 0.6, 1.0]

Forecast start time at 3:00 UTC, forecast horizon: 4h
[1.0, 1.0, 0.9, 0.7, 1.0, 1.0, 0.7, 1.0, 0.1, 0.9, 1.0, 1.0, 0.8, 0.8, 1.0, 1.0, 0.1, 0.1, 0.7, 1.0, 0.7, 0.8, 0.2, 0.3, 0.7, 0.8, 0.3, 0.6, 0.1, 0.7, 1.0, 0.9, 1.0, 1.0, 0.4, 0.8, 1.0, 0.2, 0.2, 1.0, 1.0, 1.0, 0.6, 1.0, 1.0, 0.0, 0.1, 1.0, 1.0, 0.2, 1.0, 0.2, 0.5, 1.0, 1.0, 0.7, 0.7, 1.0, 1.0, 1.0, 0.9, 0.2, 0.4, 0.2, 0.7, 0.7, 0.4, 0.2, 0.5, 1.0, 0.7, 0.5, 0.0, 0.7, 0.9, 0.6, 1.0, 0.8, 1.0, 0.5, 0.2, 0.0, 0.2, 0.8, 0.7, 0.2, 0.1, 0.6, 0.0, 0.4, 0.8, 0.6, 0.4, 1.0, 1.0, 0.4, 0.2, 0.6, 0.0, 0.8, 1.0, 1.0, 1.0, 0.0, 0.3, 0.1, 0.5, 0.6, 0.3, 0.3, 0.0, 0.6, 0.0, 0.9, 0.9, 1.0, 1.0, 0.4, 1.0]

++++++++++++++++++++++++++++++++++++++++++++++++++++++++++++++++++++++++++++++++++++++++++++++++++++++++++++++++++++++++

Cloud cover observated at 9:00 UTC in 2019 (Jan. Apr. Jul. Oct.):
[1.0, 1.0, 1.0, 1.0, 1.0, 1.0, 1.0, 1.0, 1.0, 1.0, 0.6, 1.0, 1.0, 1.0, 1.0, 1.0, 0.0, 0.0, 0.8, 1.0, 1.0, 0.0, 0.0, 0.0, 0.0, 0.0, 0.0, 0.0, 0.0, 0.9, 0.0, 1.0, 1.0, 1.0, 1.0, 0.9, 0.9, 1.0, 0.0, 1.0, 1.0, 1.0, 1.0, 1.0, 1.0, 0.0, 0.9, 1.0, 1.0, 1.0, 1.0, 0.7, 1.0, 1.0, 0.0, 0.3, 0.6, 1.0, 1.0, 1.0, 1.0, 1.0, 1.0, 1.0, 1.0, 1.0, 1.0, 0.3, 1.0, 1.0, 0.1, 0.4, 0.0, 0.3, 1.0, 1.0, 1.0, 0.1, 0.7, 1.0, 0.2, 0.8, 0.6, 0.1, 0.0, 0.1, 0.0, 0.5, 0.5, 0.3, 0.0, 0.0, 1.0, 0.8, 0.0, 0.2, 0.0, 0.0, 0.0, 1.0, 0.5, 0.4, 0.0, 0.0, 0.0, 0.0, 0.0, 0.0, 0.1, 1.0, 0.0, 0.0, 1.0, 1.0, 1.0, 1.0, 1.0, 1.0]

Forecast start time at 8:00 UTC, forecast horizon: 1h
[0.9, 0.9, 1.0, 1.0, 1.0, 1.0, 1.0, 1.0, 1.0, 1.0, 1.0, 1.0, 1.0, 0.8, 0.8, 0.9, 0.2, 0.2, 0.6, 0.8, 0.9, 0.2, 0.2, 0.2, 0.2, 0.2, 0.2, 0.2, 0.2, 1.0, 0.2, 1.0, 1.0, 1.0, 1.0, 1.0, 0.8, 1.0, 0.2, 1.0, 1.0, 1.0, 1.0, 1.0, 1.0, 0.1, 1.0, 1.0, 1.0, 1.0, 0.8, 1.0, 1.0, 1.0, 0.2, 0.9, 0.0, 1.0, 1.0, 1.0, 1.0, 1.0, 1.0, 1.0, 1.0, 1.0, 1.0, 0.0, 1.0, 1.0, 0.6, 0.2, 0.2, 0.6, 1.0, 0.8, 0.9, 0.0, 0.2, 0.8, 0.9, 1.0, 0.9, 0.1, 0.0, 0.3, 0.5, 0.8, 0.9, 0.8, 0.2, 0.8, 0.8, 0.7, 0.2, 0.7, 0.2, 0.2, 0.8, 0.9, 0.6, 0.8, 0.8, 0.2, 0.2, 0.2, 0.2, 0.8, 0.9, 1.0, 0.2, 0.8, 1.0, 0.8, 0.9, 0.5, 1.0, 0.8]

Forecast start time at 7:00 UTC, forecast horizon: 2h
[0.9, 0.9, 1.0, 1.0, 1.0, 1.0, 1.0, 1.0, 1.0, 1.0, 1.0, 1.0, 1.0, 0.8, 0.8, 0.9, 0.5, 0.5, 0.6, 0.8, 0.9, 0.5, 0.5, 0.5, 0.5, 0.5, 0.5, 0.5, 0.5, 1.0, 0.5, 1.0, 1.0, 1.0, 1.0, 1.0, 0.8, 1.0, 0.5, 1.0, 1.0, 1.0, 1.0, 1.0, 1.0, 0.1, 1.0, 1.0, 1.0, 1.0, 0.8, 1.0, 1.0, 1.0, 0.5, 0.9, 0.0, 1.0, 1.0, 1.0, 1.0, 1.0, 1.0, 1.0, 1.0, 1.0, 1.0, 0.0, 1.0, 1.0, 0.6, 0.2, 0.2, 0.6, 1.0, 0.8, 0.9, 0.0, 0.2, 0.8, 0.9, 1.0, 0.9, 0.1, 0.0, 0.3, 0.5, 0.8, 0.9, 0.8, 0.5, 0.8, 0.8, 0.7, 0.5, 0.7, 0.5, 0.5, 0.8, 0.9, 0.6, 0.8, 0.8, 0.5, 0.5, 0.5, 0.5, 0.8, 0.9, 1.0, 0.5, 0.8, 1.0, 0.8, 0.9, 0.5, 1.0, 0.8]

Forecast start time at 6:00 UTC, forecast horizon: 3h
[0.9, 0.9, 1.0, 1.0, 1.0, 1.0, 1.0, 1.0, 1.0, 1.0, 1.0, 1.0, 1.0, 0.8, 0.8, 0.9, 0.4, 0.4, 0.6, 0.8, 0.9, 0.4, 0.4, 0.4, 0.4, 0.4, 0.4, 0.4, 0.4, 1.0, 0.4, 1.0, 1.0, 1.0, 1.0, 1.0, 0.8, 1.0, 0.4, 1.0, 1.0, 1.0, 1.0, 1.0, 1.0, 0.1, 1.0, 1.0, 1.0, 1.0, 0.8, 1.0, 1.0, 1.0, 0.9, 0.9, 0.0, 1.0, 1.0, 1.0, 1.0, 1.0, 1.0, 1.0, 1.0, 1.0, 1.0, 0.0, 1.0, 1.0, 0.6, 0.2, 0.2, 0.6, 1.0, 0.8, 0.9, 0.0, 0.2, 0.8, 0.9, 1.0, 0.9, 0.1, 0.0, 0.3, 0.5, 0.8, 0.9, 0.8, 0.9, 0.8, 0.8, 0.7, 0.9, 0.7, 0.9, 0.9, 0.8, 0.9, 0.6, 0.8, 0.8, 0.9, 0.9, 0.4, 0.9, 0.8, 0.9, 1.0, 0.9, 0.8, 1.0, 0.8, 0.9, 0.5, 1.0, 0.8]

Forecast start time at 5:00 UTC, forecast horizon: 4h
[0.9, 0.9, 1.0, 1.0, 1.0, 1.0, 1.0, 1.0, 1.0, 1.0, 1.0, 1.0, 1.0, 0.8, 0.8, 0.9, 0.6, 0.6, 0.6, 0.8, 0.9, 0.6, 0.6, 0.6, 0.6, 0.6, 0.6, 0.6, 0.6, 1.0, 0.6, 1.0, 1.0, 1.0, 1.0, 1.0, 0.8, 1.0, 0.6, 1.0, 1.0, 1.0, 1.0, 1.0, 1.0, 0.1, 1.0, 1.0, 1.0, 1.0, 0.8, 1.0, 1.0, 1.0, 0.9, 0.9, 0.0, 1.0, 1.0, 1.0, 1.0, 1.0, 1.0, 1.0, 1.0, 1.0, 1.0, 0.0, 1.0, 1.0, 0.6, 0.2, 0.2, 0.6, 1.0, 0.8, 0.9, 0.0, 0.2, 0.8, 0.9, 1.0, 0.9, 0.1, 0.0, 0.3, 0.5, 0.8, 0.9, 0.8, 0.9, 0.8, 0.8, 0.7, 0.9, 0.7, 0.9, 0.9, 0.8, 0.9, 0.6, 0.8, 0.8, 0.9, 0.9, 0.6, 0.9, 0.8, 0.9, 1.0, 0.9, 0.8, 1.0, 0.8, 0.9, 0.5, 1.0, 0.8]

++++++++++++++++++++++++++++++++++++++++++++++++++++++++++++++++++++++++++++++++++++++++++++++++++++++++++++++++++++++++
-----------------------------------------------------
Station name: Zengcheng
LON: 113.833 E
LAT: 23.333  N
Observation data integrity: 99.945%
-----------------------------------------------------
Cloud cover observated at 6:00 UTC in 2019 (Jan. Apr. Jul. Oct.):
[1.0, 1.0, 1.0, 1.0, 1.0, 1.0, 1.0, 1.0, 0.6, 0.9, 0.8, 1.0, 0.8, 0.3, 1.0, 1.0, 0.0, 0.5, 0.9, 0.8, 0.7, 0.0, 0.0, 0.0, 0.0, 0.2, 0.8, 1.0, 0.0, 0.9, 0.7, 1.0, 0.5, 1.0, 1.0, 0.3, 1.0, 1.0, 1.0, 1.0, 1.0, 1.0, 1.0, 1.0, 1.0, 1.0, 0.0, 1.0, 1.0, 1.0, 1.0, 1.0, 0.5, 0.9, 0.9, 1.0, 1.0, 1.0, 0.5, 0.7, 1.0, 0.5, 0.5, 0.7, 1.0, 1.0, 1.0, 1.0, 1.0, 1.0, 0.8, 1.0, 0.8, 0.4, 0.1, 0.4, 1.0, 0.6, 0.7, 1.0, 0.7, 0.9, 0.9, 0.5, 0.2, 1.0, 0.9, 1.0, 1.0, 0.0, 0.0, 0.6, 0.1, 0.2, 0.9, 1.0, 0.1, 0.6, 0.4, 0.1, 0.2, 1.0, 0.3, 0.8, 0.8, 0.1, 0.0, 0.0, 0.0, 0.0, 0.6, 0.7, 0.8, 0.0, 0.7, 0.5, 1.0, 0.0, 0.9, 1.0]

Cloud cover predicted by EPM at 6:00 UTC in 2019 (Jan. Apr. Jul. Oct.):
Forecast start time at 5:00 UTC, forecast horizon: 1h
[1.0, 1.0, 1.0, 1.0, 1.0, 1.0, 1.0, 1.0, 0.3, 1.0, 0.9, 1.0, 1.0, 0.5, 1.0, 1.0, 0.0, 0.0, 0.9, 0.6, 0.8, 0.0, 0.0, 0.0, 0.0, 0.0, 0.1, 1.0, 0.1, 0.8, 0.4, 1.0, 0.9, 1.0, 1.0, 0.3, 1.0, 0.9, 1.0, 0.8, 1.0, 1.0, 1.0, 1.0, 1.0, 1.0, 0.5, 1.0, 1.0, 1.0, 1.0, 1.0, 0.9, 1.0, 1.0, 1.0, 1.0, 1.0, 0.9, 1.0, 1.0, 0.9, 1.0, 1.0, 1.0, 1.0, 1.0, 1.0, 1.0, 1.0, 1.0, 1.0, 1.0, 0.9, 0.3, 0.9, 1.0, 1.0, 1.0, 1.0, 1.0, 0.8, 1.0, 1.0, 1.0, 1.0, 1.0, 1.0, 1.0, 0.0, 0.1, 0.0, 0.0, 0.0, 1.0, 0.8, 0.1, 0.6, 0.0, 0.0, 0.0, 1.0, 1.0, 0.9, 0.6, 0.0, 0.0, 0.0, 0.0, 0.0, 0.0, 0.8, 1.0, 0.5, 1.0, 0.0, 1.0, 0.0, 1.0, 1.0]

Forecast start time at 4:00 UTC, forecast horizon: 2h
[0.9, 1.0, 1.0, 1.0, 1.0, 1.0, 1.0, 1.0, 1.0, 1.0, 0.8, 1.0, 0.6, 0.3, 1.0, 1.0, 0.0, 0.0, 0.6, 0.2, 0.5, 0.0, 0.0, 0.0, 0.0, 0.0, 0.1, 1.0, 0.0, 0.7, 0.5, 1.0, 1.0, 1.0, 1.0, 0.4, 0.8, 0.6, 1.0, 0.7, 1.0, 1.0, 1.0, 1.0, 1.0, 1.0, 0.4, 1.0, 1.0, 1.0, 1.0, 0.7, 1.0, 1.0, 1.0, 1.0, 1.0, 1.0, 0.6, 0.3, 0.8, 0.9, 0.8, 0.8, 0.8, 1.0, 1.0, 1.0, 1.0, 0.8, 1.0, 0.6, 0.6, 0.2, 0.3, 1.0, 0.8, 0.6, 0.6, 0.8, 0.1, 1.0, 0.4, 1.0, 1.0, 1.0, 0.9, 0.6, 1.0, 0.0, 0.0, 0.2, 0.0, 0.0, 0.9, 0.6, 0.6, 0.8, 0.4, 0.0, 0.4, 1.0, 1.0, 0.9, 0.8, 0.0, 0.0, 0.0, 0.0, 0.1, 0.3, 1.0, 0.6, 0.8, 1.0, 0.0, 1.0, 0.0, 0.9, 1.0]

Forecast start time at 3:00 UTC, forecast horizon: 3h
[1.0, 0.9, 1.0, 1.0, 1.0, 1.0, 1.0, 1.0, 0.2, 0.8, 0.7, 1.0, 1.0, 1.0, 1.0, 1.0, 0.0, 0.0, 1.0, 0.6, 1.0, 0.0, 0.0, 0.0, 0.0, 0.0, 1.0, 1.0, 0.0, 0.7, 1.0, 1.0, 1.0, 1.0, 1.0, 1.0, 1.0, 1.0, 1.0, 0.9, 1.0, 1.0, 1.0, 0.6, 1.0, 1.0, 0.4, 1.0, 1.0, 1.0, 0.6, 0.5, 0.8, 1.0, 1.0, 1.0, 0.9, 1.0, 1.0, 1.0, 1.0, 0.8, 1.0, 0.5, 0.8, 1.0, 1.0, 1.0, 0.2, 0.6, 0.6, 1.0, 1.0, 0.2, 0.3, 1.0, 0.3, 1.0, 0.6, 0.9, 0.9, 0.5, 0.9, 1.0, 0.8, 1.0, 0.6, 0.2, 1.0, 0.0, 0.0, 0.2, 0.3, 0.3, 1.0, 1.0, 0.3, 0.8, 0.1, 0.2, 0.4, 0.8, 0.8, 0.8, 0.8, 0.0, 0.0, 0.0, 0.0, 0.1, 0.0, 0.1, 0.5, 0.4, 1.0, 0.2, 1.0, 0.0, 1.0, 0.2]

Forecast start time at 3:00 UTC, forecast horizon: 4h
[1.0, 0.9, 1.0, 0.3, 0.8, 1.0, 1.0, 1.0, 1.0, 1.0, 0.8, 1.0, 1.0, 0.2, 1.0, 1.0, 0.5, 0.2, 1.0, 1.0, 0.4, 0.0, 0.4, 0.0, 0.2, 0.9, 1.0, 0.5, 0.2, 0.4, 1.0, 1.0, 0.8, 0.5, 1.0, 0.8, 1.0, 1.0, 1.0, 1.0, 1.0, 1.0, 1.0, 0.2, 1.0, 1.0, 0.8, 1.0, 1.0, 1.0, 1.0, 0.9, 1.0, 1.0, 1.0, 1.0, 1.0, 1.0, 0.6, 0.7, 1.0, 1.0, 1.0, 0.6, 1.0, 0.7, 1.0, 1.0, 1.0, 1.0, 0.6, 0.4, 0.7, 0.6, 1.0, 0.9, 0.1, 0.8, 0.8, 1.0, 0.6, 0.8, 0.8, 0.2, 1.0, 0.6, 0.6, 1.0, 0.6, 0.0, 0.0, 0.1, 0.1, 0.1, 1.0, 0.8, 0.7, 0.8, 0.6, 0.3, 1.0, 1.0, 1.0, 0.5, 0.6, 0.2, 0.0, 0.0, 0.0, 0.4, 0.9, 0.8, 1.0, 0.6, 0.8, 0.1, 1.0, 0.0, 0.4, 0.8]

++++++++++++++++++++++++++++++++++++++++++++++++++++++++++++++++++++++++++++++++++++++++++++++++++++++++++++++++++++++++

Cloud cover observated at 9:00 UTC in 2019 (Jan. Apr. Jul. Oct.):
[1.0, 1.0, 1.0, 1.0, 1.0, 1.0, 1.0, 1.0, 0.7, 1.0, 1.0, 0.7, 1.0, 0.7, 1.0, 1.0, 0.1, 1.0, 0.8, 0.6, 0.3, 0.0, 0.0, 0.3, 0.0, 0.0, 0.1, 0.1, 0.0, 0.5, 0.5, 1.0, 0.9, 1.0, 1.0, 0.6, 1.0, 1.0, 1.0, 1.0, 1.0, 1.0, 1.0, 1.0, 0.8, 0.9, 1.0, 1.0, 1.0, 1.0, 0.4, 0.7, 0.5, 1.0, 0.9, 0.5, 0.5, 1.0, 1.0, 0.8, 0.9, 1.0, 1.0, 1.0, 1.0, 1.0, 1.0, 0.8, 0.5, 0.8, 0.7, 0.3, 0.3, 1.0, 1.0, 1.0, 1.0, 1.0, 0.5, 0.5, 1.0, 0.4, 1.0, 1.0, 1.0, 1.0, 1.0, 0.0, 0.0, 0.3, 0.0, 0.4, 1.0, 1.0, 0.1, 0.2, 0.1, 0.2, 1.0, 1.0, 0.2, 0.8, 0.8, 0.0, 0.0, 0.0, 0.0, 0.0, 0.3, 1.0, 0.3, 0.2, 0.5, 0.1, 1.0, 0.1, 1.0, 0.8]

Forecast start time at 8:00 UTC, forecast horizon: 1h
[0.9, 1.0, 1.0, 1.0, 1.0, 1.0, 1.0, 1.0, 0.8, 1.0, 1.0, 0.6, 1.0, 0.7, 1.0, 1.0, 0.0, 1.0, 0.6, 0.9, 0.2, 0.4, 0.2, 0.2, 0.4, 0.1, 0.2, 0.2, 0.2, 0.8, 0.6, 1.0, 1.0, 1.0, 1.0, 1.0, 1.0, 1.0, 1.0, 1.0, 1.0, 1.0, 1.0, 1.0, 1.0, 0.9, 1.0, 1.0, 1.0, 1.0, 1.0, 1.0, 0.7, 1.0, 1.0, 0.9, 0.9, 1.0, 1.0, 0.8, 1.0, 1.0, 1.0, 1.0, 1.0, 1.0, 1.0, 1.0, 1.0, 1.0, 0.4, 0.0, 1.0, 1.0, 1.0, 1.0, 1.0, 1.0, 0.8, 0.4, 1.0, 0.8, 1.0, 1.0, 1.0, 1.0, 1.0, 0.2, 0.8, 0.2, 0.2, 0.2, 1.0, 0.2, 0.6, 0.8, 0.5, 0.4, 0.6, 0.9, 1.0, 0.8, 0.7, 0.1, 0.1, 0.4, 0.2, 0.3, 0.6, 1.0, 0.6, 0.8, 0.9, 0.6, 1.0, 0.0, 1.0, 0.9]

Forecast start time at 7:00 UTC, forecast horizon: 2h
[0.9, 1.0, 1.0, 1.0, 1.0, 1.0, 1.0, 1.0, 0.8, 1.0, 1.0, 0.6, 1.0, 0.7, 1.0, 1.0, 0.0, 1.0, 0.6, 0.9, 0.2, 0.4, 0.2, 0.2, 0.4, 0.1, 0.2, 0.2, 0.2, 0.8, 0.6, 1.0, 1.0, 1.0, 1.0, 1.0, 1.0, 1.0, 1.0, 1.0, 1.0, 1.0, 1.0, 1.0, 1.0, 0.9, 1.0, 1.0, 1.0, 1.0, 1.0, 1.0, 0.7, 1.0, 1.0, 0.9, 0.9, 1.0, 1.0, 0.8, 1.0, 1.0, 1.0, 1.0, 1.0, 1.0, 1.0, 1.0, 1.0, 1.0, 0.4, 0.0, 1.0, 1.0, 1.0, 1.0, 1.0, 1.0, 0.8, 0.4, 1.0, 0.8, 1.0, 1.0, 1.0, 1.0, 1.0, 0.2, 0.8, 0.2, 0.2, 0.2, 1.0, 0.2, 0.6, 0.8, 0.5, 0.4, 0.6, 0.9, 1.0, 0.8, 0.7, 0.1, 0.1, 0.4, 0.2, 0.3, 0.6, 1.0, 0.6, 0.8, 0.9, 0.6, 1.0, 0.0, 1.0, 0.9]

Forecast start time at 6:00 UTC, forecast horizon: 3h
[0.9, 1.0, 1.0, 1.0, 1.0, 1.0, 1.0, 1.0, 0.8, 1.0, 1.0, 0.6, 1.0, 0.7, 1.0, 1.0, 0.0, 1.0, 0.6, 0.9, 0.2, 0.4, 0.2, 0.2, 0.4, 0.1, 0.2, 0.2, 0.2, 0.8, 0.6, 1.0, 1.0, 1.0, 1.0, 1.0, 1.0, 1.0, 1.0, 1.0, 1.0, 1.0, 1.0, 1.0, 1.0, 0.9, 1.0, 1.0, 1.0, 1.0, 1.0, 1.0, 0.7, 1.0, 1.0, 0.9, 0.9, 1.0, 1.0, 0.8, 1.0, 1.0, 1.0, 1.0, 1.0, 1.0, 1.0, 1.0, 1.0, 1.0, 0.4, 0.0, 1.0, 1.0, 1.0, 1.0, 1.0, 1.0, 0.8, 0.4, 1.0, 0.8, 1.0, 1.0, 1.0, 1.0, 1.0, 0.2, 0.8, 0.2, 0.2, 0.2, 1.0, 0.2, 0.6, 0.8, 0.5, 0.4, 0.6, 0.9, 1.0, 0.8, 0.7, 0.1, 0.1, 0.4, 0.2, 0.3, 0.6, 1.0, 0.6, 0.8, 0.9, 0.6, 1.0, 0.0, 1.0, 0.9]

Forecast start time at 5:00 UTC, forecast horizon: 4h
[0.9, 1.0, 1.0, 1.0, 1.0, 1.0, 1.0, 1.0, 0.8, 1.0, 1.0, 0.6, 1.0, 0.7, 1.0, 1.0, 0.0, 1.0, 0.6, 0.9, 0.2, 0.4, 0.2, 0.2, 0.4, 0.1, 0.2, 0.2, 0.2, 0.8, 0.6, 1.0, 1.0, 1.0, 1.0, 1.0, 1.0, 1.0, 1.0, 1.0, 1.0, 1.0, 1.0, 1.0, 1.0, 0.9, 1.0, 1.0, 1.0, 1.0, 1.0, 1.0, 0.7, 1.0, 1.0, 0.9, 0.9, 1.0, 1.0, 0.8, 1.0, 1.0, 1.0, 1.0, 1.0, 1.0, 1.0, 1.0, 1.0, 1.0, 0.4, 0.0, 1.0, 1.0, 1.0, 1.0, 1.0, 1.0, 0.8, 0.4, 1.0, 0.8, 1.0, 1.0, 1.0, 1.0, 1.0, 0.2, 0.8, 0.2, 0.2, 0.2, 1.0, 0.2, 0.6, 0.8, 0.5, 0.4, 0.6, 0.9, 1.0, 0.8, 0.7, 0.1, 0.1, 0.4, 0.2, 0.3, 0.6, 1.0, 0.6, 0.8, 0.9, 0.6, 1.0, 0.0, 1.0, 0.9]


++++++++++++++++++++++++++++++++++++++++++++++++++++++++++++++++++++++++++++++++++++++++++++++++++++++++++++++++++++++++
