# Supplementary material for: Accurate nowcasting of cloud cover at solar photovoltaic plants using geostationary satellite images
Source: Nat Commun. 2024 Jan 13;15:510. doi: 10.1038/s41467-023-44666-1 (PMC10787801; doi:10.1038/s41467-023-44666-1)
Supplement: Supplementary file 4 — Source data [file 41467_2023_44666_MOESM4_ESM.zip › Source_Data/Source_Data_Supplementary_Table1/mae_mbe_rmse.xlsx]

## Sheet: Sheet1
station name
	forecast horizon	1h	2h	3h	4h
Hailisu
	MAE	0.15923	0.20668	0.23617	0.24838
	MBE	0.03256	0.02895	-0.00122	0.03862
	RMSE	0.22325	0.26958	0.31066	0.34259
Liupanshan
	MAE	0.15485	0.18848	0.20284	0.2313
	MBE	-0.04537	-0.05423	-0.05407	-0.04431
	RMSE	0.24666	0.28695	0.32912	0.35657
Xilinhot
	MAE	0.1929	0.22465	0.25082	0.27846
	MBE	0.08632	0.04201	0.0752	0.07927
	RMSE	0.26918	0.30063	0.34329	0.37779
Changchun
	MAE	0.18668	0.23483	0.2687	0.2809
	MBE	0.02969	0.00056	0.00854	0.00285
	RMSE	0.2767	0.31907	0.35496	0.38825
Miyun
	MAE	0.1478	0.19933	0.22077	0.23911
	MBE	-0.01819	-0.00595	-0.00809	0.02504
	RMSE	0.23676	0.29076	0.32905	0.36319
Chengtoushan
	MAE	0.14604	0.19549	0.22988	0.24878
	MBE	-0.02679	-0.03936	-0.04419	-0.01274
	RMSE	0.23282	0.28175	0.33722	0.36239
Songshan
	MAE	0.12197	0.16217	0.18896	0.21988
	MBE	-0.01179	-0.04906	-0.05057	-0.05801
	RMSE	0.20495	0.25389	0.29714	0.34374
Xiaogan
	MAE	0.1382	0.17525	0.19457	0.20521
	MBE	0.09024	0.07312	0.06077	0.08475
	RMSE	0.22986	0.27931	0.305	0.32827
Youyang
	MAE	0.07445	0.10464	0.12067	0.15312
	MBE	-0.01127	-0.04715	-0.06077	-0.06985
	RMSE	0.16686	0.21286	0.24932	0.29385
Hangzhou
	MAE	0.1246	0.17449	0.1884	0.19771
	MBE	0.08225	0.07797	0.07855	0.0737
	RMSE	0.22801	0.28728	0.31434	0.3391
Chongwu
	MAE	0.14907	0.21569	0.24225	0.25915
	MBE	0.04786	0.06828	0.10071	0.10416
	RMSE	0.24414	0.30888	0.35635	0.38932
Zengcheng
	MAE	0.14291	0.16347	0.18192	0.20547
	MBE	0.06663	0.03615	0.04877	0.06033
	RMSE	0.24232	0.26559	0.29168	0.3244
