# Supplementary material for: Accurate nowcasting of cloud cover at solar photovoltaic plants using geostationary satellite images
Source: Nat Commun. 2024 Jan 13;15:510. doi: 10.1038/s41467-023-44666-1 (PMC10787801; doi:10.1038/s41467-023-44666-1)
Supplement: Supplementary file 4 — Source data [file 41467_2023_44666_MOESM4_ESM.zip › Source_Data/Source_Data_Figure3/Source_Data_Figure3]

------------------------------------------------------------------------------------------------------------------------
------------------------------------------------------------------------------------------------------------------------
Power (MW) Sangge 202211
local time [9:00, 10:00, 11:00, 12:00, 13:00, 14:00, 15:00, 16:00, 17:00]
day1= [46.53, 56.95, 55.6, 53.23, 54.51, 54.11, 56.96, 38.31, 6.1]
day2= [53.68, 59.06, 31.59, 35.04, 36.94, 33.48, 21.07, 14.13, 4.65]
day3= [54.2, 61.06, 57.15, 53.44, 54.56, 54.62, 61.5, 45.66, 6.1]
day4= [33.41, 49.11, 52.87, 50.18, 52.49, 56.98, 58.76, 42.69, 5.24]
day5= [48.67, 57.17, 53.7, 49.54, 50.52, 43.5, 52.34, 17.67, 3.36]
day6= [47.39, 59.5, 55.29, 52.12, 53.07, 57.1, 59.53, 42.61, 4.81]
day7= [52.18, 59.23, 54.91, 51.17, 52.57, 57.48, 58.53, 40.36, 3.94]
day8= [30.08, 47.12, 46.81, 38.27, 45.36, 42.85, 33.19, 17.72, 3.17]
day9= [5.55, 5.79, 8.26, 5.95, 11.06, 3.5, 4.47, 2.21, 0.48]
day10= [7.85, 12.61, 22.47, 21.6, 20.91, 39.71, 8.27, 4.99, 0.88]
day11= [1.11, 1.86, 5.5, 9.56, 5.67, 1.97, 3.09, 0.83, 1.01]
day12= [25.33, 62.49, 50.02, 41.75, 36.09, 30.22, 11.55, 21.07, 2.61]
day13= [14.03, 62.69, 57.53, 54.83, 53.31, 52.03, 54.81, 21.37, 2.37]
day16= [43.72, 62.1, 58.31, 53.28, 48.1, 46.11, 60.62, 36.08, 2.23]
day17= [41.89, 58.51, 55.84, 51.88, 52.41, 54.55, 51.39, 22.58, 1.91]
day18= [0.97, 2.52, 3.43, 2.21, 14.07, 26.15, 18.24, 25.77, 1.79]
day19= [38.36, 59.82, 56.12, 51.55, 53.31, 34.56, 58.31, 29.7, 1.96]
day20= [31.24, 46.1, 50.76, 52.98, 57.1, 43.19, 16.92, 11.85, 0.85]
day21= [37.05, 62.56, 50.39, 42.06, 39.41, 30.24, 22.91, 11.61, 1.43]
day22= [35.74, 56.67, 54.76, 46.23, 49.83, 50.09, 49.04, 27.74, 1.65]
day23= [8.96, 51.09, 51.25, 50.33, 30.84, 51.26, 53.7, 27.16, 1.63]
day24= [22.44, 9.51, 19.85, 20.5, 34.35, 17.9, 11.22, 7.87, 0.53]
day25= [10.16, 23.18, 39.21, 37.13, 53.62, 57.6, 52.1, 34.02, 0.8]
day26= [34.98, 54.88, 57.02, 52.65, 52.91, 53.37, 58.25, 29.54, 1.7]
day27= [4.76, 6.95, 16.35, 21.34, 29.06, 19.38, 16.54, 10.78, 2.96]
day28= [6.79, 11.64, 14.55, 30.28, 33.17, 44.57, 52.82, 28.05, 0.81]
day29= [7.5, 20.72, 33.56, 32.07, 46.52, 26.93, 60.91, 34.14, 1.21]
day30= [32.8, 56.22, 59.44, 55.32, 54.07, 48.95, 52.29, 30.63, 1.13]

GTI (W/m2) Sangge 202211
local time [9:00, 10:00, 11:00, 12:00, 13:00, 14:00, 15:00, 16:00, 17:00]
day1= [380.0, 591.0, 777.0, 903.0, 943.0, 848.0, 676.0, 333.0, 116.0]
day2= [488.0, 723.0, 438.0, 489.0, 474.0, 432.0, 210.0, 134.0, 50.0]
day3= [477.0, 659.0, 849.0, 970.0, 1014.0, 930.0, 754.0, 268.0, 214.0]
day4= [283.0, 475.0, 814.0, 877.0, 982.0, 899.0, 731.0, 424.0, 186.0]
day5= [437.0, 631.0, 796.0, 899.0, 922.0, 637.0, 635.0, 165.0, 39.0]
day6= [431.0, 658.0, 839.0, 966.0, 1001.0, 914.0, 744.0, 528.0, 203.0]
day7= [479.0, 661.0, 850.0, 971.0, 1004.0, 917.0, 733.0, 513.0, 165.0]
day8= [295.0, 525.0, 687.0, 748.0, 854.0, 373.0, 437.0, 212.0, 43.0]
day9= [47.0, 63.0, 81.0, 66.0, 117.0, 38.0, 43.0, 27.0, 3.0]
day10= [77.0, 150.0, 323.0, 187.0, 293.0, 637.0, 77.0, 59.0, 11.0]
day11= [13.0, 22.0, 49.0, 68.0, 42.0, 23.0, 25.0, 11.0, 8.0]
day12= [133.0, 606.0, 834.0, 773.0, 1057.0, 1000.0, 151.0, 409.0, 53.0]
day13= [493.0, 617.0, 801.0, 925.0, 963.0, 859.0, 694.0, 257.0, 27.0]
day16= [419.0, 617.0, 803.0, 932.0, 970.0, 878.0, 705.0, 470.0, 96.0]
day17= [397.0, 585.0, 754.0, 873.0, 914.0, 782.0, 596.0, 439.0, 44.0]
day18= [9.0, 24.0, 30.0, 23.0, 262.0, 689.0, 187.0, 345.0, 21.0]
day19= [409.0, 598.0, 762.0, 874.0, 913.0, 228.0, 666.0, 365.0, 25.0]
day20= [351.0, 538.0, 626.0, 770.0, 914.0, 457.0, 170.0, 140.0, 12.0]
day21= [369.0, 633.0, 703.0, 660.0, 600.0, 388.0, 221.0, 108.0, 10.0]
day22= [357.0, 568.0, 737.0, 854.0, 886.0, 816.0, 422.0, 383.0, 42.0]
day23= [82.0, 560.0, 759.0, 879.0, 445.0, 839.0, 642.0, 377.0, 37.0]
day24= [231.0, 86.0, 187.0, 158.0, 328.0, 210.0, 119.0, 95.0, 6.0]
day25= [99.0, 228.0, 474.0, 520.0, 951.0, 877.0, 696.0, 473.0, 21.0]
day26= [365.0, 567.0, 743.0, 876.0, 923.0, 821.0, 655.0, 423.0, 34.0]
day27= [46.0, 64.0, 181.0, 274.0, 584.0, 200.0, 170.0, 121.0, 29.0]
day28= [51.0, 82.0, 138.0, 556.0, 767.0, 719.0, 597.0, 345.0, 9.0]
day29= [61.0, 636.0, 351.0, 597.0, 869.0, 913.0, 727.0, 502.0, 49.0]
day30= [415.0, 621.0, 796.0, 931.0, 983.0, 901.0, 734.0, 509.0, 64.0]

CSR 1h Sangge 202211
local time [9:00, 10:00, 11:00, 12:00, 13:00, 14:00, 15:00, 16:00, 17:00]
day1= [0.085, 0.145, 0.174, 0.201, 0.204, 0.184, 0.137, 0.107, 0.036]
day2= [0.043, 0.084, 0.099, 0.105, 0.105, 0.093, 0.071, 0.047, 0.019]
day3= [0.113, 0.169, 0.185, 0.198, 0.212, 0.191, 0.162, 0.141, 0.043]
day4= [0.07, 0.142, 0.156, 0.185, 0.212, 0.192, 0.162, 0.14, 0.043]
day5= [0.108, 0.169, 0.183, 0.197, 0.2, 0.178, 0.148, 0.109, 0.022]
day6= [0.094, 0.163, 0.181, 0.201, 0.211, 0.185, 0.161, 0.143, 0.039]
day7= [0.105, 0.17, 0.18, 0.197, 0.208, 0.179, 0.162, 0.144, 0.037]
day8= [0.067, 0.134, 0.155, 0.154, 0.163, 0.134, 0.102, 0.068, 0.014]
day9= [0.015, 0.03, 0.039, 0.054, 0.039, 0.038, 0.035, 0.021, 0.01]
day10= [0.018, 0.039, 0.048, 0.052, 0.053, 0.049, 0.053, 0.047, 0.013]
day11= [0.012, 0.018, 0.022, 0.025, 0.027, 0.025, 0.023, 0.017, 0.005]
day12= [0.077, 0.158, 0.155, 0.154, 0.161, 0.143, 0.14, 0.115, 0.029]
day13= [0.085, 0.165, 0.167, 0.164, 0.168, 0.156, 0.158, 0.122, 0.023]
day16= [0.083, 0.165, 0.165, 0.159, 0.16, 0.154, 0.159, 0.133, 0.025]
day17= [0.075, 0.146, 0.153, 0.146, 0.156, 0.151, 0.153, 0.121, 0.022]
day18= [0.01, 0.019, 0.027, 0.031, 0.028, 0.049, 0.08, 0.071, 0.014]
day19= [0.079, 0.156, 0.158, 0.142, 0.148, 0.142, 0.137, 0.103, 0.018]
day20= [0.04, 0.097, 0.104, 0.108, 0.11, 0.098, 0.085, 0.044, 0.008]
day21= [0.037, 0.069, 0.076, 0.077, 0.086, 0.117, 0.137, 0.119, 0.077]
day22= [0.064, 0.129, 0.145, 0.135, 0.138, 0.136, 0.136, 0.101, 0.016]
day23= [0.041, 0.104, 0.116, 0.119, 0.114, 0.111, 0.1, 0.069, 0.014]
day24= [0.037, 0.096, 0.108, 0.113, 0.117, 0.117, 0.107, 0.065, 0.012]
day25= [0.042, 0.097, 0.128, 0.133, 0.139, 0.142, 0.138, 0.105, 0.015]
day26= [0.058, 0.148, 0.16, 0.151, 0.149, 0.15, 0.154, 0.095, 0.013]
day27= [0.043, 0.103, 0.101, 0.098, 0.094, 0.083, 0.069, 0.035, 0.008]
day28= [0.046, 0.114, 0.139, 0.14, 0.144, 0.147, 0.144, 0.102, 0.014]
day29= [0.026, 0.058, 0.083, 0.086, 0.092, 0.12, 0.147, 0.135, 0.1]
day30= [0.059, 0.153, 0.166, 0.147, 0.146, 0.152, 0.162, 0.116, 0.014]


CSR 2h Sangge 202211
local time [10:00, 11:00, 12:00, 13:00, 14:00, 15:00, 16:00, 17:00]
day1= [0.098, 0.147, 0.178, 0.199, 0.2, 0.173, 0.135, 0.088]
day2= [0.057, 0.088, 0.101, 0.104, 0.102, 0.088, 0.066, 0.041]
day3= [0.126, 0.176, 0.189, 0.201, 0.208, 0.185, 0.159, 0.107]
day4= [0.087, 0.142, 0.164, 0.192, 0.204, 0.181, 0.158, 0.107]
day5= [0.124, 0.176, 0.188, 0.195, 0.191, 0.165, 0.138, 0.083]
day6= [0.112, 0.169, 0.191, 0.204, 0.202, 0.178, 0.159, 0.108]
day7= [0.124, 0.176, 0.184, 0.195, 0.198, 0.177, 0.162, 0.11]
day8= [0.084, 0.131, 0.149, 0.156, 0.153, 0.126, 0.091, 0.052]
day9= [0.019, 0.032, 0.044, 0.048, 0.041, 0.037, 0.03, 0.02]
day10= [0.024, 0.04, 0.049, 0.055, 0.053, 0.051, 0.052, 0.037]
day11= [0.014, 0.019, 0.022, 0.026, 0.025, 0.022, 0.021, 0.013]
day12= [0.103, 0.152, 0.155, 0.157, 0.153, 0.141, 0.135, 0.088]
day13= [0.106, 0.16, 0.166, 0.167, 0.163, 0.156, 0.148, 0.09]
day16= [0.108, 0.16, 0.161, 0.157, 0.155, 0.155, 0.153, 0.099]
day17= [0.092, 0.143, 0.149, 0.148, 0.152, 0.151, 0.147, 0.094]
day18= [0.011, 0.02, 0.027, 0.031, 0.038, 0.061, 0.079, 0.054]
day19= [0.097, 0.151, 0.154, 0.148, 0.145, 0.139, 0.127, 0.078]
day20= [0.061, 0.099, 0.104, 0.108, 0.107, 0.096, 0.077, 0.039]
day21= [0.046, 0.072, 0.077, 0.084, 0.098, 0.119, 0.128, 0.104]
day22= [0.08, 0.132, 0.142, 0.137, 0.138, 0.138, 0.127, 0.076]
day23= [0.062, 0.106, 0.117, 0.116, 0.114, 0.109, 0.094, 0.053]
day24= [0.053, 0.095, 0.113, 0.116, 0.117, 0.116, 0.094, 0.047]
day25= [0.06, 0.103, 0.124, 0.134, 0.137, 0.139, 0.128, 0.074]
day26= [0.087, 0.147, 0.158, 0.151, 0.148, 0.151, 0.137, 0.073]
day27= [0.06, 0.101, 0.104, 0.097, 0.091, 0.079, 0.061, 0.032]
day28= [0.065, 0.118, 0.14, 0.141, 0.143, 0.145, 0.132, 0.073]
day29= [0.036, 0.067, 0.082, 0.088, 0.104, 0.124, 0.137, 0.126]
day30= [0.086, 0.152, 0.163, 0.151, 0.148, 0.156, 0.15, 0.086]


CSR 3h Sangge 202211
local time [11:00, 12:00, 13:00, 14:00, 15:00, 16:00, 17:00]
day1= [0.134, 0.161, 0.195, 0.203, 0.197, 0.149, 0.121]
day2= [0.079, 0.097, 0.104, 0.105, 0.099, 0.076, 0.056]
day3= [0.166, 0.186, 0.191, 0.21, 0.205, 0.165, 0.152]
day4= [0.13, 0.154, 0.175, 0.208, 0.199, 0.163, 0.152]
day5= [0.164, 0.188, 0.189, 0.2, 0.181, 0.149, 0.127]
day6= [0.154, 0.185, 0.198, 0.211, 0.193, 0.162, 0.156]
day7= [0.166, 0.185, 0.184, 0.207, 0.189, 0.165, 0.158]
day8= [0.117, 0.144, 0.153, 0.158, 0.148, 0.103, 0.079]
day9= [0.025, 0.038, 0.05, 0.045, 0.037, 0.037, 0.023]
day10= [0.033, 0.047, 0.052, 0.058, 0.048, 0.054, 0.05]
day11= [0.018, 0.021, 0.024, 0.029, 0.021, 0.023, 0.019]
day12= [0.146, 0.157, 0.153, 0.161, 0.145, 0.137, 0.133]
day13= [0.152, 0.168, 0.164, 0.17, 0.156, 0.156, 0.139]
day16= [0.152, 0.168, 0.155, 0.158, 0.152, 0.158, 0.149]
day17= [0.131, 0.156, 0.143, 0.154, 0.151, 0.152, 0.142]
day18= [0.016, 0.025, 0.03, 0.032, 0.044, 0.077, 0.081]
day19= [0.141, 0.162, 0.146, 0.15, 0.141, 0.138, 0.117]
day20= [0.093, 0.105, 0.104, 0.113, 0.102, 0.091, 0.063]
day21= [0.066, 0.078, 0.077, 0.091, 0.105, 0.133, 0.123]
day22= [0.117, 0.148, 0.137, 0.138, 0.137, 0.138, 0.116]
day23= [0.095, 0.118, 0.116, 0.115, 0.112, 0.106, 0.082]
day24= [0.079, 0.111, 0.114, 0.117, 0.117, 0.114, 0.074]
day25= [0.09, 0.117, 0.132, 0.135, 0.14, 0.138, 0.119]
day26= [0.13, 0.163, 0.152, 0.149, 0.148, 0.154, 0.12]
day27= [0.091, 0.11, 0.098, 0.096, 0.086, 0.071, 0.05]
day28= [0.099, 0.138, 0.141, 0.141, 0.145, 0.145, 0.12]
day29= [0.054, 0.079, 0.085, 0.091, 0.117, 0.13, 0.144]
day30= [0.134, 0.17, 0.156, 0.146, 0.151, 0.162, 0.139]


CSR 4h Sangge 202211
day1= [0.145, 0.178, 0.198, 0.201, 0.176, 0.142]
day2= [0.087, 0.101, 0.104, 0.104, 0.092, 0.071]
day3= [0.174, 0.192, 0.2, 0.208, 0.186, 0.162]
day4= [0.14, 0.163, 0.19, 0.207, 0.184, 0.161]
day5= [0.173, 0.187, 0.196, 0.198, 0.168, 0.146]
day6= [0.166, 0.188, 0.204, 0.21, 0.182, 0.161]
day7= [0.174, 0.187, 0.194, 0.203, 0.178, 0.163]
day8= [0.132, 0.152, 0.155, 0.156, 0.131, 0.095]
day9= [0.032, 0.042, 0.047, 0.039, 0.036, 0.032]
day10= [0.04, 0.049, 0.057, 0.055, 0.052, 0.055]
day11= [0.019, 0.022, 0.026, 0.026, 0.023, 0.022]
day12= [0.155, 0.153, 0.156, 0.16, 0.144, 0.137]
day13= [0.164, 0.164, 0.167, 0.168, 0.157, 0.154]
day16= [0.16, 0.164, 0.156, 0.157, 0.155, 0.158]
day17= [0.143, 0.152, 0.148, 0.152, 0.151, 0.151]
day18= [0.019, 0.027, 0.031, 0.034, 0.058, 0.081]
day19= [0.153, 0.157, 0.147, 0.146, 0.14, 0.132]
day20= [0.101, 0.105, 0.108, 0.107, 0.097, 0.083]
day21= [0.074, 0.077, 0.083, 0.096, 0.113, 0.132]
day22= [0.132, 0.146, 0.137, 0.138, 0.138, 0.132]
day23= [0.104, 0.118, 0.117, 0.115, 0.112, 0.098]
day24= [0.094, 0.11, 0.116, 0.117, 0.117, 0.101]
day25= [0.105, 0.125, 0.134, 0.137, 0.142, 0.132]
day26= [0.148, 0.16, 0.151, 0.148, 0.151, 0.148]
day27= [0.102, 0.105, 0.098, 0.093, 0.079, 0.065]
day28= [0.115, 0.14, 0.141, 0.142, 0.147, 0.14]
day29= [0.066, 0.083, 0.086, 0.099, 0.122, 0.139]
day30= [0.154, 0.165, 0.151, 0.147, 0.153, 0.156]
------------------------------------------------------------------------------------------------------------------------
------------------------------------------------------------------------------------------------------------------------
Power (MW) Leling 202211
local time [9:00, 10:00, 11:00, 12:00, 13:00, 14:00, 15:00, 16:00, 17:00]

day1= [18.36, 23.65, 26.04, 26.6, 24.57, 20.28, 14.22, 6.34, 0.22]
day2= [1.01, 3.48, 6.2, 9.13, 10.55, 15.7, 10.74, 4.26, 0.04]
day3= [0.61, 2.06, 5.8, 10.11, 12.19, 8.17, 8.97, 4.52, 0.03]
day4= [14.54, 24.67, 27.38, 27.88, 26.11, 22.36, 16.14, 7.46, 0.03]
day5= [16.93, 22.69, 25.9, 25.48, 23.41, 19.4, 12.79, 4.36, 0.0]
day6= [15.0, 11.88, 21.01, 25.14, 8.74, 16.92, 3.26, 3.64, 0.0]
day7= [10.83, 18.1, 21.95, 22.8, 21.82, 19.36, 14.01, 6.1, 0.0]
day8= [4.16, 6.8, 14.86, 23.44, 23.56, 18.57, 11.8, 4.26, 0.0]
day9= [3.3, 7.51, 7.48, 8.25, 11.72, 5.43, 2.09, 1.2, 0.0]
day10= [0.77, 2.69, 5.62, 5.18, 6.44, 9.55, 2.01, 0.76, 0.0]
day11= [0.72, 4.71, 6.56, 12.46, 11.92, 8.66, 6.06, 0.96, 0.0]
day12= [1.43, 1.67, 1.14, 1.43, 1.71, 1.94, 1.48, 0.15, 0.0]
day13= [12.42, 24.51, 24.01, 26.56, 23.03, 12.76, 13.29, 4.85, 0.0]
day14= [16.08, 21.95, 24.84, 25.76, 23.94, 18.17, 13.11, 3.74, 0.0]
day15= [14.25, 21.06, 25.03, 25.56, 23.34, 19.38, 13.87, 3.93, 0.0]
day16= [13.85, 18.08, 22.83, 16.4, 7.2, 6.79, 7.23, 1.9, 0.0]
day17= [11.2, 17.2, 21.64, 22.96, 21.36, 17.27, 10.56, 3.11, 0.0]
day24= [2.81, 14.1, 21.06, 22.76, 21.22, 18.18, 12.39, 3.09, 0.0]
day25= [9.57, 19.13, 22.76, 24.89, 23.39, 18.79, 12.57, 3.81, 0.0]
day26= [6.32, 22.97, 8.67, 15.55, 24.65, 20.17, 13.58, 3.3, 0.0]
day27= [0.0, 0.34, 0.18, 0.85, 0.68, 0.49, 0.19, 0.0, 0.0]
day28= [0.0, 0.06, 1.01, 1.75, 1.42, 1.29, 1.01, 1.71, 0.0]
day29= [4.53, 8.74, 24.22, 24.93, 9.26, 9.25, 4.4, 1.23, 0.0]
day30= [12.93, 15.71, 28.02, 28.53, 25.92, 21.94, 13.48, 4.01, 0.0]

GTI (W/m2) Leling 202211
local time [9:00, 10:00, 11:00, 12:00, 13:00, 14:00, 15:00, 16:00, 17:00]

day1= [327.0, 469.0, 584.0, 580.0, 587.0, 464.0, 321.0, 140.0, 0.0]
day2= [49.0, 136.0, 228.0, 252.0, 328.0, 466.0, 271.0, 109.0, 0.0]
day3= [26.0, 91.0, 239.0, 184.0, 240.0, 226.0, 164.0, 135.0, 0.0]
day4= [236.0, 473.0, 559.0, 587.0, 565.0, 475.0, 326.0, 145.0, 0.0]
day5= [304.0, 448.0, 533.0, 540.0, 529.0, 443.0, 285.0, 112.0, 0.0]
day6= [313.0, 335.0, 359.0, 540.0, 239.0, 430.0, 136.0, 83.0, 0.0]
day7= [245.0, 383.0, 479.0, 509.0, 493.0, 426.0, 303.0, 127.0, 0.0]
day8= [164.0, 259.0, 499.0, 543.0, 529.0, 419.0, 266.0, 95.0, 0.0]
day9= [124.0, 230.0, 263.0, 204.0, 363.0, 182.0, 87.0, 53.0, 0.0]
day10= [41.0, 117.0, 229.0, 197.0, 233.0, 285.0, 80.0, 34.0, 0.0]
day11= [51.0, 191.0, 267.0, 363.0, 458.0, 183.0, 221.0, 37.0, 0.0]
day12= [45.0, 74.0, 61.0, 62.0, 64.0, 84.0, 51.0, 0.0, 0.0]
day13= [222.0, 469.0, 470.0, 555.0, 440.0, 382.0, 320.0, 127.0, 0.0]
day14= [251.0, 409.0, 499.0, 530.0, 500.0, 369.0, 267.0, 104.0, 0.0]
day15= [247.0, 399.0, 506.0, 521.0, 490.0, 412.0, 280.0, 112.0, 0.0]
day16= [252.0, 359.0, 470.0, 427.0, 287.0, 214.0, 165.0, 44.0, 0.0]
day17= [228.0, 358.0, 459.0, 492.0, 459.0, 378.0, 234.0, 89.0, 0.0]
day24= [107.0, 298.0, 415.0, 462.0, 434.0, 356.0, 232.0, 79.0, 0.0]
day25= [202.0, 334.0, 434.0, 482.0, 454.0, 389.0, 275.0, 102.0, 0.0]
day26= [235.0, 370.0, 248.0, 550.0, 465.0, 371.0, 234.0, 79.0, 0.0]
day27= [0.0, 20.0, 0.0, 39.0, 40.0, 23.0, 18.0, 0.0, 0.0]
day28= [0.0, 0.0, 59.0, 61.0, 64.0, 62.0, 58.0, 72.0, 0.0]
day29= [160.0, 211.0, 426.0, 472.0, 256.0, 279.0, 128.0, 44.0, 0.0]
day30= [154.0, 475.0, 495.0, 519.0, 493.0, 401.0, 264.0, 98.0, 0.0]

CSR 1h Leling 202211
local time [9:00, 10:00, 11:00, 12:00, 13:00, 14:00, 15:00, 16:00, 17:00]
day1= [0.271, 0.5, 0.678, 0.763, 0.798, 0.745, 0.625, 0.426, 0.166]
day2= [0.288, 0.525, 0.67, 0.767, 0.809, 0.766, 0.638, 0.456, 0.233]
day3= [0.041, 0.087, 0.13, 0.209, 0.271, 0.273, 0.282, 0.251, 0.127]
day4= [0.3, 0.544, 0.695, 0.794, 0.836, 0.79, 0.657, 0.467, 0.235]
day5= [0.239, 0.478, 0.671, 0.804, 0.793, 0.733, 0.573, 0.379, 0.117]
day6= [0.113, 0.23, 0.255, 0.298, 0.295, 0.317, 0.238, 0.175, 0.08]
day7= [0.193, 0.404, 0.586, 0.719, 0.768, 0.697, 0.565, 0.365, 0.121]
day8= [0.14, 0.32, 0.438, 0.62, 0.703, 0.698, 0.54, 0.334, 0.098]
day9= [0.075, 0.14, 0.194, 0.231, 0.223, 0.184, 0.093, 0.072, 0.021]
day10= [0.071, 0.198, 0.259, 0.325, 0.294, 0.249, 0.182, 0.124, 0.052]
day11= [0.038, 0.069, 0.186, 0.315, 0.493, 0.497, 0.293, 0.158, 0.041]
day12= [0.017, 0.036, 0.072, 0.085, 0.097, 0.195, 0.245, 0.182, 0.054]
day13= [0.274, 0.438, 0.573, 0.656, 0.673, 0.649, 0.573, 0.418, 0.089]
day14= [0.207, 0.437, 0.588, 0.703, 0.766, 0.733, 0.618, 0.441, 0.204]
day15= [0.221, 0.536, 0.712, 0.815, 0.849, 0.792, 0.652, 0.437, 0.088]
day16= [0.216, 0.523, 0.638, 0.649, 0.514, 0.451, 0.382, 0.249, 0.067]
day17= [0.273, 0.496, 0.679, 0.783, 0.806, 0.755, 0.622, 0.41, 0.081]
day24= [0.183, 0.482, 0.665, 0.771, 0.794, 0.746, 0.616, 0.402, 0.072]
day25= [0.246, 0.486, 0.683, 0.81, 0.839, 0.792, 0.644, 0.421, 0.074]
day26= [0.189, 0.504, 0.581, 0.677, 0.763, 0.745, 0.622, 0.399, 0.171]
day27= [0.012, 0.029, 0.038, 0.059, 0.082, 0.066, 0.036, 0.025, 0.016]
day28= [0.049, 0.12, 0.093, 0.148, 0.24, 0.335, 0.256, 0.144, 0.04]
day29= [0.251, 0.493, 0.648, 0.769, 0.864, 0.402, 0.15, 0.102, 0.026]
day30= [0.12, 0.393, 0.639, 0.839, 0.87, 0.83, 0.689, 0.395, 0.083]


CSR 2h Leling 202211
local time [10:00, 11:00, 12:00, 13:00, 14:00, 15:00, 16:00, 17:00]
day1= [0.414, 0.639, 0.754, 0.799, 0.787, 0.666, 0.545, 0.24]
day2= [0.448, 0.624, 0.735, 0.802, 0.794, 0.694, 0.528, 0.32]
day3= [0.071, 0.11, 0.176, 0.256, 0.275, 0.278, 0.273, 0.18]
day4= [0.465, 0.647, 0.762, 0.83, 0.82, 0.716, 0.543, 0.325]
day5= [0.391, 0.629, 0.772, 0.816, 0.761, 0.633, 0.471, 0.192]
day6= [0.185, 0.248, 0.282, 0.28, 0.277, 0.277, 0.189, 0.114]
day7= [0.357, 0.505, 0.647, 0.747, 0.73, 0.631, 0.451, 0.193]
day8= [0.282, 0.38, 0.538, 0.689, 0.726, 0.608, 0.414, 0.157]
day9= [0.129, 0.178, 0.224, 0.232, 0.193, 0.122, 0.079, 0.028]
day10= [0.167, 0.223, 0.291, 0.318, 0.263, 0.21, 0.154, 0.06]
day11= [0.049, 0.135, 0.268, 0.409, 0.555, 0.372, 0.2, 0.086]
day12= [0.026, 0.056, 0.089, 0.086, 0.138, 0.247, 0.214, 0.11]
day13= [0.378, 0.526, 0.638, 0.67, 0.664, 0.609, 0.493, 0.251]
day14= [0.358, 0.54, 0.663, 0.753, 0.758, 0.669, 0.515, 0.295]
day15= [0.442, 0.655, 0.789, 0.847, 0.828, 0.712, 0.532, 0.25]
day16= [0.434, 0.613, 0.654, 0.553, 0.468, 0.416, 0.308, 0.143]
day17= [0.41, 0.626, 0.756, 0.807, 0.782, 0.679, 0.504, 0.201]
day24= [0.394, 0.607, 0.744, 0.794, 0.772, 0.671, 0.488, 0.221]
day25= [0.392, 0.624, 0.77, 0.837, 0.818, 0.703, 0.51, 0.231]
day26= [0.413, 0.565, 0.631, 0.75, 0.759, 0.678, 0.489, 0.256]
day27= [0.024, 0.035, 0.047, 0.076, 0.076, 0.048, 0.023, 0.022]
day28= [0.104, 0.121, 0.114, 0.204, 0.305, 0.308, 0.181, 0.079]
day29= [0.398, 0.611, 0.717, 0.861, 0.692, 0.2, 0.11, 0.063]
day30= [0.304, 0.545, 0.776, 0.87, 0.851, 0.742, 0.487, 0.203]


CSR 3h Leling 202211
local time [11:00, 12:00, 13:00, 14:00, 15:00, 16:00, 17:00]
day1= [0.524, 0.706, 0.769, 0.797, 0.733, 0.608, 0.401]
day2= [0.548, 0.685, 0.776, 0.81, 0.754, 0.618, 0.431]
day3= [0.092, 0.137, 0.22, 0.274, 0.273, 0.282, 0.241]
day4= [0.568, 0.71, 0.804, 0.837, 0.779, 0.636, 0.441]
day5= [0.489, 0.68, 0.806, 0.777, 0.715, 0.556, 0.353]
day6= [0.233, 0.264, 0.304, 0.29, 0.325, 0.214, 0.177]
day7= [0.411, 0.598, 0.726, 0.765, 0.688, 0.553, 0.335]
day8= [0.32, 0.451, 0.654, 0.702, 0.695, 0.511, 0.309]
day9= [0.143, 0.202, 0.227, 0.219, 0.178, 0.083, 0.075]
day10= [0.209, 0.268, 0.333, 0.284, 0.249, 0.168, 0.119]
day11= [0.078, 0.202, 0.33, 0.52, 0.473, 0.268, 0.145]
day12= [0.039, 0.077, 0.083, 0.102, 0.214, 0.242, 0.172]
day13= [0.455, 0.588, 0.66, 0.673, 0.644, 0.561, 0.395]
day14= [0.461, 0.603, 0.716, 0.769, 0.723, 0.599, 0.414]
day15= [0.562, 0.729, 0.821, 0.848, 0.782, 0.633, 0.408]
day16= [0.545, 0.643, 0.645, 0.503, 0.446, 0.37, 0.231]
day17= [0.526, 0.695, 0.79, 0.804, 0.744, 0.603, 0.382]
day24= [0.512, 0.681, 0.778, 0.793, 0.735, 0.597, 0.374]
day25= [0.519, 0.701, 0.817, 0.838, 0.782, 0.624, 0.391]
day26= [0.531, 0.587, 0.692, 0.763, 0.738, 0.603, 0.371]
day27= [0.03, 0.039, 0.063, 0.083, 0.063, 0.032, 0.026]
day28= [0.124, 0.085, 0.159, 0.252, 0.342, 0.24, 0.132]
day29= [0.521, 0.659, 0.786, 0.858, 0.332, 0.137, 0.099]
day30= [0.428, 0.664, 0.843, 0.858, 0.825, 0.676, 0.356]


CSR 4h Leling 202211
local time [12:00, 13:00, 14:00, 15:00, 16:00, 17:00]
day1= [0.619, 0.745, 0.8, 0.775, 0.661, 0.508]
day2= [0.622, 0.734, 0.8, 0.791, 0.692, 0.527]
day3= [0.111, 0.177, 0.254, 0.274, 0.278, 0.27]
day4= [0.645, 0.761, 0.828, 0.817, 0.714, 0.541]
day5= [0.616, 0.755, 0.812, 0.758, 0.632, 0.449]
day6= [0.244, 0.291, 0.303, 0.3, 0.269, 0.196]
day7= [0.515, 0.668, 0.764, 0.734, 0.624, 0.439]
day8= [0.378, 0.537, 0.693, 0.71, 0.608, 0.418]
day9= [0.178, 0.228, 0.232, 0.199, 0.122, 0.072]
day10= [0.235, 0.303, 0.314, 0.263, 0.212, 0.144]
day11= [0.136, 0.268, 0.415, 0.539, 0.37, 0.2]
day12= [0.057, 0.086, 0.088, 0.145, 0.243, 0.211]
day13= [0.525, 0.634, 0.669, 0.662, 0.607, 0.486]
day14= [0.538, 0.662, 0.75, 0.755, 0.667, 0.513]
day15= [0.653, 0.786, 0.841, 0.822, 0.711, 0.525]
day16= [0.609, 0.652, 0.575, 0.469, 0.414, 0.304]
day17= [0.622, 0.752, 0.804, 0.78, 0.677, 0.497]
day24= [0.605, 0.74, 0.792, 0.77, 0.67, 0.49]
day25= [0.62, 0.77, 0.835, 0.816, 0.702, 0.512]
day26= [0.565, 0.633, 0.744, 0.756, 0.676, 0.491]
day27= [0.035, 0.048, 0.076, 0.075, 0.048, 0.025]
day28= [0.115, 0.114, 0.205, 0.303, 0.304, 0.183]
day29= [0.607, 0.719, 0.851, 0.647, 0.204, 0.112]
day30= [0.543, 0.771, 0.869, 0.845, 0.751, 0.523]
------------------------------------------------------------------------------------------------------------------------
------------------------------------------------------------------------------------------------------------------------
Power (MW) Xiaochengzi 202211
local time [9:00, 10:00, 11:00, 12:00, 13:00, 14:00, 15:00, 16:00, 17:00]

Day1= [9.7, 12.79, 15.03, 15.73, 14.33, 12.02, 7.17, 2.89, 0.0]
Day2= [7.71, 9.82, 4.78, 9.01, 5.68, 6.91, 5.69, 0.58, 0.0]
Day3= [11.08, 13.98, 15.49, 15.85, 14.85, 12.13, 8.37, 2.83, 0.0]
Day4= [10.78, 13.37, 14.85, 15.31, 14.6, 12.23, 8.58, 3.11, 0.0]
Day5= [10.79, 13.56, 15.04, 15.16, 14.25, 11.76, 8.19, 2.99, 0.0]
Day6= [5.51, 8.21, 5.72, 5.58, 11.33, 7.86, 4.93, 1.25, 0.0]
Day7= [9.81, 12.97, 14.91, 15.2, 14.11, 11.82, 7.95, 2.48, 0.0]
Day8= [11.45, 13.71, 15.47, 14.45, 13.73, 8.39, 6.11, 0.87, 0.0]
Day9= [8.18, 11.05, 12.63, 12.68, 12.12, 10.49, 2.3, 0.65, 0.0]
Day10= [6.96, 10.32, 11.78, 4.5, 4.58, 4.23, 5.32, 0.98, 0.0]
Day11= [1.04, 3.93, 4.91, 2.55, 1.73, 1.14, 0.58, 0.16, 0.0]
Day12= [0.09, 0.2, 0.15, 0.21, 0.47, 0.2, 0.47, 0.2, 0.0]
Day13= [2.19, 6.79, 12.53, 15.1, 14.14, 11.9, 8.15, 2.26, 0.0]
Day14= [9.92, 12.84, 14.21, 14.34, 13.44, 11.52, 7.49, 1.95, 0.0]
Day15= [2.61, 7.05, 14.37, 14.63, 13.61, 11.52, 7.87, 2.0, 0.0]
Day16= [10.39, 13.23, 15.38, 12.31, 13.44, 4.61, 4.01, 1.76, 0.0]
Day17= [8.73, 11.94, 13.33, 13.35, 12.72, 10.67, 6.79, 1.61, 0.0]
Day18= [6.07, 9.0, 7.15, 7.83, 5.33, 5.85, 1.92, 0.62, 0.0]
Day19= [0.89, 2.69, 10.59, 11.26, 10.56, 6.1, 4.0, 1.19, 0.0]
Day20= [1.9, 5.56, 9.92, 9.3, 3.96, 1.32, 0.48, 0.12, 0.0]
Day21= [9.19, 12.38, 14.11, 14.03, 13.94, 11.38, 7.07, 1.56, 0.0]
Day22= [6.1, 9.6, 7.55, 12.51, 11.48, 9.76, 3.52, 0.88, 0.0]
Day23= [7.7, 11.13, 12.9, 12.07, 5.94, 7.17, 2.69, 1.48, 0.0]
Day24= [4.0, 3.56, 6.2, 9.21, 10.23, 7.86, 4.02, 0.72, 0.0]
Day25= [6.99, 10.39, 13.02, 13.39, 12.7, 10.1, 5.59, 1.07, 0.0]
Day26= [9.75, 12.85, 6.74, 6.91, 3.32, 4.97, 5.15, 0.52, 0.0]
Day27= [2.61, 3.17, 4.09, 9.23, 7.11, 2.18, 1.5, 0.2, 0.0]
Day28= [0.83, 1.01, 2.26, 4.39, 4.05, 3.87, 2.11, 0.34, 0.0]
Day29= [8.83, 13.02, 14.98, 7.77, 14.68, 11.86, 6.82, 1.37, 0.0]


GTI (W/m2) Xiaochengzi 202211
local time [9:00, 10:00, 11:00, 12:00, 13:00, 14:00, 15:00, 16:00, 17:00]

Day1= [291.0, 384.0, 542.0, 510.0, 457.0, 380.0, 244.0, 129.0, 0.0]
Day2= [263.0, 344.0, 220.0, 331.0, 236.0, 271.0, 237.0, 40.0, 0.0]
Day3= [311.0, 393.0, 535.0, 480.0, 454.0, 375.0, 277.0, 131.0, 0.0]
Day4= [307.0, 393.0, 538.0, 476.0, 454.0, 380.0, 285.0, 141.0, 0.0]
Day5= [302.0, 384.0, 540.0, 470.0, 445.0, 372.0, 277.0, 137.0, 0.0]
Day6= [229.0, 299.0, 234.0, 228.0, 378.0, 265.0, 223.0, 74.0, 0.0]
Day7= [285.0, 377.0, 526.0, 454.0, 430.0, 366.0, 267.0, 119.0, 0.0]
Day8= [346.0, 435.0, 563.0, 439.0, 433.0, 245.0, 241.0, 57.0, 0.0]
Day9= [248.0, 333.0, 456.0, 399.0, 403.0, 369.0, 107.0, 45.0, 0.0]
Day10= [235.0, 311.0, 414.0, 220.0, 223.0, 212.0, 222.0, 64.0, 0.0]
Day11= [67.0, 208.0, 220.0, 115.0, 84.0, 73.0, 38.0, 5.0, 0.0]
Day12= [60.0, 105.0, 82.0, 103.0, 182.0, 80.0, 143.0, 70.0, 0.0]
Day13= [277.0, 369.0, 545.0, 441.0, 420.0, 355.0, 253.0, 109.0, 0.0]
Day14= [273.0, 366.0, 508.0, 420.0, 403.0, 339.0, 243.0, 100.0, 0.0]
Day15= [120.0, 301.0, 511.0, 420.0, 403.0, 343.0, 242.0, 100.0, 0.0]
Day16= [302.0, 357.0, 535.0, 343.0, 431.0, 203.0, 204.0, 94.0, 0.0]
Day17= [291.0, 327.0, 465.0, 393.0, 380.0, 323.0, 235.0, 87.0, 0.0]
Day18= [229.0, 277.0, 271.0, 290.0, 228.0, 236.0, 100.0, 43.0, 0.0]
Day19= [57.0, 128.0, 372.0, 362.0, 333.0, 242.0, 202.0, 67.0, 0.0]
Day20= [100.0, 243.0, 394.0, 365.0, 209.0, 77.0, 33.0, 4.0, 0.0]
Day21= [265.0, 332.0, 490.0, 396.0, 403.0, 333.0, 241.0, 86.0, 0.0]
Day22= [220.0, 277.0, 257.0, 378.0, 351.0, 311.0, 147.0, 57.0, 0.0]
Day23= [244.0, 305.0, 439.0, 345.0, 228.0, 242.0, 127.0, 82.0, 0.0]
Day24= [149.0, 175.0, 223.0, 305.0, 337.0, 261.0, 202.0, 48.0, 0.0]
Day25= [224.0, 291.0, 414.0, 372.0, 351.0, 291.0, 219.0, 65.0, 0.0]
Day26= [241.0, 331.0, 248.0, 255.0, 147.0, 216.0, 216.0, 36.0, 0.0]
Day27= [121.0, 141.0, 209.0, 313.0, 245.0, 117.0, 84.0, 7.0, 0.0]
Day28= [54.0, 64.0, 121.0, 215.0, 207.0, 203.0, 103.0, 22.0, 0.0]
Day29= [238.0, 333.0, 457.0, 218.0, 378.0, 325.0, 236.0, 74.0, 0.0]


CSR 1h Xiaochengzi 202211
local time [9:00, 10:00, 11:00, 12:00, 13:00, 14:00, 15:00, 16:00, 17:00]

day1= [0.436, 0.581, 0.722, 0.931, 0.916, 0.819, 0.675, 0.459, 0.211]
day2= [0.205, 0.43, 0.54, 0.401, 0.529, 0.405, 0.45, 0.414, 0.072]
day3= [0.396, 0.588, 0.73, 0.913, 0.872, 0.811, 0.664, 0.471, 0.202]
day4= [0.396, 0.574, 0.725, 0.909, 0.865, 0.811, 0.674, 0.489, 0.222]
day5= [0.388, 0.569, 0.711, 0.909, 0.854, 0.794, 0.657, 0.474, 0.212]
day6= [0.209, 0.425, 0.49, 0.428, 0.583, 0.657, 0.482, 0.387, 0.097]
day7= [0.394, 0.543, 0.697, 0.884, 0.827, 0.769, 0.644, 0.461, 0.181]
day8= [0.352, 0.618, 0.659, 0.915, 0.795, 0.655, 0.524, 0.351, 0.094]
day9= [0.306, 0.473, 0.619, 0.716, 0.706, 0.72, 0.599, 0.296, 0.059]
day10= [0.211, 0.433, 0.578, 0.572, 0.391, 0.41, 0.446, 0.386, 0.097]
day11= [0.079, 0.165, 0.378, 0.4, 0.194, 0.151, 0.198, 0.045, 0.005]
day12= [0.044, 0.118, 0.165, 0.171, 0.3, 0.301, 0.192, 0.396, 0.133]
day13= [0.327, 0.53, 0.689, 0.906, 0.8, 0.751, 0.625, 0.444, 0.163]
day14= [0.404, 0.548, 0.669, 0.872, 0.763, 0.721, 0.592, 0.427, 0.154]
day15= [0.325, 0.235, 0.477, 0.902, 0.757, 0.716, 0.601, 0.43, 0.149]
day16= [0.407, 0.553, 0.669, 0.829, 0.605, 0.613, 0.498, 0.31, 0.134]
day17= [0.322, 0.518, 0.61, 0.853, 0.714, 0.68, 0.565, 0.411, 0.128]
day18= [0.176, 0.443, 0.512, 0.468, 0.552, 0.414, 0.398, 0.162, 0.048]
day19= [0.042, 0.092, 0.252, 0.697, 0.646, 0.579, 0.44, 0.313, 0.097]
day20= [0.159, 0.19, 0.416, 0.567, 0.531, 0.375, 0.137, 0.053, 0.004]
day21= [0.328, 0.484, 0.62, 0.908, 0.727, 0.715, 0.587, 0.422, 0.122]
day22= [0.169, 0.415, 0.45, 0.644, 0.678, 0.621, 0.504, 0.268, 0.078]
day23= [0.239, 0.506, 0.572, 0.829, 0.637, 0.453, 0.421, 0.223, 0.102]
day24= [0.135, 0.353, 0.388, 0.527, 0.672, 0.512, 0.458, 0.31, 0.062]
day25= [0.19, 0.421, 0.537, 0.795, 0.67, 0.637, 0.511, 0.383, 0.083]
day26= [0.212, 0.456, 0.619, 0.711, 0.451, 0.256, 0.416, 0.392, 0.078]
day27= [0.111, 0.209, 0.334, 0.385, 0.59, 0.522, 0.231, 0.131, 0.006]
day28= [0.12, 0.112, 0.113, 0.302, 0.415, 0.32, 0.384, 0.168, 0.026]
day29= [0.202, 0.438, 0.61, 0.637, 0.33, 0.676, 0.565, 0.413, 0.094]


CSR 2h Xiaochengzi 202211
local time [10:00, 11:00, 12:00, 13:00, 14:00, 15:00, 16:00, 17:00]
day1= [0.402, 0.633, 0.77, 0.821, 0.789, 0.681, 0.535, 0.358]
day2= [0.4, 0.53, 0.409, 0.61, 0.368, 0.39, 0.378, 0.108]
day3= [0.471, 0.628, 0.763, 0.811, 0.779, 0.674, 0.517, 0.35]
day4= [0.471, 0.623, 0.76, 0.801, 0.772, 0.674, 0.529, 0.356]
day5= [0.465, 0.618, 0.752, 0.794, 0.767, 0.666, 0.515, 0.351]
day6= [0.372, 0.583, 0.39, 0.405, 0.666, 0.569, 0.39, 0.142]
day7= [0.437, 0.601, 0.725, 0.772, 0.745, 0.65, 0.502, 0.338]
day8= [0.468, 0.677, 0.503, 0.745, 0.718, 0.439, 0.468, 0.14]
day9= [0.397, 0.535, 0.638, 0.664, 0.515, 0.603, 0.169, 0.13]
day10= [0.372, 0.485, 0.608, 0.368, 0.363, 0.285, 0.399, 0.174]
day11= [0.088, 0.307, 0.235, 0.164, 0.208, 0.13, 0.074, 0.034]
day12= [0.091, 0.152, 0.147, 0.201, 0.245, 0.169, 0.397, 0.216]
day13= [0.416, 0.593, 0.72, 0.745, 0.725, 0.633, 0.481, 0.248]
day14= [0.419, 0.659, 0.684, 0.709, 0.694, 0.603, 0.446, 0.231]
day15= [0.236, 0.75, 0.681, 0.704, 0.687, 0.603, 0.461, 0.235]
day16= [0.473, 0.573, 0.704, 0.804, 0.708, 0.378, 0.513, 0.231]
day17= [0.458, 0.519, 0.632, 0.659, 0.642, 0.571, 0.419, 0.204]
day18= [0.363, 0.432, 0.414, 0.41, 0.475, 0.35, 0.221, 0.081]
day19= [0.118, 0.139, 0.549, 0.603, 0.568, 0.252, 0.383, 0.16]
day20= [0.117, 0.341, 0.338, 0.492, 0.378, 0.184, 0.079, 0.034]
day21= [0.475, 0.527, 0.659, 0.681, 0.681, 0.593, 0.441, 0.208]
day22= [0.218, 0.451, 0.377, 0.642, 0.537, 0.485, 0.356, 0.117]
day23= [0.378, 0.475, 0.608, 0.59, 0.623, 0.448, 0.343, 0.125]
day24= [0.128, 0.405, 0.535, 0.416, 0.549, 0.468, 0.372, 0.132]
day25= [0.351, 0.427, 0.584, 0.638, 0.608, 0.51, 0.397, 0.125]
day26= [0.383, 0.52, 0.687, 0.618, 0.285, 0.252, 0.351, 0.187]
day27= [0.147, 0.223, 0.363, 0.598, 0.473, 0.135, 0.228, 0.051]
day28= [0.103, 0.145, 0.247, 0.453, 0.395, 0.211, 0.181, 0.056]
day29= [0.383, 0.507, 0.633, 0.694, 0.652, 0.562, 0.419, 0.181]


CSR 3h Xiaochengzi 202211
local time [11:00, 12:00, 13:00, 14:00, 15:00, 16:00, 17:00]
day1= [0.663, 0.805, 0.877, 0.869, 0.765, 0.577, 0.342]
day2= [0.191, 0.237, 0.248, 0.239, 0.203, 0.137, 0.07]
day3= [0.65, 0.796, 0.882, 0.882, 0.779, 0.593, 0.352]
day4= [0.668, 0.814, 0.889, 0.881, 0.778, 0.591, 0.348]
day5= [0.667, 0.812, 0.884, 0.875, 0.771, 0.583, 0.34]
day6= [0.506, 0.624, 0.693, 0.695, 0.586, 0.394, 0.201]
day7= [0.649, 0.794, 0.869, 0.863, 0.76, 0.575, 0.331]
day8= [0.648, 0.792, 0.86, 0.851, 0.742, 0.546, 0.303]
day9= [0.49, 0.589, 0.611, 0.589, 0.508, 0.343, 0.163]
day10= [0.398, 0.493, 0.544, 0.542, 0.474, 0.348, 0.186]
day11= [0.19, 0.249, 0.287, 0.294, 0.234, 0.132, 0.052]
day12= [0.061, 0.123, 0.261, 0.333, 0.337, 0.36, 0.256]
day13= [0.667, 0.818, 0.891, 0.88, 0.776, 0.588, 0.329]
day14= [0.647, 0.799, 0.879, 0.873, 0.768, 0.577, 0.319]
day15= [0.629, 0.779, 0.857, 0.851, 0.749, 0.564, 0.311]
day16= [0.639, 0.775, 0.811, 0.785, 0.657, 0.429, 0.201]
day17= [0.64, 0.792, 0.867, 0.859, 0.755, 0.565, 0.307]
day18= [0.371, 0.452, 0.442, 0.397, 0.341, 0.234, 0.112]
day19= [0.102, 0.201, 0.449, 0.605, 0.555, 0.468, 0.279]
day20= [0.234, 0.291, 0.339, 0.351, 0.304, 0.22, 0.123]
day21= [0.411, 0.44, 0.498, 0.517, 0.547, 0.479, 0.379]
day22= [0.271, 0.37, 0.387, 0.428, 0.405, 0.351, 0.254]
day23= [0.437, 0.529, 0.63, 0.649, 0.588, 0.467, 0.316]
day24= [0.12, 0.158, 0.219, 0.291, 0.311, 0.308, 0.21]
day25= [0.482, 0.577, 0.676, 0.691, 0.606, 0.466, 0.321]
day26= [0.635, 0.772, 0.791, 0.75, 0.648, 0.459, 0.223]
day27= [0.153, 0.247, 0.411, 0.503, 0.454, 0.363, 0.196]
day28= [0.245, 0.365, 0.487, 0.527, 0.456, 0.328, 0.159]
day29= [0.417, 0.571, 0.726, 0.776, 0.695, 0.554, 0.303]


CSR 4h Xiaochengzi 202211
day1= [0.693, 0.815, 0.867, 0.837, 0.711, 0.513]
day2= [0.203, 0.238, 0.243, 0.229, 0.185, 0.117]
day3= [0.679, 0.809, 0.875, 0.85, 0.725, 0.529]
day4= [0.699, 0.824, 0.879, 0.849, 0.724, 0.526]
day5= [0.697, 0.822, 0.874, 0.843, 0.717, 0.518]
day6= [0.531, 0.634, 0.688, 0.667, 0.533, 0.338]
day7= [0.679, 0.805, 0.86, 0.831, 0.707, 0.511]
day8= [0.679, 0.801, 0.85, 0.819, 0.686, 0.481]
day9= [0.513, 0.589, 0.598, 0.566, 0.464, 0.292]
day10= [0.42, 0.501, 0.539, 0.522, 0.438, 0.305]
day11= [0.203, 0.256, 0.287, 0.281, 0.206, 0.106]
day12= [0.067, 0.152, 0.286, 0.327, 0.339, 0.346]
day13= [0.699, 0.828, 0.88, 0.848, 0.723, 0.523]
day14= [0.679, 0.811, 0.87, 0.841, 0.714, 0.512]
day15= [0.662, 0.791, 0.848, 0.819, 0.696, 0.5]
day16= [0.671, 0.778, 0.794, 0.752, 0.594, 0.363]
day17= [0.673, 0.804, 0.858, 0.827, 0.701, 0.5]
day18= [0.392, 0.448, 0.424, 0.378, 0.311, 0.2]
day19= [0.108, 0.252, 0.498, 0.596, 0.526, 0.427]
day20= [0.259, 0.309, 0.333, 0.342, 0.269, 0.186]
day21= [0.423, 0.458, 0.493, 0.49, 0.548, 0.461]
day22= [0.279, 0.371, 0.393, 0.414, 0.394, 0.322]
day23= [0.485, 0.57, 0.637, 0.632, 0.525, 0.388]
day24= [0.129, 0.157, 0.226, 0.285, 0.301, 0.307]
day25= [0.5, 0.602, 0.686, 0.659, 0.552, 0.433]
day26= [0.669, 0.772, 0.77, 0.72, 0.596, 0.396]
day27= [0.166, 0.28, 0.438, 0.492, 0.427, 0.324]
day28= [0.267, 0.391, 0.499, 0.507, 0.42, 0.283]
day29= [0.445, 0.603, 0.739, 0.751, 0.653, 0.495]

------------------------------------------------------------------------------------------------------------------------
------------------------------------------------------------------------------------------------------------------------
Power (MW) Lijiamen 202211
local time [9:00, 10:00, 11:00, 12:00, 13:00, 14:00, 15:00, 16:00, 17:00]

Day1= [44.74, 66.97, 79.8, 81.74, 81.14, 73.44, 54.78, 30.17, 5.49]
Day2= [46.55, 66.97, 78.39, 83.45, 80.1, 71.43, 56.26, 32.18, 4.99]
Day3= [46.88, 67.64, 79.6, 84.09, 80.1, 67.64, 19.65, 22.57, 4.88]
Day4= [33.32, 49.83, 60.85, 69.49, 42.66, 57.23, 14.26, 15.3, 4.08]
Day5= [24.74, 38.98, 70.42, 90.25, 64.86, 55.05, 41.49, 20.52, 4.08]
Day6= [39.14, 60.08, 74.54, 78.43, 75.38, 65.9, 50.97, 27.76, 4.58]
Day7= [37.5, 55.89, 67.58, 72.94, 70.89, 62.76, 45.14, 24.28, 4.45]
Day8= [37.57, 57.2, 69.99, 75.68, 71.66, 58.27, 37.6, 23.57, 4.32]
Day9= [27.02, 52.81, 64.93, 69.29, 68.65, 59.94, 45.64, 23.67, 3.91]
Day10= [32.65, 54.18, 65.1, 69.79, 70.89, 60.54, 43.26, 16.94, 1.94]
Day11= [32.11, 48.82, 60.95, 58.9, 67.98, 55.89, 17.11, 11.78, 2.14]
Day13= [4.75, 10.44, 12.19, 13.59, 15.8, 16.17, 13.52, 6.43, 0.8]
Day14= [3.88, 7.53, 16.87, 34.12, 19.65, 19.49, 21.43, 12.32, 2.37]
Day15= [39.81, 22.4, 71.9, 77.29, 75.58, 65.9, 47.68, 14.76, 1.97]
Day16= [7.2, 4.95, 5.39, 11.31, 7.13, 10.01, 9.47, 6.43, 0.0]
Day17= [35.19, 53.08, 66.04, 72.13, 69.02, 27.22, 29.2, 24.38, 2.37]
Day18= [14.4, 8.8, 22.84, 27.66, 18.08, 14.8, 15.77, 3.81, 0.93]
Day19= [36.1, 59.37, 71.86, 71.86, 57.03, 44.24, 27.05, 10.54, 3.44]
Day20= [35.9, 60.54, 73.37, 80.84, 77.76, 68.62, 51.74, 23.91, 3.41]
Day21= [2.77, 8.4, 5.76, 5.25, 4.78, 8.4, 6.93, 2.54, 0.66]
Day22= [13.76, 12.32, 28.76, 18.58, 15.13, 8.67, 3.95, 5.89, 0.51]
Day23= [12.82, 11.52, 13.83, 9.91, 20.32, 44.57, 27.29, 3.34, 0.5]
Day24= [13.49, 31.94, 56.83, 38.17, 25.28, 38.24, 15.5, 11.21, 2.31]
Day25= [33.99, 55.79, 70.22, 76.42, 74.81, 67.41, 52.27, 19.18, 3.11]
Day27= [3.75, 7.73, 6.46, 9.87, 41.02, 21.93, 14.33, 3.14, 0.23]
Day28= [2.0, 2.44, 4.65, 3.95, 5.22, 7.97, 3.31, 1.87, 0.19]
Day29= [3.54, 6.69, 3.54, 8.3, 6.69, 8.5, 6.02, 1.87, 0.27]
Day30= [4.28, 10.75, 7.26, 9.84, 7.63, 14.53, 6.32, 2.1, 0.29]


GTI (W/m2) Lijiamen 202211
local time [9:00, 10:00, 11:00, 12:00, 13:00, 14:00, 15:00, 16:00, 17:00]
Day1= [511.0, 704.0, 880.0, 919.0, 863.0, 774.0, 569.0, 316.0, 81.0]
Day2= [526.0, 713.0, 852.0, 940.0, 891.0, 754.0, 590.0, 365.0, 108.0]
Day3= [530.0, 711.0, 857.0, 925.0, 901.0, 465.0, 400.0, 304.0, 83.0]
Day4= [386.0, 528.0, 654.0, 733.0, 538.0, 636.0, 148.0, 178.0, 64.0]
Day5= [293.0, 401.0, 733.0, 979.0, 701.0, 614.0, 365.0, 209.0, 62.0]
Day6= [420.0, 641.0, 779.0, 856.0, 819.0, 698.0, 521.0, 328.0, 85.0]
Day7= [438.0, 606.0, 755.0, 825.0, 799.0, 671.0, 476.0, 290.0, 81.0]
Day8= [460.0, 618.0, 750.0, 825.0, 810.0, 612.0, 424.0, 286.0, 85.0]
Day9= [304.0, 582.0, 725.0, 776.0, 764.0, 636.0, 488.0, 287.0, 79.0]
Day10= [413.0, 596.0, 725.0, 773.0, 802.0, 669.0, 475.0, 169.0, 50.0]
Day11= [393.0, 544.0, 667.0, 479.0, 767.0, 609.0, 192.0, 148.0, 52.0]
Day13= [73.0, 118.0, 136.0, 149.0, 163.0, 168.0, 147.0, 86.0, 34.0]
Day14= [60.0, 94.0, 178.0, 340.0, 200.0, 203.0, 224.0, 139.0, 48.0]
Day15= [455.0, 248.0, 751.0, 841.0, 810.0, 683.0, 494.0, 160.0, 45.0]
Day16= [88.0, 71.0, 73.0, 122.0, 90.0, 113.0, 110.0, 83.0, 28.0]
Day17= [369.0, 568.0, 702.0, 766.0, 766.0, 292.0, 295.0, 295.0, 56.0]
Day18= [145.0, 94.0, 232.0, 278.0, 180.0, 163.0, 169.0, 61.0, 36.0]
Day19= [428.0, 629.0, 777.0, 715.0, 816.0, 618.0, 238.0, 119.0, 72.0]
Day20= [407.0, 622.0, 759.0, 878.0, 858.0, 687.0, 552.0, 311.0, 62.0]
Day21= [51.0, 92.0, 66.0, 71.0, 64.0, 84.0, 84.0, 44.0, 31.0]
Day22= [164.0, 149.0, 294.0, 195.0, 166.0, 91.0, 53.0, 67.0, 18.0]
Day23= [148.0, 119.0, 140.0, 102.0, 201.0, 425.0, 427.0, 46.0, 21.0]
Day24= [138.0, 318.0, 869.0, 354.0, 219.0, 225.0, 161.0, 126.0, 41.0]
Day25= [407.0, 605.0, 722.0, 827.0, 817.0, 666.0, 526.0, 318.0, 73.0]
Day27= [73.0, 74.0, 69.0, 106.0, 363.0, 275.0, 153.0, 49.0, 16.0]
Day28= [38.0, 51.0, 61.0, 50.0, 61.0, 88.0, 58.0, 50.0, 31.0]
Day29= [65.0, 88.0, 60.0, 91.0, 84.0, 92.0, 71.0, 40.0, 20.0]
Day30= [69.0, 120.0, 91.0, 111.0, 90.0, 147.0, 81.0, 47.0, 32.0]


CSR 1h Lijiamen 202211
local time [9:00, 10:00, 11:00, 12:00, 13:00, 14:00, 15:00, 16:00, 17:00]

day1= [0.197, 0.423, 0.598, 0.749, 0.802, 0.766, 0.686, 0.521, 0.302]
day2= [0.209, 0.435, 0.604, 0.736, 0.818, 0.806, 0.679, 0.539, 0.356]
day3= [0.226, 0.441, 0.6, 0.734, 0.815, 0.794, 0.526, 0.44, 0.296]
day4= [0.144, 0.319, 0.453, 0.545, 0.585, 0.501, 0.571, 0.155, 0.179]
day5= [0.101, 0.23, 0.349, 0.552, 0.796, 0.563, 0.54, 0.401, 0.253]
day6= [0.147, 0.345, 0.541, 0.674, 0.755, 0.728, 0.643, 0.481, 0.309]
day7= [0.162, 0.365, 0.515, 0.644, 0.718, 0.699, 0.609, 0.435, 0.283]
day8= [0.089, 0.384, 0.528, 0.653, 0.715, 0.721, 0.588, 0.432, 0.28]
day9= [0.149, 0.239, 0.494, 0.62, 0.679, 0.675, 0.581, 0.452, 0.277]
day10= [0.155, 0.342, 0.51, 0.622, 0.681, 0.701, 0.596, 0.438, 0.23]
day11= [0.122, 0.317, 0.471, 0.573, 0.525, 0.561, 0.548, 0.302, 0.122]
day13= [0.043, 0.06, 0.097, 0.118, 0.137, 0.138, 0.147, 0.13, 0.089]
day14= [0.037, 0.054, 0.075, 0.14, 0.261, 0.19, 0.188, 0.19, 0.145]
day15= [0.19, 0.381, 0.186, 0.511, 0.733, 0.719, 0.631, 0.445, 0.136]
day16= [0.04, 0.072, 0.057, 0.078, 0.126, 0.082, 0.101, 0.116, 0.069]
day17= [0.118, 0.298, 0.478, 0.61, 0.663, 0.644, 0.296, 0.328, 0.226]
day18= [0.029, 0.086, 0.068, 0.234, 0.214, 0.18, 0.151, 0.153, 0.065]
day19= [0.13, 0.347, 0.528, 0.663, 0.497, 0.748, 0.555, 0.207, 0.111]
day20= [0.093, 0.329, 0.528, 0.658, 0.753, 0.747, 0.625, 0.499, 0.301]
day21= [0.029, 0.038, 0.072, 0.056, 0.053, 0.047, 0.089, 0.065, 0.032]
day22= [0.074, 0.107, 0.212, 0.212, 0.147, 0.149, 0.089, 0.066, 0.044]
day23= [0.122, 0.126, 0.102, 0.155, 0.116, 0.219, 0.318, 0.31, 0.073]
day24= [0.037, 0.106, 0.293, 0.625, 0.273, 0.201, 0.447, 0.149, 0.113]
day25= [0.098, 0.328, 0.508, 0.629, 0.719, 0.729, 0.601, 0.475, 0.306]
day27= [0.007, 0.048, 0.068, 0.068, 0.101, 0.237, 0.165, 0.147, 0.054]
day28= [0.022, 0.034, 0.05, 0.05, 0.048, 0.047, 0.075, 0.048, 0.045]
day29= [0.038, 0.046, 0.063, 0.065, 0.079, 0.085, 0.079, 0.072, 0.038]
day30= [0.032, 0.054, 0.102, 0.083, 0.096, 0.083, 0.122, 0.08, 0.044]


CSR 2h Lijiamen 202211
local time [10:00, 11:00, 12:00, 13:00, 14:00, 15:00, 16:00, 17:00]
day1= [0.355, 0.564, 0.726, 0.834, 0.83, 0.786, 0.636, 0.446]
day2= [0.322, 0.536, 0.687, 0.797, 0.834, 0.761, 0.61, 0.443]
day3= [0.326, 0.529, 0.696, 0.786, 0.81, 0.689, 0.415, 0.39]
day4= [0.22, 0.375, 0.469, 0.524, 0.408, 0.468, 0.362, 0.184]
day5= [0.13, 0.323, 0.429, 0.577, 0.496, 0.387, 0.441, 0.305]
day6= [0.265, 0.473, 0.638, 0.752, 0.778, 0.711, 0.565, 0.407]
day7= [0.278, 0.477, 0.635, 0.728, 0.744, 0.694, 0.548, 0.384]
day8= [0.208, 0.473, 0.604, 0.686, 0.716, 0.666, 0.506, 0.365]
day9= [0.252, 0.429, 0.596, 0.711, 0.739, 0.695, 0.565, 0.374]
day10= [0.257, 0.451, 0.594, 0.72, 0.74, 0.672, 0.515, 0.368]
day11= [0.193, 0.349, 0.475, 0.567, 0.542, 0.545, 0.454, 0.313]
day13= [0.044, 0.074, 0.098, 0.134, 0.131, 0.134, 0.129, 0.09]
day14= [0.047, 0.073, 0.12, 0.176, 0.222, 0.175, 0.191, 0.155]
day15= [0.222, 0.382, 0.348, 0.562, 0.553, 0.465, 0.386, 0.245]
day16= [0.056, 0.09, 0.124, 0.171, 0.133, 0.135, 0.14, 0.1]
day17= [0.235, 0.396, 0.505, 0.565, 0.55, 0.5, 0.279, 0.237]
day18= [0.042, 0.07, 0.151, 0.12, 0.169, 0.174, 0.151, 0.093]
day19= [0.259, 0.44, 0.58, 0.691, 0.473, 0.589, 0.298, 0.225]
day20= [0.188, 0.401, 0.549, 0.66, 0.661, 0.633, 0.507, 0.348]
day21= [0.027, 0.057, 0.066, 0.064, 0.068, 0.085, 0.051, 0.041]
day22= [0.07, 0.238, 0.19, 0.213, 0.21, 0.237, 0.144, 0.077]
day23= [0.16, 0.211, 0.253, 0.278, 0.32, 0.315, 0.247, 0.155]
day24= [0.129, 0.334, 0.397, 0.638, 0.426, 0.327, 0.224, 0.167]
day25= [0.194, 0.365, 0.547, 0.627, 0.682, 0.665, 0.547, 0.391]
day27= [0.025, 0.075, 0.095, 0.112, 0.191, 0.203, 0.207, 0.191]
day28= [0.033, 0.051, 0.056, 0.102, 0.058, 0.063, 0.083, 0.045]
day29= [0.041, 0.069, 0.072, 0.09, 0.097, 0.088, 0.088, 0.049]
day30= [0.033, 0.058, 0.073, 0.086, 0.078, 0.092, 0.09, 0.047]


CSR 3h Lijiamen 202211
day1= [0.542, 0.697, 0.85, 0.9, 0.862, 0.741, 0.511]
day2= [0.464, 0.669, 0.774, 0.82, 0.815, 0.7, 0.463]
day3= [0.464, 0.664, 0.767, 0.811, 0.779, 0.671, 0.457]
day4= [0.295, 0.405, 0.437, 0.454, 0.436, 0.389, 0.255]
day5= [0.223, 0.291, 0.39, 0.389, 0.405, 0.363, 0.288]
day6= [0.441, 0.614, 0.735, 0.802, 0.771, 0.649, 0.457]
day7= [0.435, 0.627, 0.749, 0.778, 0.77, 0.637, 0.454]
day8= [0.406, 0.574, 0.678, 0.698, 0.69, 0.582, 0.418]
day9= [0.383, 0.581, 0.733, 0.791, 0.775, 0.655, 0.461]
day10= [0.404, 0.574, 0.721, 0.758, 0.721, 0.552, 0.398]
day11= [0.23, 0.364, 0.509, 0.541, 0.498, 0.456, 0.335]
day13= [0.053, 0.085, 0.113, 0.12, 0.11, 0.1, 0.079]
day14= [0.075, 0.111, 0.152, 0.178, 0.176, 0.164, 0.131]
day15= [0.236, 0.359, 0.402, 0.367, 0.313, 0.242, 0.158]
day16= [0.097, 0.153, 0.23, 0.205, 0.173, 0.135, 0.114]
day17= [0.333, 0.433, 0.461, 0.428, 0.376, 0.261, 0.169]
day18= [0.06, 0.079, 0.109, 0.141, 0.179, 0.122, 0.097]
day19= [0.385, 0.524, 0.62, 0.623, 0.535, 0.436, 0.308]
day20= [0.318, 0.448, 0.552, 0.606, 0.579, 0.48, 0.346]
day21= [0.052, 0.074, 0.085, 0.087, 0.083, 0.071, 0.052]
day22= [0.14, 0.204, 0.242, 0.256, 0.245, 0.203, 0.144]
day23= [0.296, 0.413, 0.444, 0.448, 0.409, 0.326, 0.243]
day24= [0.277, 0.432, 0.509, 0.495, 0.429, 0.334, 0.242]
day25= [0.287, 0.471, 0.563, 0.625, 0.673, 0.592, 0.44]
day27= [0.068, 0.115, 0.157, 0.216, 0.208, 0.221, 0.216]
day28= [0.049, 0.064, 0.078, 0.071, 0.072, 0.056, 0.043]
day29= [0.067, 0.097, 0.103, 0.108, 0.101, 0.09, 0.064]
day30= [0.033, 0.048, 0.082, 0.07, 0.064, 0.059, 0.049]

CSR 4h Lijiamen 202211
local time [12:00, 13:00, 14:00, 15:00, 16:00, 17:00]
day1= [0.59, 0.759, 0.866, 0.905, 0.85, 0.674]
day2= [0.514, 0.694, 0.792, 0.827, 0.787, 0.635]
day3= [0.511, 0.693, 0.776, 0.809, 0.77, 0.603]
day4= [0.331, 0.413, 0.437, 0.451, 0.432, 0.337]
day5= [0.24, 0.311, 0.389, 0.408, 0.392, 0.338]
day6= [0.472, 0.661, 0.76, 0.799, 0.76, 0.597]
day7= [0.496, 0.672, 0.757, 0.783, 0.754, 0.594]
day8= [0.461, 0.605, 0.678, 0.691, 0.675, 0.547]
day9= [0.42, 0.62, 0.752, 0.779, 0.743, 0.612]
day10= [0.442, 0.603, 0.756, 0.773, 0.695, 0.517]
day11= [0.279, 0.411, 0.523, 0.524, 0.48, 0.426]
day13= [0.064, 0.088, 0.118, 0.119, 0.107, 0.099]
day14= [0.084, 0.122, 0.161, 0.179, 0.174, 0.158]
day15= [0.278, 0.375, 0.404, 0.356, 0.295, 0.22]
day16= [0.11, 0.159, 0.25, 0.196, 0.168, 0.133]
day17= [0.381, 0.442, 0.454, 0.409, 0.356, 0.238]
day18= [0.061, 0.083, 0.111, 0.142, 0.18, 0.114]
day19= [0.42, 0.559, 0.624, 0.611, 0.508, 0.402]
day20= [0.354, 0.477, 0.571, 0.608, 0.559, 0.448]
day21= [0.058, 0.078, 0.086, 0.087, 0.081, 0.067]
day22= [0.158, 0.216, 0.248, 0.256, 0.237, 0.19]
day23= [0.324, 0.39, 0.449, 0.427, 0.386, 0.31]
day24= [0.312, 0.46, 0.524, 0.471, 0.389, 0.309]
day25= [0.31, 0.502, 0.596, 0.625, 0.667, 0.563]
day27= [0.078, 0.123, 0.166, 0.231, 0.218, 0.219]
day28= [0.051, 0.066, 0.079, 0.069, 0.07, 0.051]
day29= [0.075, 0.101, 0.106, 0.11, 0.099, 0.083]
day30= [0.039, 0.048, 0.084, 0.064, 0.064, 0.062]

------------------------------------------------------------------------------------------------------------------------
------------------------------------------------------------------------------------------------------------------------
Power (MW) Shiziyan 202211
local time [9:00, 10:00, 11:00, 12:00, 13:00, 14:00, 15:00, 16:00, 17:00]

Day1= [66.32, 91.39, 107.46, 116.67, 109.74, 97.56, 70.56, 33.62, 5.29]
Day2= [70.35, 94.94, 108.25, 112.65, 109.1, 97.18, 75.88, 45.75, 5.9]
Day3= [74.35, 45.38, 105.81, 112.07, 71.74, 112.64, 49.66, 20.9, 4.31]
Day4= [65.56, 93.88, 109.63, 114.33, 110.54, 95.84, 70.25, 39.02, 5.41]
Day5= [65.62, 55.6, 78.32, 68.28, 74.88, 64.91, 31.66, 16.16, 4.17]
Day6= [65.78, 88.27, 101.64, 106.69, 103.15, 91.2, 70.74, 39.55, 3.98]
Day7= [63.98, 87.06, 99.64, 103.69, 100.24, 88.05, 66.38, 36.31, 3.84]
Day8= [62.16, 86.96, 101.08, 106.61, 100.56, 72.57, 46.2, 15.28, 2.15]
Day9= [58.03, 81.51, 95.88, 101.01, 95.8, 84.32, 62.87, 32.73, 3.35]
Day10= [59.03, 82.15, 95.44, 100.04, 99.94, 59.65, 56.71, 28.95, 2.46]
Day11= [4.53, 8.72, 59.77, 40.38, 64.57, 91.04, 58.84, 6.98, 2.85]
Day12= [56.68, 78.32, 86.92, 46.08, 76.73, 39.87, 11.95, 4.12, 0.44]
Day13= [6.52, 7.45, 10.45, 7.03, 9.58, 9.43, 4.49, 1.75, 0.16]
Day14= [5.97, 9.24, 5.19, 5.64, 4.81, 9.93, 5.53, 2.88, 0.16]
Day15= [7.76, 18.3, 43.69, 108.38, 104.16, 92.14, 68.06, 33.11, 2.41]
Day16= [3.99, 6.96, 6.72, 6.52, 6.4, 8.23, 4.45, 1.59, 0.08]
Day17= [17.1, 64.52, 102.9, 66.22, 40.96, 32.04, 22.16, 13.97, 2.3]
Day18= [9.61, 2.49, 23.14, 12.32, 8.2, 15.1, 11.58, 2.63, 0.25]
Day19= [13.67, 12.59, 15.62, 19.33, 15.42, 8.16, 8.29, 5.48, 0.06]
Day20= [15.26, 31.82, 51.15, 107.74, 101.25, 88.06, 67.43, 31.28, 2.66]
Day21= [14.11, 12.45, 19.32, 26.49, 46.44, 30.98, 5.5, 3.69, 0.53]
Day22= [3.13, 27.92, 31.79, 13.51, 5.9, 7.41, 7.32, 4.77, 0.37]
Day23= [16.31, 56.75, 27.92, 47.06, 35.82, 77.8, 15.47, 16.74, 0.0]
Day24= [50.39, 77.85, 96.06, 104.0, 99.32, 34.34, 18.98, 10.21, 1.03]
Day25= [6.05, 18.12, 15.64, 25.84, 23.14, 30.57, 64.23, 17.2, 3.18]
Day26= [8.83, 16.66, 33.59, 104.23, 100.24, 88.14, 67.52, 31.77, 2.53]
Day27= [3.96, 1.86, 6.95, 10.69, 6.12, 17.47, 27.24, 9.9, 1.85]
Day28= [47.58, 2.16, 4.05, 10.66, 7.79, 5.78, 1.04, 2.47, 0.07]
Day29= [3.98, 3.62, 2.11, 3.57, 1.9, 4.29, 0.46, 0.94, 0]
Day30= [4.06, 9.17, 18.53, 7.6, 7.61, 6.89, 3.18, 1.5, 0]

GTI (W/m2) Shiziyan 202211
local time [9:00, 10:00, 11:00, 12:00, 13:00, 14:00, 15:00, 16:00, 17:00]

Day1= [353.43, 706.53, 898.33, 1072.83, 1062.9, 956.33, 650.83, 417.23, 92.66]
Day2= [369.33, 735.73, 972.7, 1093.63, 1069.96, 946.36, 733.86, 473.9, 147.1]
Day3= [337.2, 338.3, 1013.96, 1146.83, 707.43, 952.53, 653.73, 167.5, 35.2]
Day4= [353.66, 723.13, 950.4, 1061.33, 1049.53, 812.3, 660.53, 360.76, 94.03]
Day5= [367.56, 388.66, 506.36, 684.26, 576.13, 578.26, 271.63, 125.4, 33.96]
Day6= [354.03, 688.96, 910.3, 1029.2, 1004.8, 875.1, 667.9, 414.56, 104.36]
Day7= [341.63, 682.16, 894.3, 1004.9, 975.76, 852.63, 638.83, 381.23, 88.36]
Day8= [340.43, 679.23, 899.86, 1017.8, 976.23, 857.23, 563.43, 152.3, 18.13]
Day9= [323.0, 643.1, 865.26, 987.8, 942.73, 827.0, 615.56, 344.53, 62.7]
Day10= [332.53, 653.36, 864.43, 991.43, 426.96, 739.2, 530.63, 163.53, 18.26]
Day11= [29.6, 56.53, 528.06, 290.03, 501.6, 858.93, 594.7, 99.6, 39.8]
Day12= [325.13, 629.43, 784.3, 376.63, 768.5, 521.8, 89.4, 34.1, 1.73]
Day13= [45.33, 49.6, 65.93, 50.7, 60.76, 60.53, 34.23, 12.33, 1.06]
Day14= [34.1, 56.06, 33.86, 36.03, 26.6, 54.53, 26.16, 14.6, 1.8]
Day15= [48.7, 126.66, 557.96, 1030.5, 987.96, 861.06, 635.5, 353.96, 19.16]
Day16= [21.93, 48.83, 53.33, 46.9, 36.16, 66.66, 27.9, 9.53, 0.0]
Day17= [118.13, 521.8, 857.13, 287.06, 250.46, 226.7, 149.26, 97.16, 20.83]
Day18= [68.93, 21.4, 139.73, 73.3, 58.26, 123.0, 96.03, 19.23, 2.73]
Day19= [103.5, 84.4, 101.8, 123.2, 109.6, 50.46, 68.5, 44.7, 0.5]
Day20= [118.26, 232.23, 434.2, 918.13, 924.0, 796.96, 603.66, 343.3, 28.2]
Day21= [91.16, 69.0, 126.16, 180.63, 301.26, 191.4, 44.0, 40.1, 5.9]
Day22= [28.73, 130.2, 211.66, 131.26, 36.16, 41.23, 46.3, 36.5, 5.63]
Day23= [136.0, 280.73, 186.22, 254.63, 349.63, 585.83, 119.06, 105.43, 10.32]
Day24= [444.5, 643.76, 814.76, 936.7, 938.76, 216.6, 151.2, 85.83, 9.43]
Day25= [39.63, 129.83, 119.96, 212.1, 179.43, 223.13, 419.13, 175.33, 29.7]
Day26= [67.73, 133.66, 216.46, 941.46, 911.93, 790.7, 608.4, 344.73, 25.93]
Day27= [31.2, 13.26, 63.9, 70.93, 40.13, 131.73, 193.7, 86.0, 20.2]
Day28= [417.73, 32.53, 33.86, 92.7, 64.4, 40.43, 11.96, 22.93, 1.0]
Day29= [25.96, 29.4, 16.2, 26.56, 25.16, 34.36, 3.7, 13.46, 1.23]
Day30= [29.83, 78.43, 168.26, 51.76, 65.8, 58.26, 24.96, 14.03, 0.0]

CSR 1h Shiziyan 202211
local time [9:00, 10:00, 11:00, 12:00, 13:00, 14:00, 15:00, 16:00, 17:00]
day1= [0.088, 0.273, 0.587, 0.789, 0.942, 0.953, 0.847, 0.609, 0.402]
day2= [0.085, 0.285, 0.61, 0.834, 0.957, 0.95, 0.851, 0.67, 0.449]
day3= [0.086, 0.268, 0.448, 0.66, 0.737, 0.696, 0.684, 0.569, 0.156]
day4= [0.089, 0.273, 0.598, 0.819, 0.924, 0.923, 0.739, 0.606, 0.363]
day5= [0.091, 0.272, 0.317, 0.643, 0.76, 0.493, 0.536, 0.351, 0.126]
day6= [0.08, 0.275, 0.567, 0.779, 0.896, 0.895, 0.795, 0.612, 0.394]
day7= [0.079, 0.264, 0.566, 0.768, 0.878, 0.869, 0.77, 0.584, 0.368]
day8= [0.078, 0.263, 0.563, 0.772, 0.886, 0.867, 0.762, 0.418, 0.206]
day9= [0.077, 0.252, 0.532, 0.742, 0.86, 0.84, 0.736, 0.561, 0.336]
day10= [0.076, 0.257, 0.543, 0.741, 0.864, 0.624, 0.583, 0.329, 0.174]
day11= [0.047, 0.036, 0.044, 0.349, 0.228, 0.335, 0.767, 0.558, 0.089]
day12= [0.074, 0.253, 0.523, 0.684, 0.554, 0.679, 0.435, 0.093, 0.036]
day13= [0.018, 0.031, 0.043, 0.052, 0.052, 0.053, 0.05, 0.039, 0.012]
day14= [0.005, 0.027, 0.049, 0.026, 0.033, 0.027, 0.04, 0.026, 0.015]
day15= [0.026, 0.042, 0.101, 0.354, 0.891, 0.875, 0.775, 0.586, 0.349]
day16= [0.03, 0.025, 0.039, 0.063, 0.054, 0.035, 0.072, 0.023, 0.015]
day17= [0.022, 0.09, 0.407, 0.761, 0.42, 0.467, 0.194, 0.132, 0.194]
day18= [0.039, 0.063, 0.029, 0.083, 0.077, 0.043, 0.153, 0.082, 0.028]
day19= [0.027, 0.081, 0.064, 0.087, 0.107, 0.098, 0.063, 0.059, 0.042]
day20= [0.028, 0.091, 0.182, 0.351, 0.627, 0.823, 0.714, 0.549, 0.333]
day21= [0.026, 0.072, 0.071, 0.114, 0.212, 0.267, 0.196, 0.055, 0.043]
day22= [0.008, 0.023, 0.097, 0.138, 0.105, 0.055, 0.15, 0.036, 0.03]
day23= [0.023, 0.103, 0.267, 0.162, 0.247, 0.302, 0.53, 0.119, 0.088]
day24= [0.128, 0.359, 0.545, 0.707, 0.812, 0.823, 0.357, 0.136, 0.094]
day25= [0.016, 0.029, 0.105, 0.135, 0.252, 0.185, 0.18, 0.303, 0.226]
day26= [0.027, 0.058, 0.107, 0.182, 0.804, 0.815, 0.71, 0.554, 0.336]
day27= [0.004, 0.038, 0.013, 0.087, 0.086, 0.066, 0.108, 0.149, 0.2]
day28= [0.141, 0.259, 0.027, 0.031, 0.086, 0.056, 0.049, 0.021, 0.022]
day29= [0.01, 0.027, 0.024, 0.022, 0.026, 0.013, 0.027, 0.01, 0.013]
day30= [0.001, 0.023, 0.069, 0.12, 0.037, 0.076, 0.052, 0.022, 0.014]


CSR 2h Shiziyan 202211
local time [10:00, 11:00, 12:00, 13:00, 14:00, 15:00, 16:00, 17:00]
day1= [0.224, 0.475, 0.68, 0.819, 0.753, 0.748, 0.612, 0.433]
day2= [0.225, 0.485, 0.71, 0.841, 0.869, 0.807, 0.669, 0.47]
day3= [0.231, 0.489, 0.715, 0.572, 0.53, 0.566, 0.53, 0.264]
day4= [0.224, 0.477, 0.7, 0.809, 0.834, 0.773, 0.56, 0.411]
day5= [0.202, 0.302, 0.405, 0.415, 0.318, 0.433, 0.38, 0.209]
day6= [0.168, 0.4, 0.623, 0.766, 0.808, 0.751, 0.613, 0.431]
day7= [0.214, 0.459, 0.67, 0.787, 0.819, 0.751, 0.606, 0.413]
day8= [0.212, 0.456, 0.666, 0.787, 0.818, 0.746, 0.422, 0.285]
day9= [0.228, 0.471, 0.679, 0.799, 0.822, 0.74, 0.594, 0.393]
day10= [0.205, 0.444, 0.641, 0.765, 0.791, 0.528, 0.304, 0.203]
day11= [0.129, 0.176, 0.294, 0.383, 0.459, 0.75, 0.373, 0.34]
day12= [0.183, 0.391, 0.57, 0.678, 0.667, 0.583, 0.3, 0.129]
day13= [0.051, 0.081, 0.085, 0.082, 0.089, 0.078, 0.076, 0.059]
day14= [0.038, 0.06, 0.073, 0.076, 0.064, 0.054, 0.045, 0.033]
day15= [0.12, 0.206, 0.318, 0.768, 0.782, 0.719, 0.571, 0.376]
day16= [0.074, 0.085, 0.108, 0.061, 0.096, 0.165, 0.149, 0.115]
day17= [0.133, 0.283, 0.492, 0.324, 0.407, 0.262, 0.224, 0.203]
day18= [0.074, 0.119, 0.137, 0.183, 0.186, 0.188, 0.109, 0.063]
day19= [0.067, 0.124, 0.137, 0.18, 0.192, 0.207, 0.129, 0.096]
day20= [0.133, 0.253, 0.412, 0.479, 0.766, 0.7, 0.563, 0.377]
day21= [0.111, 0.21, 0.233, 0.628, 0.251, 0.33, 0.188, 0.091]
day22= [0.022, 0.071, 0.169, 0.129, 0.156, 0.346, 0.092, 0.082]
day23= [0.078, 0.366, 0.259, 0.263, 0.282, 0.354, 0.265, 0.153]
day24= [0.232, 0.428, 0.613, 0.758, 0.832, 0.72, 0.333, 0.229]
day25= [0.062, 0.163, 0.276, 0.287, 0.355, 0.201, 0.195, 0.207]
day26= [0.124, 0.233, 0.369, 0.499, 0.8, 0.73, 0.584, 0.395]
day27= [0.078, 0.111, 0.202, 0.237, 0.214, 0.238, 0.221, 0.13]
day28= [0.085, 0.069, 0.108, 0.131, 0.12, 0.082, 0.052, 0.028]
day29= [0.017, 0.028, 0.053, 0.032, 0.035, 0.033, 0.02, 0.019]
day30= [0.016, 0.057, 0.074, 0.065, 0.116, 0.07, 0.048, 0.027]


CSR 3h Shiziyan 202211
local time [11:00, 12:00, 13:00, 14:00, 15:00, 16:00, 17:00]
day1= [0.356, 0.523, 0.635, 0.638, 0.608, 0.564, 0.469]
day2= [0.354, 0.529, 0.661, 0.726, 0.715, 0.632, 0.487]
day3= [0.362, 0.539, 0.666, 0.727, 0.715, 0.629, 0.482]
day4= [0.347, 0.523, 0.651, 0.696, 0.672, 0.588, 0.452]
day5= [0.198, 0.257, 0.319, 0.358, 0.305, 0.241, 0.229]
day6= [0.215, 0.383, 0.551, 0.642, 0.644, 0.586, 0.461]
day7= [0.342, 0.515, 0.639, 0.7, 0.688, 0.606, 0.463]
day8= [0.338, 0.509, 0.632, 0.69, 0.677, 0.594, 0.451]
day9= [0.391, 0.571, 0.693, 0.745, 0.723, 0.629, 0.471]
day10= [0.325, 0.493, 0.616, 0.673, 0.654, 0.567, 0.423]
day11= [0.273, 0.421, 0.535, 0.589, 0.576, 0.493, 0.361]
day12= [0.259, 0.381, 0.491, 0.558, 0.498, 0.369, 0.262]
day13= [0.112, 0.139, 0.14, 0.127, 0.118, 0.113, 0.103]
day14= [0.064, 0.108, 0.125, 0.12, 0.096, 0.081, 0.063]
day15= [0.276, 0.422, 0.542, 0.61, 0.608, 0.526, 0.38]
day16= [0.141, 0.153, 0.105, 0.09, 0.187, 0.288, 0.267]
day17= [0.25, 0.355, 0.425, 0.453, 0.416, 0.315, 0.2]
day18= [0.127, 0.245, 0.289, 0.313, 0.332, 0.269, 0.14]
day19= [0.125, 0.205, 0.26, 0.296, 0.305, 0.279, 0.21]
day20= [0.289, 0.456, 0.58, 0.644, 0.637, 0.556, 0.414]
day21= [0.224, 0.356, 0.388, 0.365, 0.298, 0.259, 0.21]
day22= [0.053, 0.116, 0.193, 0.251, 0.261, 0.214, 0.143]
day23= [0.152, 0.253, 0.308, 0.329, 0.349, 0.372, 0.32]
day24= [0.252, 0.442, 0.616, 0.738, 0.746, 0.633, 0.45]
day25= [0.169, 0.335, 0.444, 0.42, 0.311, 0.257, 0.238]
day26= [0.289, 0.497, 0.661, 0.742, 0.728, 0.623, 0.459]
day27= [0.16, 0.266, 0.359, 0.408, 0.411, 0.364, 0.241]
day28= [0.094, 0.162, 0.207, 0.208, 0.179, 0.111, 0.073]
day29= [0.015, 0.029, 0.053, 0.046, 0.053, 0.046, 0.021]
day30= [0.027, 0.055, 0.067, 0.105, 0.091, 0.076, 0.057]

CSR 4h Shiziyan 202211
local time [12:00, 13:00, 14:00, 15:00, 16:00, 17:00]
day1= [0.422, 0.576, 0.645, 0.631, 0.59, 0.542]
day2= [0.423, 0.585, 0.695, 0.731, 0.692, 0.585]
day3= [0.433, 0.594, 0.698, 0.732, 0.692, 0.581]
day4= [0.417, 0.579, 0.678, 0.696, 0.646, 0.545]
day5= [0.222, 0.279, 0.342, 0.348, 0.278, 0.229]
day6= [0.273, 0.449, 0.599, 0.651, 0.63, 0.548]
day7= [0.411, 0.569, 0.671, 0.705, 0.666, 0.559]
day8= [0.406, 0.562, 0.662, 0.694, 0.655, 0.547]
day9= [0.465, 0.625, 0.721, 0.746, 0.697, 0.577]
day10= [0.392, 0.547, 0.647, 0.675, 0.629, 0.52]
day11= [0.331, 0.47, 0.564, 0.593, 0.552, 0.448]
day12= [0.308, 0.424, 0.526, 0.552, 0.453, 0.322]
day13= [0.125, 0.143, 0.135, 0.123, 0.115, 0.111]
day14= [0.083, 0.118, 0.127, 0.11, 0.091, 0.073]
day15= [0.335, 0.472, 0.574, 0.621, 0.585, 0.478]
day16= [0.154, 0.141, 0.085, 0.116, 0.232, 0.299]
day17= [0.294, 0.386, 0.441, 0.449, 0.383, 0.271]
day18= [0.174, 0.27, 0.3, 0.319, 0.325, 0.222]
day19= [0.157, 0.229, 0.276, 0.303, 0.302, 0.257]
day20= [0.355, 0.509, 0.613, 0.651, 0.615, 0.509]
day21= [0.281, 0.379, 0.388, 0.336, 0.286, 0.238]
day22= [0.073, 0.144, 0.217, 0.263, 0.248, 0.19]
day23= [0.191, 0.281, 0.317, 0.333, 0.363, 0.364]
day24= [0.321, 0.513, 0.674, 0.756, 0.718, 0.569]
day25= [0.229, 0.388, 0.453, 0.38, 0.28, 0.25]
day26= [0.366, 0.565, 0.702, 0.747, 0.697, 0.567]
day27= [0.201, 0.306, 0.384, 0.415, 0.403, 0.323]
day28= [0.122, 0.185, 0.211, 0.205, 0.134, 0.087]
day29= [0.02, 0.037, 0.053, 0.047, 0.052, 0.038]
day30= [0.043, 0.06, 0.101, 0.092, 0.083, 0.068]
