# Supplementary material for: Accurate nowcasting of cloud cover at solar photovoltaic plants using geostationary satellite images
Source: Nat Commun. 2024 Jan 13;15:510. doi: 10.1038/s41467-023-44666-1 (PMC10787801; doi:10.1038/s41467-023-44666-1)
Supplement: Supplementary file 4 — Source data [file 41467_2023_44666_MOESM4_ESM.zip › Source_Data/Source_Data_Supplementary_Figure5/Source_Data_Supplementary_Figure5]

------------------------------------------------------------------------------------------------------------------------
------------------------------------------------------------------------------------------------------------------------
Power (MW) Sangge 202302
local time [9:00, 10:00, 11:00, 12:00, 13:00, 14:00, 15:00, 16:00, 17:00]

day1= [29.38, 65.55, 63.28, 59.48, 55.06, 61.41, 63.69, 53.22, 7.44]
day2= [6.31, 26.86, 45.02, 37.64, 38.87, 38.32, 40.46, 41.78, 6.84]
day3= [12.33, 51.58, 39.39, 58.4, 55.35, 53.26, 57.63, 61.49, 21.07]
day4= [31.94, 61.99, 65.81, 58.75, 56.37, 60.15, 61.3, 59.1, 19.46]
day5= [29.66, 62.47, 64.65, 59.39, 57.21, 58.67, 42.61, 55.11, 7.15]
day6= [37.5, 64.71, 65.63, 44.3, 37.91, 50.78, 50.58, 57.97, 23.57]
day7= [32.89, 63.66, 64.02, 59.52, 57.47, 59.86, 63.01, 57.43, 21.92]
day8= [29.41, 51.67, 65.66, 55.87, 46.91, 42.38, 29.12, 15.56, 4.9]
day9= [2.11, 8.12, 19.87, 12.21, 17.8, 21.02, 26.68, 36.03, 14.86]
day10= [8.05, 17.34, 32.89, 46.84, 52.01, 50.88, 48.81, 48.48, 9.83]
day11= [7.85, 14.34, 27.47, 21.2, 16.4, 14.39, 8.75, 3.76, 2.51]
day12= [12.83, 18.49, 57.14, 60.73, 56.7, 53.02, 44.77, 19.64, 15.88]
day13= [15.34, 23.68, 40.82, 44.38, 60.88, 64.4, 34.2, 20.35, 7.74]
day14= [14.5, 37.72, 40.29, 45.07, 51.06, 50.06, 46.15, 35.12, 16.09]
day15= [25.98, 51.93, 54.25, 53.17, 52.25, 55.68, 56.41, 50.64, 21.16]
day16= [16.0, 38.85, 41.99, 41.6, 41.01, 41.88, 42.97, 37.63, 18.93]
day17= [4.03, 9.48, 11.8, 32.07, 33.88, 30.75, 36.13, 20.32, 16.31]
day18= [16.87, 47.86, 15.62, 49.85, 37.28, 11.57, 55.01, 52.96, 27.64]
day19= [40.06, 71.34, 68.94, 60.34, 55.89, 59.09, 59.57, 64.14, 44.37]
day21= [18.81, 36.71, 18.35, 21.6, 28.1, 28.26, 9.1, 4.2, 1.3]
day22= [38.53, 67.8, 70.15, 67.52, 66.51, 69.32, 71.79, 66.98, 34.48]
day23= [25.52, 35.02, 41.96, 45.0, 60.64, 47.29, 28.5, 18.55, 10.41]
day24= [53.88, 75.01, 74.0, 70.33, 69.25, 65.49, 68.73, 64.71, 45.09]
day25= [58.38, 78.52, 76.34, 71.44, 69.88, 68.48, 75.68, 72.68, 42.45]
day26= [30.62, 52.32, 59.81, 61.05, 57.12, 53.83, 52.24, 56.08, 31.12]
day27= [26.68, 51.06, 64.3, 58.27, 55.55, 54.42, 51.45, 53.26, 29.95]
day28= [55.09, 54.09, 66.14, 54.12, 54.45, 53.13, 63.16, 54.31, 23.84]

GTI (W/m2) Sangge 202302
local time [9:00, 10:00, 11:00, 12:00, 13:00, 14:00, 15:00, 16:00, 17:00]
day1= [331.0, 563.0, 696.0, 856.0, 947.0, 934.0, 800.0, 598.0, 82.0]
day2= [49.0, 259.0, 601.0, 485.0, 700.0, 628.0, 459.0, 490.0, 77.0]
day3= [100.0, 469.0, 383.0, 824.0, 954.0, 953.0, 836.0, 638.0, 315.0]
day4= [346.0, 570.0, 731.0, 870.0, 977.0, 944.0, 811.0, 615.0, 307.0]
day5= [293.0, 528.0, 705.0, 853.0, 950.0, 945.0, 764.0, 545.0, 71.0]
day6= [364.0, 558.0, 730.0, 727.0, 866.0, 479.0, 815.0, 625.0, 335.0]
day7= [323.0, 548.0, 711.0, 849.0, 961.0, 951.0, 827.0, 602.0, 274.0]
day8= [276.0, 481.0, 749.0, 771.0, 742.0, 546.0, 302.0, 140.0, 36.0]
day9= [81.0, 448.0, 554.0, 152.0, 163.0, 178.0, 436.0, 379.0, 154.0]
day10= [59.0, 143.0, 355.0, 538.0, 624.0, 806.0, 701.0, 474.0, 88.0]
day11= [60.0, 126.0, 245.0, 158.0, 126.0, 112.0, 71.0, 35.0, 20.0]
day12= [107.0, 161.0, 615.0, 789.0, 945.0, 890.0, 666.0, 292.0, 148.0]
day13= [111.0, 191.0, 373.0, 432.0, 969.0, 873.0, 340.0, 170.0, 58.0]
day14= [108.0, 307.0, 366.0, 464.0, 567.0, 607.0, 471.0, 318.0, 126.0]
day15= [251.0, 504.0, 678.0, 839.0, 952.0, 953.0, 810.0, 580.0, 304.0]
day16= [256.0, 489.0, 659.0, 807.0, 942.0, 903.0, 757.0, 569.0, 330.0]
day17= [42.0, 108.0, 200.0, 594.0, 564.0, 874.0, 607.0, 287.0, 216.0]
day18= [280.0, 551.0, 149.0, 886.0, 1089.0, 496.0, 895.0, 702.0, 475.0]
day19= [387.0, 595.0, 758.0, 910.0, 1023.0, 1027.0, 912.0, 721.0, 498.0]
day21= [149.0, 319.0, 152.0, 156.0, 204.0, 276.0, 77.0, 35.0, 10.0]
day22= [339.0, 521.0, 695.0, 851.0, 957.0, 973.0, 862.0, 652.0, 357.0]
day23= [194.0, 271.0, 342.0, 490.0, 723.0, 838.0, 278.0, 160.0, 79.0]
day24= [373.0, 580.0, 742.0, 897.0, 1012.0, 984.0, 889.0, 696.0, 453.0]
day25= [387.0, 592.0, 749.0, 889.0, 982.0, 984.0, 864.0, 668.0, 423.0]
day26= [231.0, 426.0, 599.0, 770.0, 852.0, 815.0, 701.0, 539.0, 319.0]
day27= [220.0, 437.0, 662.0, 800.0, 892.0, 862.0, 713.0, 525.0, 290.0]
day28= [375.0, 592.0, 748.0, 909.0, 1005.0, 931.0, 785.0, 699.0, 224.0]


CSR 1h Sangge 202302
local time [9:00, 10:00, 11:00, 12:00, 13:00, 14:00, 15:00, 16:00, 17:00]
day1= [0.034, 0.093, 0.132, 0.146, 0.153, 0.147, 0.146, 0.135, 0.06]
day2= [0.02, 0.048, 0.087, 0.114, 0.102, 0.102, 0.116, 0.115, 0.057]
day3= [0.049, 0.131, 0.148, 0.149, 0.162, 0.163, 0.162, 0.152, 0.097]
day4= [0.058, 0.153, 0.168, 0.161, 0.169, 0.175, 0.172, 0.165, 0.091]
day5= [0.042, 0.132, 0.15, 0.153, 0.163, 0.168, 0.161, 0.155, 0.097]
day6= [0.048, 0.128, 0.135, 0.143, 0.151, 0.154, 0.147, 0.133, 0.068]
day7= [0.059, 0.159, 0.167, 0.16, 0.17, 0.172, 0.177, 0.173, 0.11]
day8= [0.028, 0.075, 0.1, 0.102, 0.101, 0.099, 0.087, 0.066, 0.038]
day9= [0.035, 0.098, 0.119, 0.119, 0.114, 0.117, 0.136, 0.151, 0.11]
day10= [0.066, 0.168, 0.17, 0.166, 0.174, 0.175, 0.17, 0.15, 0.096]
day11= [0.025, 0.066, 0.089, 0.1, 0.103, 0.101, 0.088, 0.06, 0.029]
day12= [0.019, 0.058, 0.092, 0.101, 0.113, 0.119, 0.115, 0.101, 0.077]
day13= [0.062, 0.149, 0.157, 0.16, 0.165, 0.16, 0.166, 0.143, 0.089]
day14= [0.033, 0.072, 0.1, 0.113, 0.126, 0.116, 0.119, 0.11, 0.068]
day15= [0.072, 0.168, 0.175, 0.172, 0.185, 0.176, 0.175, 0.165, 0.125]
day16= [0.076, 0.168, 0.176, 0.17, 0.185, 0.179, 0.174, 0.163, 0.125]
day17= [0.025, 0.057, 0.078, 0.104, 0.117, 0.11, 0.104, 0.078, 0.045]
day18= [0.045, 0.094, 0.139, 0.133, 0.117, 0.122, 0.132, 0.125, 0.084]
day19= [0.083, 0.18, 0.188, 0.183, 0.192, 0.192, 0.181, 0.173, 0.133]
day21= [0.012, 0.025, 0.034, 0.037, 0.038, 0.039, 0.036, 0.028, 0.017]
day22= [0.05, 0.093, 0.113, 0.116, 0.112, 0.116, 0.124, 0.118, 0.082]
day23= [0.038, 0.077, 0.108, 0.133, 0.145, 0.135, 0.108, 0.078, 0.048]
day24= [0.095, 0.187, 0.188, 0.188, 0.196, 0.195, 0.187, 0.173, 0.145]
day25= [0.101, 0.187, 0.192, 0.188, 0.198, 0.198, 0.19, 0.175, 0.147]
day26= [0.062, 0.115, 0.125, 0.139, 0.148, 0.146, 0.145, 0.124, 0.095]
day27= [0.061, 0.129, 0.144, 0.146, 0.156, 0.15, 0.133, 0.113, 0.082]
day28= [0.094, 0.172, 0.192, 0.192, 0.2, 0.198, 0.193, 0.169, 0.13]

CSR 2h Sangge 202302
local time [10:00, 11:00, 12:00, 13:00, 14:00, 15:00, 16:00, 17:00]
day1= [0.072, 0.126, 0.138, 0.15, 0.152, 0.143, 0.145, 0.099]
day2= [0.041, 0.08, 0.096, 0.115, 0.097, 0.104, 0.122, 0.09]
day3= [0.097, 0.152, 0.15, 0.159, 0.164, 0.166, 0.159, 0.125]
day4= [0.12, 0.177, 0.16, 0.169, 0.172, 0.174, 0.167, 0.124]
day5= [0.094, 0.152, 0.156, 0.162, 0.165, 0.167, 0.159, 0.125]
day6= [0.1, 0.142, 0.145, 0.147, 0.152, 0.151, 0.146, 0.1]
day7= [0.129, 0.177, 0.162, 0.166, 0.172, 0.174, 0.172, 0.142]
day8= [0.061, 0.091, 0.101, 0.101, 0.097, 0.09, 0.076, 0.05]
day9= [0.074, 0.118, 0.122, 0.115, 0.115, 0.128, 0.147, 0.141]
day10= [0.132, 0.178, 0.171, 0.172, 0.174, 0.171, 0.156, 0.127]
day11= [0.054, 0.086, 0.097, 0.102, 0.103, 0.093, 0.069, 0.041]
day12= [0.044, 0.07, 0.098, 0.109, 0.116, 0.122, 0.108, 0.091]
day13= [0.119, 0.159, 0.165, 0.16, 0.161, 0.164, 0.149, 0.117]
day14= [0.06, 0.089, 0.109, 0.118, 0.12, 0.117, 0.113, 0.086]
day15= [0.147, 0.177, 0.17, 0.182, 0.185, 0.17, 0.165, 0.148]
day16= [0.146, 0.174, 0.169, 0.183, 0.184, 0.17, 0.163, 0.149]
day17= [0.049, 0.07, 0.099, 0.114, 0.113, 0.109, 0.081, 0.059]
day18= [0.077, 0.122, 0.141, 0.119, 0.118, 0.129, 0.13, 0.103]
day19= [0.164, 0.187, 0.182, 0.191, 0.193, 0.176, 0.173, 0.159]
day21= [0.02, 0.031, 0.036, 0.038, 0.039, 0.037, 0.031, 0.021]
day22= [0.079, 0.108, 0.117, 0.114, 0.114, 0.121, 0.122, 0.099]
day23= [0.063, 0.097, 0.125, 0.142, 0.141, 0.119, 0.089, 0.059]
day24= [0.167, 0.194, 0.184, 0.194, 0.195, 0.188, 0.18, 0.163]
day25= [0.169, 0.195, 0.187, 0.196, 0.199, 0.192, 0.183, 0.166]
day26= [0.097, 0.122, 0.135, 0.144, 0.147, 0.145, 0.13, 0.108]
day27= [0.102, 0.139, 0.142, 0.153, 0.155, 0.14, 0.121, 0.098]
day28= [0.154, 0.196, 0.188, 0.196, 0.198, 0.196, 0.18, 0.152]

CSR 3h Sangge 202302
local time [11:00, 12:00, 13:00, 14:00, 15:00, 16:00, 17:00]
day1= [0.089, 0.133, 0.142, 0.152, 0.149, 0.144, 0.14]
day2= [0.046, 0.086, 0.107, 0.107, 0.1, 0.112, 0.118]
day3= [0.12, 0.15, 0.148, 0.161, 0.164, 0.165, 0.156]
day4= [0.142, 0.171, 0.16, 0.169, 0.174, 0.174, 0.167]
day5= [0.119, 0.15, 0.155, 0.163, 0.167, 0.164, 0.158]
day6= [0.12, 0.137, 0.145, 0.15, 0.152, 0.149, 0.139]
day7= [0.152, 0.171, 0.162, 0.168, 0.173, 0.177, 0.173]
day8= [0.072, 0.097, 0.101, 0.101, 0.098, 0.088, 0.069]
day9= [0.091, 0.118, 0.119, 0.114, 0.116, 0.133, 0.151]
day10= [0.157, 0.172, 0.167, 0.173, 0.174, 0.171, 0.152]
day11= [0.063, 0.088, 0.099, 0.103, 0.102, 0.09, 0.063]
day12= [0.055, 0.083, 0.1, 0.112, 0.117, 0.118, 0.103]
day13= [0.141, 0.158, 0.16, 0.163, 0.159, 0.166, 0.145]
day14= [0.069, 0.096, 0.112, 0.124, 0.116, 0.119, 0.111]
day15= [0.165, 0.176, 0.17, 0.185, 0.181, 0.174, 0.164]
day16= [0.164, 0.175, 0.169, 0.184, 0.182, 0.173, 0.162]
day17= [0.055, 0.075, 0.102, 0.117, 0.111, 0.105, 0.079]
day18= [0.088, 0.133, 0.135, 0.117, 0.121, 0.131, 0.127]
day19= [0.18, 0.186, 0.182, 0.192, 0.192, 0.179, 0.172]
day21= [0.023, 0.033, 0.037, 0.038, 0.039, 0.036, 0.029]
day22= [0.088, 0.111, 0.117, 0.113, 0.115, 0.123, 0.12]
day23= [0.072, 0.105, 0.131, 0.144, 0.137, 0.112, 0.082]
day24= [0.183, 0.192, 0.186, 0.195, 0.195, 0.186, 0.176]
day25= [0.184, 0.193, 0.189, 0.197, 0.198, 0.189, 0.178]
day26= [0.109, 0.124, 0.138, 0.147, 0.146, 0.145, 0.126]
day27= [0.118, 0.142, 0.144, 0.156, 0.151, 0.135, 0.115]
day28= [0.171, 0.194, 0.19, 0.198, 0.198, 0.195, 0.173]

CSR 4h Sangge 202302
local time [12:00, 13:00, 14:00, 15:00, 16:00, 17:00]
day1= [0.102, 0.133, 0.145, 0.154, 0.147, 0.146]
day2= [0.056, 0.089, 0.118, 0.099, 0.102, 0.118]
day3= [0.134, 0.149, 0.15, 0.162, 0.162, 0.158]
day4= [0.159, 0.168, 0.164, 0.17, 0.174, 0.169]
day5= [0.137, 0.15, 0.155, 0.164, 0.165, 0.157]
day6= [0.13, 0.136, 0.143, 0.152, 0.154, 0.149]
day7= [0.166, 0.165, 0.163, 0.171, 0.173, 0.172]
day8= [0.079, 0.101, 0.101, 0.1, 0.097, 0.086]
day9= [0.103, 0.122, 0.117, 0.114, 0.119, 0.137]
day10= [0.171, 0.175, 0.167, 0.174, 0.174, 0.164]
day11= [0.069, 0.091, 0.101, 0.103, 0.099, 0.085]
day12= [0.059, 0.093, 0.102, 0.115, 0.121, 0.115]
day13= [0.154, 0.163, 0.159, 0.165, 0.161, 0.162]
day14= [0.074, 0.102, 0.113, 0.126, 0.116, 0.117]
day15= [0.169, 0.176, 0.172, 0.185, 0.176, 0.175]
day16= [0.167, 0.174, 0.172, 0.184, 0.176, 0.173]
day17= [0.061, 0.086, 0.104, 0.118, 0.109, 0.098]
day18= [0.1, 0.142, 0.13, 0.117, 0.124, 0.132]
day19= [0.183, 0.187, 0.186, 0.193, 0.188, 0.182]
day21= [0.026, 0.034, 0.037, 0.039, 0.039, 0.035]
day22= [0.096, 0.114, 0.116, 0.112, 0.117, 0.124]
day23= [0.081, 0.112, 0.136, 0.144, 0.132, 0.104]
day24= [0.189, 0.188, 0.19, 0.195, 0.194, 0.187]
day25= [0.188, 0.191, 0.192, 0.198, 0.198, 0.19]
day26= [0.116, 0.127, 0.142, 0.148, 0.146, 0.141]
day27= [0.132, 0.145, 0.148, 0.156, 0.15, 0.132]
day28= [0.181, 0.194, 0.192, 0.2, 0.199, 0.192]

------------------------------------------------------------------------------------------------------------------------
------------------------------------------------------------------------------------------------------------------------
Power (MW) Leling 202302
local time [9:00, 10:00, 11:00, 12:00, 13:00, 14:00, 15:00, 16:00, 17:00]
day1= [14.31, 21.12, 26.4, 28.5, 23.86, 14.79, 17.6, 9.41, 1.39]
day2= [6.06, 11.98, 12.14, 16.5, 16.17, 14.55, 8.26, 3.71, 0.82]
day3= [10.43, 17.41, 21.36, 23.03, 22.11, 19.65, 14.37, 7.44, 1.22]
day4= [11.22, 17.66, 22.19, 24.06, 23.82, 21.35, 15.36, 8.61, 1.48]
day5= [10.15, 16.52, 21.53, 22.73, 21.86, 19.09, 13.85, 7.26, 1.2]
day6= [2.77, 10.34, 13.99, 15.67, 15.72, 14.13, 10.15, 3.23, 0.93]
day7= [5.6, 10.22, 14.86, 16.46, 16.85, 14.73, 10.74, 5.52, 0.95]
day8= [11.27, 18.73, 23.18, 25.13, 24.19, 20.1, 15.17, 9.23, 1.21]
day9= [1.42, 2.85, 5.41, 5.06, 3.29, 2.41, 1.57, 1.42, 0.61]
day10= [2.9, 4.37, 8.4, 7.43, 17.65, 18.17, 12.72, 6.69, 1.61]
day11= [8.46, 14.32, 14.42, 6.26, 3.34, 3.68, 4.07, 1.72, 0.29]
day12= [0.03, 1.93, 2.26, 1.92, 1.21, 0.97, 0.67, 0.05, 0.0]
day13= [12.98, 20.5, 25.83, 24.74, 28.1, 24.49, 20.43, 12.12, 2.62]
day14= [16.22, 22.78, 26.48, 27.95, 16.89, 9.87, 10.03, 4.57, 1.47]
day15= [15.83, 23.06, 27.21, 29.14, 28.63, 25.7, 19.55, 11.48, 2.99]
day16= [8.9, 15.84, 21.61, 24.35, 23.65, 21.19, 16.42, 9.25, 2.37]
day17= [3.44, 4.18, 7.6, 23.2, 13.55, 19.6, 15.59, 4.45, 1.57]
day18= [2.95, 3.72, 5.47, 6.93, 11.75, 13.59, 11.11, 3.07, 0.0]
day19= [17.73, 24.55, 28.7, 30.33, 29.44, 26.21, 20.85, 13.15, 4.66]
day20= [17.0, 23.32, 27.74, 30.2, 29.8, 26.87, 21.49, 14.14, 4.83]
day21= [8.91, 22.72, 26.61, 27.06, 27.31, 23.23, 13.42, 11.75, 3.82]
day22= [10.61, 16.73, 22.64, 22.18, 20.98, 18.69, 13.76, 10.2, 3.09]
day23= [11.29, 20.18, 25.35, 17.42, 19.79, 22.39, 15.37, 12.45, 3.62]
day24= [6.65, 18.44, 19.23, 10.44, 23.18, 20.03, 11.43, 3.06, 1.57]
day25= [18.21, 24.7, 28.76, 30.64, 30.0, 26.95, 21.82, 14.3, 5.49]
day26= [14.48, 20.71, 25.03, 26.85, 26.48, 23.7, 17.66, 9.98, 3.27]
day27= [13.01, 19.59, 23.59, 25.27, 24.72, 22.32, 17.31, 10.39, 3.4]
day28= [11.14, 15.24, 20.69, 12.05, 19.38, 16.79, 11.84, 7.76, 2.27]

GTI (W/m2) Leling 202302
local time [9:00, 10:00, 11:00, 12:00, 13:00, 14:00, 15:00, 16:00, 17:00]
day1= [193.0, 336.0, 458.0, 526.0, 444.0, 378.0, 286.0, 190.0, 44.0]
day2= [162.0, 264.0, 314.0, 421.0, 386.0, 341.0, 215.0, 115.0, 25.0]
day3= [169.0, 307.0, 413.0, 471.0, 461.0, 406.0, 298.0, 157.0, 35.0]
day4= [177.0, 322.0, 438.0, 495.0, 503.0, 455.0, 321.0, 178.0, 41.0]
day5= [186.0, 316.0, 418.0, 471.0, 473.0, 410.0, 302.0, 160.0, 35.0]
day6= [120.0, 293.0, 352.0, 437.0, 378.0, 369.0, 290.0, 95.0, 35.0]
day7= [148.0, 258.0, 359.0, 414.0, 422.0, 365.0, 267.0, 145.0, 36.0]
day8= [159.0, 340.0, 475.0, 520.0, 518.0, 430.0, 311.0, 189.0, 40.0]
day9= [53.0, 120.0, 198.0, 164.0, 105.0, 92.0, 68.0, 51.0, 23.0]
day10= [105.0, 149.0, 250.0, 266.0, 375.0, 413.0, 285.0, 166.0, 48.0]
day11= [184.0, 307.0, 351.0, 190.0, 123.0, 147.0, 145.0, 66.0, 16.0]
day12= [0.0, 66.0, 75.0, 78.0, 42.0, 30.0, 23.0, 0.0, 0.0]
day13= [174.0, 401.0, 499.0, 463.0, 589.0, 531.0, 407.0, 240.0, 59.0]
day14= [251.0, 378.0, 551.0, 595.0, 449.0, 312.0, 277.0, 131.0, 52.0]
day15= [252.0, 418.0, 538.0, 601.0, 605.0, 545.0, 415.0, 243.0, 71.0]
day16= [209.0, 361.0, 478.0, 548.0, 543.0, 485.0, 378.0, 220.0, 63.0]
day17= [136.0, 211.0, 356.0, 609.0, 525.0, 546.0, 459.0, 169.0, 63.0]
day18= [96.0, 131.0, 250.0, 426.0, 460.0, 435.0, 383.0, 117.0, 0.0]
day19= [341.0, 531.0, 654.0, 733.0, 793.0, 647.0, 528.0, 335.0, 122.0]
day20= [333.0, 520.0, 646.0, 753.0, 819.0, 653.0, 534.0, 344.0, 119.0]
day21= [158.0, 517.0, 633.0, 756.0, 733.0, 608.0, 360.0, 317.0, 112.0]
day22= [306.0, 462.0, 497.0, 606.0, 608.0, 480.0, 416.0, 284.0, 99.0]
day23= [293.0, 495.0, 665.0, 644.0, 719.0, 643.0, 483.0, 374.0, 116.0]
day24= [233.0, 482.0, 571.0, 401.0, 655.0, 581.0, 364.0, 105.0, 66.0]
day25= [375.0, 563.0, 680.0, 741.0, 742.0, 684.0, 568.0, 380.0, 155.0]
day26= [347.0, 521.0, 640.0, 695.0, 698.0, 638.0, 501.0, 304.0, 107.0]
day27= [326.0, 503.0, 611.0, 650.0, 655.0, 608.0, 491.0, 312.0, 113.0]
day28= [350.0, 397.0, 503.0, 456.0, 586.0, 526.0, 392.0, 266.0, 81.0]


CSR 1h Leling 202302
local time [9:00, 10:00, 11:00, 12:00, 13:00, 14:00, 15:00, 16:00, 17:00]
day1= [0.255, 0.596, 0.763, 0.867, 0.885, 0.794, 0.637, 0.43, 0.092]
day2= [0.23, 0.445, 0.61, 0.643, 0.634, 0.575, 0.435, 0.293, 0.073]
day3= [0.28, 0.585, 0.717, 0.816, 0.848, 0.749, 0.615, 0.445, 0.092]
day4= [0.331, 0.64, 0.758, 0.874, 0.901, 0.806, 0.667, 0.495, 0.101]
day5= [0.242, 0.447, 0.536, 0.713, 0.786, 0.739, 0.596, 0.433, 0.091]
day6= [0.232, 0.428, 0.532, 0.644, 0.655, 0.62, 0.505, 0.346, 0.084]
day7= [0.269, 0.506, 0.679, 0.774, 0.791, 0.737, 0.582, 0.436, 0.105]
day8= [0.207, 0.408, 0.503, 0.58, 0.585, 0.556, 0.415, 0.305, 0.06]
day9= [0.128, 0.226, 0.284, 0.419, 0.416, 0.34, 0.269, 0.203, 0.039]
day10= [0.293, 0.47, 0.583, 0.649, 0.672, 0.643, 0.551, 0.413, 0.102]
day11= [0.317, 0.491, 0.664, 0.741, 0.773, 0.716, 0.525, 0.352, 0.082]
day12= [0.114, 0.121, 0.213, 0.37, 0.368, 0.297, 0.176, 0.188, 0.032]
day13= [0.357, 0.599, 0.751, 0.856, 0.879, 0.75, 0.606, 0.472, 0.125]
day14= [0.305, 0.494, 0.588, 0.608, 0.588, 0.535, 0.422, 0.329, 0.085]
day15= [0.357, 0.535, 0.721, 0.824, 0.842, 0.758, 0.62, 0.47, 0.134]
day16= [0.345, 0.519, 0.699, 0.78, 0.808, 0.728, 0.596, 0.454, 0.137]
day17= [0.198, 0.29, 0.313, 0.418, 0.386, 0.327, 0.259, 0.2, 0.066]
day18= [0.199, 0.25, 0.364, 0.421, 0.459, 0.439, 0.355, 0.293, 0.068]
day19= [0.481, 0.666, 0.796, 0.904, 0.92, 0.86, 0.721, 0.583, 0.172]
day20= [0.459, 0.658, 0.786, 0.901, 0.908, 0.842, 0.684, 0.559, 0.168]
day21= [0.288, 0.434, 0.511, 0.573, 0.545, 0.531, 0.461, 0.387, 0.124]
day22= [0.273, 0.383, 0.461, 0.524, 0.515, 0.487, 0.416, 0.366, 0.129]
day23= [0.361, 0.477, 0.563, 0.637, 0.627, 0.585, 0.462, 0.366, 0.133]
day24= [0.241, 0.373, 0.445, 0.512, 0.473, 0.466, 0.363, 0.27, 0.097]
day25= [0.449, 0.672, 0.828, 0.929, 0.951, 0.892, 0.76, 0.569, 0.312]
day26= [0.454, 0.675, 0.828, 0.924, 0.944, 0.885, 0.753, 0.564, 0.31]
day27= [0.428, 0.637, 0.786, 0.884, 0.905, 0.849, 0.723, 0.542, 0.3]
day28= [0.327, 0.511, 0.637, 0.701, 0.714, 0.649, 0.52, 0.374, 0.206]

CSR 2h Leling 202302
local time [10:00, 11:00, 12:00, 13:00, 14:00, 15:00, 16:00, 17:00]
day1= [0.428, 0.69, 0.818, 0.903, 0.873, 0.723, 0.559, 0.227]
day2= [0.362, 0.525, 0.604, 0.639, 0.624, 0.516, 0.376, 0.163]
day3= [0.435, 0.65, 0.76, 0.844, 0.828, 0.687, 0.542, 0.241]
day4= [0.539, 0.697, 0.833, 0.907, 0.879, 0.744, 0.585, 0.276]
day5= [0.397, 0.507, 0.632, 0.798, 0.786, 0.686, 0.516, 0.24]
day6= [0.379, 0.491, 0.633, 0.65, 0.625, 0.563, 0.404, 0.183]
day7= [0.425, 0.575, 0.738, 0.795, 0.782, 0.67, 0.512, 0.249]
day8= [0.338, 0.468, 0.554, 0.587, 0.57, 0.465, 0.36, 0.17]
day9= [0.201, 0.29, 0.338, 0.443, 0.382, 0.27, 0.245, 0.126]
day10= [0.404, 0.526, 0.632, 0.681, 0.653, 0.607, 0.494, 0.273]
day11= [0.415, 0.572, 0.727, 0.764, 0.75, 0.61, 0.414, 0.204]
day12= [0.119, 0.139, 0.323, 0.369, 0.333, 0.204, 0.171, 0.114]
day13= [0.489, 0.671, 0.805, 0.88, 0.819, 0.676, 0.572, 0.323]
day14= [0.393, 0.538, 0.605, 0.597, 0.574, 0.48, 0.376, 0.195]
day15= [0.45, 0.633, 0.773, 0.844, 0.822, 0.699, 0.562, 0.35]
day16= [0.446, 0.605, 0.734, 0.795, 0.783, 0.684, 0.518, 0.356]
day17= [0.238, 0.289, 0.35, 0.391, 0.358, 0.301, 0.244, 0.148]
day18= [0.212, 0.281, 0.401, 0.46, 0.441, 0.412, 0.343, 0.308]
day19= [0.602, 0.734, 0.861, 0.921, 0.907, 0.804, 0.668, 0.515]
day20= [0.577, 0.728, 0.842, 0.912, 0.895, 0.775, 0.653, 0.5]
day21= [0.366, 0.47, 0.547, 0.561, 0.532, 0.516, 0.443, 0.383]
day22= [0.335, 0.435, 0.505, 0.529, 0.499, 0.46, 0.419, 0.386]
day23= [0.41, 0.516, 0.605, 0.627, 0.632, 0.546, 0.445, 0.373]
day24= [0.272, 0.417, 0.502, 0.489, 0.479, 0.421, 0.361, 0.332]
day25= [0.572, 0.756, 0.887, 0.95, 0.931, 0.834, 0.672, 0.45]
day26= [0.576, 0.758, 0.885, 0.944, 0.924, 0.827, 0.665, 0.446]
day27= [0.543, 0.716, 0.843, 0.905, 0.886, 0.794, 0.639, 0.43]
day28= [0.425, 0.582, 0.676, 0.716, 0.692, 0.589, 0.447, 0.295]

CSR 3h Leling 202302
local time [11:00, 12:00, 13:00, 14:00, 15:00, 16:00, 17:00]
day1= [0.596, 0.763, 0.867, 0.885, 0.794, 0.637, 0.43]
day2= [0.445, 0.61, 0.643, 0.634, 0.575, 0.435, 0.293]
day3= [0.585, 0.717, 0.816, 0.848, 0.749, 0.615, 0.445]
day4= [0.64, 0.758, 0.874, 0.901, 0.806, 0.667, 0.495]
day5= [0.447, 0.536, 0.713, 0.786, 0.739, 0.596, 0.433]
day6= [0.428, 0.532, 0.644, 0.655, 0.62, 0.505, 0.346]
day7= [0.506, 0.679, 0.774, 0.791, 0.737, 0.582, 0.436]
day8= [0.408, 0.503, 0.58, 0.585, 0.556, 0.415, 0.305]
day9= [0.226, 0.284, 0.419, 0.416, 0.34, 0.269, 0.203]
day10= [0.47, 0.583, 0.649, 0.672, 0.643, 0.551, 0.413]
day11= [0.491, 0.664, 0.741, 0.773, 0.716, 0.525, 0.352]
day12= [0.121, 0.213, 0.37, 0.368, 0.297, 0.176, 0.188]
day13= [0.599, 0.751, 0.856, 0.879, 0.75, 0.606, 0.472]
day14= [0.494, 0.588, 0.608, 0.588, 0.535, 0.422, 0.329]
day15= [0.535, 0.721, 0.824, 0.842, 0.758, 0.62, 0.47]
day16= [0.519, 0.699, 0.78, 0.808, 0.728, 0.596, 0.454]
day17= [0.29, 0.313, 0.418, 0.386, 0.327, 0.259, 0.2]
day18= [0.25, 0.364, 0.421, 0.459, 0.439, 0.355, 0.293]
day19= [0.666, 0.796, 0.904, 0.92, 0.86, 0.721, 0.583]
day20= [0.658, 0.786, 0.901, 0.908, 0.842, 0.684, 0.559]
day21= [0.434, 0.511, 0.573, 0.545, 0.531, 0.461, 0.387]
day22= [0.383, 0.461, 0.524, 0.515, 0.487, 0.416, 0.366]
day23= [0.477, 0.563, 0.637, 0.627, 0.585, 0.462, 0.366]
day24= [0.373, 0.445, 0.512, 0.473, 0.466, 0.363, 0.27]
day25= [0.672, 0.828, 0.929, 0.951, 0.892, 0.76, 0.569]
day26= [0.675, 0.828, 0.924, 0.944, 0.885, 0.753, 0.564]
day27= [0.637, 0.786, 0.884, 0.905, 0.849, 0.723, 0.542]
day28= [0.511, 0.637, 0.701, 0.714, 0.649, 0.52, 0.374]

CSR 4h Leling 202302
local time [12:00, 13:00, 14:00, 15:00, 16:00, 17:00]
day1= [0.665, 0.807, 0.9, 0.874, 0.744, 0.585]
day2= [0.499, 0.61, 0.639, 0.623, 0.536, 0.396]
day3= [0.634, 0.753, 0.836, 0.832, 0.702, 0.569]
day4= [0.68, 0.81, 0.901, 0.884, 0.759, 0.61]
day5= [0.487, 0.607, 0.776, 0.791, 0.704, 0.536]
day6= [0.477, 0.608, 0.649, 0.629, 0.575, 0.433]
day7= [0.565, 0.729, 0.792, 0.788, 0.686, 0.533]
day8= [0.467, 0.549, 0.587, 0.573, 0.477, 0.365]
day9= [0.286, 0.332, 0.435, 0.396, 0.285, 0.237]
day10= [0.518, 0.627, 0.674, 0.66, 0.619, 0.508]
day11= [0.556, 0.718, 0.761, 0.761, 0.646, 0.451]
day12= [0.138, 0.268, 0.371, 0.353, 0.218, 0.174]
day13= [0.656, 0.786, 0.879, 0.839, 0.691, 0.585]
day14= [0.523, 0.587, 0.604, 0.583, 0.497, 0.4]
day15= [0.62, 0.756, 0.836, 0.833, 0.706, 0.578]
day16= [0.588, 0.721, 0.792, 0.795, 0.694, 0.543]
day17= [0.293, 0.351, 0.398, 0.359, 0.307, 0.251]
day18= [0.27, 0.399, 0.458, 0.445, 0.432, 0.348]
day19= [0.716, 0.843, 0.92, 0.911, 0.818, 0.683]
day20= [0.709, 0.829, 0.912, 0.899, 0.793, 0.657]
day21= [0.459, 0.543, 0.569, 0.529, 0.52, 0.445]
day22= [0.415, 0.495, 0.523, 0.502, 0.467, 0.41]
day23= [0.504, 0.606, 0.632, 0.635, 0.559, 0.442]
day24= [0.398, 0.491, 0.495, 0.477, 0.429, 0.348]
day25= [0.736, 0.873, 0.946, 0.937, 0.85, 0.695]
day26= [0.738, 0.871, 0.941, 0.931, 0.842, 0.688]
day27= [0.697, 0.83, 0.901, 0.892, 0.808, 0.661]
day28= [0.565, 0.667, 0.713, 0.699, 0.605, 0.465]
