# Supplementary material for: Accurate nowcasting of cloud cover at solar photovoltaic plants using geostationary satellite images
Source: Nat Commun. 2024 Jan 13;15:510. doi: 10.1038/s41467-023-44666-1 (PMC10787801; doi:10.1038/s41467-023-44666-1)
Supplement: Supplementary file 4 — Source data [file 41467_2023_44666_MOESM4_ESM.zip › Source_Data/Source_Data_Supplementary_Figure4/Source_Data_Supplementary_Figure4]

------------------------------------------------------------------------------------------------------------------------
------------------------------------------------------------------------------------------------------------------------
Power (MW) Sangge 202301
local time [9:00, 10:00, 11:00, 12:00, 13:00, 14:00, 15:00, 16:00, 17:00]

day1= [13.53, 38.91, 52.95, 41.02, 45.13, 47.27, 45.12, 20.17, 1.9]
day2= [21.99, 52.53, 52.75, 47.7, 46.88, 51.8, 54.65, 34.41, 2.91]
day3= [21.62, 52.77, 53.87, 48.41, 47.21, 49.94, 52.94, 33.45, 2.76]
day4= [22.72, 55.99, 54.6, 48.07, 47.17, 49.24, 52.02, 31.9, 2.89]
day5= [17.77, 47.99, 50.65, 46.29, 46.0, 48.9, 23.01, 8.08, 1.11]
day6= [16.69, 49.79, 53.84, 47.86, 46.85, 49.75, 44.63, 28.13, 3.05]
day7= [20.73, 51.81, 53.03, 46.16, 44.34, 46.0, 32.99, 34.58, 3.63]
day8= [21.83, 52.75, 52.26, 46.54, 45.36, 50.51, 53.09, 34.46, 3.18]
day9= [18.86, 49.46, 51.05, 45.82, 44.81, 48.78, 50.36, 33.36, 3.22]
day10= [19.21, 47.26, 49.87, 45.5, 43.7, 45.79, 45.31, 28.17, 7.12]
day11= [2.08, 9.09, 30.54, 32.54, 31.52, 30.04, 30.33, 17.6, 3.19]
day12= [8.04, 25.15, 35.97, 35.86, 37.42, 38.52, 35.34, 20.64, 1.92]
day13= [1.27, 4.2, 9.23, 11.47, 16.71, 13.25, 5.33, 3.77, 2.06]
day14= [9.22, 27.61, 42.57, 52.58, 47.16, 42.44, 48.65, 43.46, 7.02]
day15= [11.52, 28.46, 26.62, 23.03, 22.16, 22.32, 21.94, 19.5, 3.05]
day16= [9.69, 52.79, 33.31, 43.43, 44.58, 42.21, 42.65, 35.06, 5.14]
day17= [18.18, 52.51, 58.4, 52.53, 49.67, 49.39, 54.79, 34.76, 5.74]
day18= [15.11, 42.06, 48.89, 44.87, 42.22, 41.24, 35.62, 21.64, 5.24]
day19= [15.35, 47.22, 50.26, 44.05, 42.38, 40.33, 15.24, 13.39, 7.12]
day20= [25.14, 45.53, 41.87, 38.33, 35.98, 37.42, 37.62, 37.75, 8.2]
day21= [22.07, 41.77, 41.53, 35.5, 30.17, 29.55, 29.31, 32.62, 7.76]
day22= [22.89, 30.8, 38.09, 34.36, 32.25, 32.02, 19.15, 18.22, 8.75]
day23= [26.93, 59.04, 46.92, 41.53, 33.29, 33.3, 35.81, 40.11, 10.18]
day25= [11.69, 37.2, 28.22, 31.82, 30.61, 30.29, 33.45, 33.56, 9.17]
day26= [26.59, 60.95, 51.17, 46.61, 40.28, 37.52, 35.92, 39.04, 11.89]
day27= [30.49, 41.24, 40.01, 38.09, 37.9, 35.94, 34.37, 39.4, 13.69]
day28= [29.71, 50.07, 45.55, 39.92, 38.54, 39.9, 37.19, 39.27, 9.44]
day29= [28.64, 64.71, 58.45, 53.01, 50.23, 48.41, 43.43, 44.51, 15.86]
day30= [30.64, 63.67, 60.94, 51.34, 48.36, 47.59, 48.55, 33.09, 16.98]
day31= [28.78, 64.66, 63.85, 51.89, 48.07, 37.9, 47.16, 10.93, 5.94]

GTI (W/m2) Sangge 202301
local time [9:00, 10:00, 11:00, 12:00, 13:00, 14:00, 15:00, 16:00, 17:00]
day1= [152.0, 361.0, 668.0, 629.0, 767.0, 714.0, 585.0, 282.0, 19.0]
day2= [274.0, 511.0, 669.0, 801.0, 877.0, 821.0, 686.0, 466.0, 129.0]
day3= [266.0, 504.0, 676.0, 814.0, 895.0, 828.0, 681.0, 462.0, 102.0]
day4= [295.0, 532.0, 691.0, 833.0, 907.0, 836.0, 667.0, 422.0, 84.0]
day5= [235.0, 475.0, 642.0, 786.0, 858.0, 784.0, 256.0, 71.0, 9.0]
day6= [211.0, 504.0, 688.0, 823.0, 904.0, 851.0, 694.0, 463.0, 71.0]
day7= [269.0, 510.0, 677.0, 812.0, 902.0, 824.0, 395.0, 457.0, 84.0]
day8= [278.0, 518.0, 675.0, 804.0, 898.0, 860.0, 699.0, 461.0, 93.0]
day9= [243.0, 487.0, 654.0, 798.0, 875.0, 816.0, 665.0, 443.0, 87.0]
day10= [246.0, 466.0, 641.0, 775.0, 834.0, 761.0, 601.0, 370.0, 84.0]
day11= [20.0, 89.0, 388.0, 503.0, 565.0, 523.0, 406.0, 223.0, 37.0]
day12= [92.0, 273.0, 449.0, 560.0, 668.0, 622.0, 489.0, 269.0, 18.0]
day13= [8.0, 31.0, 69.0, 75.0, 109.0, 89.0, 64.0, 47.0, 15.0]
day14= [70.0, 263.0, 463.0, 715.0, 586.0, 504.0, 630.0, 486.0, 178.0]
day15= [331.0, 573.0, 727.0, 866.0, 961.0, 930.0, 786.0, 562.0, 125.0]
day16= [267.0, 481.0, 350.0, 796.0, 863.0, 772.0, 620.0, 383.0, 67.0]
day17= [210.0, 475.0, 662.0, 759.0, 851.0, 865.0, 669.0, 494.0, 81.0]
day18= [155.0, 402.0, 567.0, 688.0, 802.0, 786.0, 558.0, 258.0, 58.0]
day19= [163.0, 436.0, 648.0, 884.0, 905.0, 927.0, 153.0, 122.0, 91.0]
day20= [293.0, 525.0, 686.0, 832.0, 919.0, 897.0, 757.0, 533.0, 123.0]
day21= [244.0, 510.0, 681.0, 822.0, 919.0, 887.0, 727.0, 488.0, 130.0]
day22= [242.0, 221.0, 544.0, 626.0, 831.0, 635.0, 188.0, 408.0, 86.0]
day23= [303.0, 545.0, 712.0, 857.0, 551.0, 986.0, 785.0, 514.0, 180.0]
day25= [102.0, 441.0, 249.0, 469.0, 979.0, 839.0, 734.0, 471.0, 121.0]
day26= [290.0, 545.0, 714.0, 854.0, 947.0, 930.0, 764.0, 519.0, 181.0]
day27= [346.0, 574.0, 727.0, 863.0, 974.0, 940.0, 810.0, 602.0, 269.0]
day28= [347.0, 574.0, 733.0, 876.0, 978.0, 950.0, 792.0, 540.0, 116.0]
day29= [330.0, 564.0, 729.0, 878.0, 992.0, 976.0, 833.0, 642.0, 202.0]
day30= [344.0, 567.0, 728.0, 873.0, 979.0, 962.0, 830.0, 619.0, 116.0]
day31= [323.0, 554.0, 720.0, 874.0, 1005.0, 934.0, 540.0, 180.0, 47.0]

CSR 1h Sangge 202301
local time [9:00, 10:00, 11:00, 12:00, 13:00, 14:00, 15:00, 16:00, 17:00]
day1= [0.017, 0.074, 0.116, 0.119, 0.121, 0.126, 0.117, 0.075, 0.016]
day2= [0.023, 0.115, 0.146, 0.137, 0.135, 0.138, 0.146, 0.116, 0.024]
day3= [0.025, 0.119, 0.147, 0.139, 0.137, 0.142, 0.15, 0.127, 0.029]
day4= [0.024, 0.113, 0.149, 0.139, 0.14, 0.139, 0.147, 0.13, 0.032]
day5= [0.026, 0.112, 0.144, 0.136, 0.135, 0.138, 0.142, 0.099, 0.023]
day6= [0.026, 0.114, 0.149, 0.139, 0.14, 0.14, 0.147, 0.131, 0.035]
day7= [0.026, 0.113, 0.149, 0.139, 0.14, 0.14, 0.147, 0.112, 0.025]
day8= [0.024, 0.108, 0.146, 0.138, 0.139, 0.14, 0.147, 0.126, 0.039]
day9= [0.026, 0.113, 0.149, 0.138, 0.139, 0.139, 0.147, 0.13, 0.042]
day10= [0.027, 0.121, 0.152, 0.142, 0.139, 0.133, 0.137, 0.112, 0.032]
day11= [0.007, 0.022, 0.039, 0.084, 0.104, 0.108, 0.106, 0.076, 0.02]
day12= [0.015, 0.056, 0.091, 0.105, 0.104, 0.101, 0.096, 0.087, 0.024]
day13= [0.005, 0.019, 0.036, 0.045, 0.06, 0.065, 0.051, 0.037, 0.01]
day14= [0.025, 0.11, 0.134, 0.131, 0.138, 0.131, 0.139, 0.116, 0.04]
day15= [0.028, 0.125, 0.158, 0.143, 0.148, 0.148, 0.155, 0.148, 0.053]
day16= [0.033, 0.129, 0.156, 0.142, 0.149, 0.147, 0.152, 0.139, 0.049]
day17= [0.031, 0.123, 0.155, 0.143, 0.152, 0.151, 0.158, 0.149, 0.053]
day18= [0.033, 0.117, 0.141, 0.129, 0.133, 0.133, 0.139, 0.133, 0.049]
day19= [0.029, 0.11, 0.15, 0.136, 0.143, 0.142, 0.146, 0.136, 0.056]
day20= [0.034, 0.124, 0.162, 0.146, 0.154, 0.153, 0.154, 0.136, 0.059]
day21= [0.039, 0.134, 0.161, 0.146, 0.153, 0.153, 0.157, 0.15, 0.064]
day22= [0.029, 0.098, 0.122, 0.119, 0.128, 0.124, 0.116, 0.086, 0.034]
day23= [0.039, 0.139, 0.165, 0.156, 0.166, 0.164, 0.16, 0.149, 0.065]
day25= [0.03, 0.102, 0.134, 0.138, 0.144, 0.138, 0.142, 0.149, 0.066]
day26= [0.03, 0.111, 0.118, 0.101, 0.101, 0.105, 0.123, 0.142, 0.067]
day27= [0.044, 0.141, 0.164, 0.153, 0.165, 0.163, 0.16, 0.151, 0.075]
day28= [0.044, 0.141, 0.164, 0.154, 0.165, 0.165, 0.16, 0.152, 0.078]
day29= [0.043, 0.14, 0.163, 0.153, 0.164, 0.164, 0.159, 0.154, 0.083]
day30= [0.046, 0.145, 0.165, 0.155, 0.168, 0.164, 0.155, 0.152, 0.084]
day31= [0.044, 0.138, 0.152, 0.156, 0.165, 0.165, 0.156, 0.143, 0.061]

CSR 2h Sangge 202301
local time [10:00, 11:00, 12:00, 13:00, 14:00, 15:00, 16:00, 17:00]
day1= [0.061, 0.112, 0.121, 0.121, 0.122, 0.123, 0.087, 0.027]
day2= [0.084, 0.147, 0.14, 0.136, 0.135, 0.143, 0.131, 0.045]
day3= [0.09, 0.148, 0.141, 0.137, 0.138, 0.147, 0.139, 0.052]
day4= [0.091, 0.146, 0.142, 0.139, 0.137, 0.143, 0.138, 0.053]
day5= [0.091, 0.143, 0.139, 0.135, 0.136, 0.141, 0.119, 0.036]
day6= [0.093, 0.147, 0.142, 0.14, 0.137, 0.144, 0.139, 0.055]
day7= [0.088, 0.145, 0.142, 0.14, 0.137, 0.143, 0.135, 0.05]
day8= [0.083, 0.142, 0.141, 0.137, 0.138, 0.142, 0.137, 0.055]
day9= [0.091, 0.145, 0.142, 0.139, 0.137, 0.144, 0.139, 0.059]
day10= [0.1, 0.155, 0.147, 0.14, 0.131, 0.135, 0.124, 0.047]
day11= [0.019, 0.035, 0.074, 0.1, 0.106, 0.11, 0.088, 0.031]
day12= [0.048, 0.078, 0.106, 0.101, 0.1, 0.099, 0.093, 0.036]
day13= [0.014, 0.032, 0.043, 0.059, 0.064, 0.058, 0.042, 0.016]
day14= [0.088, 0.137, 0.132, 0.133, 0.133, 0.137, 0.123, 0.059]
day15= [0.102, 0.16, 0.145, 0.145, 0.146, 0.15, 0.153, 0.08]
day16= [0.107, 0.16, 0.144, 0.147, 0.145, 0.148, 0.148, 0.072]
day17= [0.098, 0.155, 0.146, 0.151, 0.149, 0.153, 0.155, 0.085]
day18= [0.097, 0.143, 0.132, 0.129, 0.131, 0.134, 0.137, 0.075]
day19= [0.09, 0.153, 0.138, 0.143, 0.142, 0.141, 0.142, 0.082]
day20= [0.105, 0.164, 0.15, 0.154, 0.154, 0.151, 0.148, 0.083]
day21= [0.113, 0.166, 0.149, 0.152, 0.151, 0.152, 0.157, 0.094]
day22= [0.074, 0.123, 0.119, 0.124, 0.123, 0.117, 0.095, 0.043]
day23= [0.112, 0.171, 0.154, 0.163, 0.161, 0.159, 0.157, 0.097]
day25= [0.081, 0.133, 0.133, 0.143, 0.14, 0.14, 0.153, 0.1]
day26= [0.09, 0.125, 0.104, 0.102, 0.103, 0.119, 0.141, 0.101]
day27= [0.119, 0.17, 0.153, 0.165, 0.166, 0.161, 0.16, 0.109]
day28= [0.12, 0.17, 0.154, 0.165, 0.166, 0.162, 0.162, 0.11]
day29= [0.12, 0.168, 0.153, 0.164, 0.164, 0.161, 0.162, 0.112]
day30= [0.123, 0.171, 0.157, 0.166, 0.164, 0.159, 0.152, 0.113]
day31= [0.113, 0.154, 0.151, 0.163, 0.164, 0.161, 0.147, 0.092]


CSR 3h Sangge 202301
local time [11:00, 12:00, 13:00, 14:00, 15:00, 16:00, 17:00]
day1= [0.102, 0.122, 0.118, 0.122, 0.126, 0.104, 0.047]
day2= [0.134, 0.145, 0.136, 0.134, 0.14, 0.142, 0.08]
day3= [0.139, 0.146, 0.137, 0.137, 0.145, 0.146, 0.089]
day4= [0.14, 0.146, 0.137, 0.14, 0.142, 0.144, 0.093]
day5= [0.136, 0.144, 0.135, 0.135, 0.14, 0.136, 0.065]
day6= [0.14, 0.147, 0.137, 0.14, 0.142, 0.146, 0.1]
day7= [0.139, 0.147, 0.137, 0.14, 0.142, 0.143, 0.083]
day8= [0.132, 0.146, 0.136, 0.138, 0.143, 0.145, 0.093]
day9= [0.139, 0.146, 0.136, 0.14, 0.142, 0.145, 0.103]
day10= [0.143, 0.151, 0.14, 0.136, 0.134, 0.129, 0.081]
day11= [0.029, 0.058, 0.088, 0.105, 0.109, 0.101, 0.062]
day12= [0.068, 0.103, 0.098, 0.101, 0.101, 0.093, 0.069]
day13= [0.027, 0.042, 0.056, 0.06, 0.062, 0.046, 0.031]
day14= [0.124, 0.136, 0.129, 0.137, 0.133, 0.133, 0.091]
day15= [0.148, 0.153, 0.143, 0.146, 0.145, 0.156, 0.123]
day16= [0.15, 0.151, 0.143, 0.147, 0.144, 0.152, 0.111]
day17= [0.143, 0.152, 0.146, 0.151, 0.148, 0.159, 0.127]
day18= [0.136, 0.138, 0.129, 0.132, 0.131, 0.138, 0.117]
day19= [0.144, 0.146, 0.139, 0.145, 0.141, 0.146, 0.117]
day20= [0.155, 0.157, 0.15, 0.155, 0.149, 0.155, 0.115]
day21= [0.16, 0.157, 0.151, 0.154, 0.149, 0.158, 0.127]
day22= [0.112, 0.121, 0.124, 0.123, 0.118, 0.109, 0.059]
day23= [0.159, 0.163, 0.159, 0.164, 0.159, 0.161, 0.13]
day25= [0.122, 0.135, 0.138, 0.143, 0.138, 0.152, 0.134]
day26= [0.123, 0.113, 0.102, 0.101, 0.109, 0.133, 0.132]
day27= [0.165, 0.161, 0.162, 0.167, 0.162, 0.158, 0.137]
day28= [0.165, 0.161, 0.164, 0.167, 0.162, 0.158, 0.137]
day29= [0.165, 0.16, 0.163, 0.165, 0.161, 0.158, 0.139]
day30= [0.168, 0.162, 0.165, 0.167, 0.16, 0.153, 0.141]
day31= [0.157, 0.154, 0.163, 0.165, 0.163, 0.151, 0.12]

CSR 4h Sangge 202301
local time [12:00, 13:00, 14:00, 15:00, 16:00, 17:00]
day1= [0.116, 0.119, 0.121, 0.126, 0.117, 0.075]
day2= [0.146, 0.137, 0.135, 0.138, 0.146, 0.116]
day3= [0.147, 0.139, 0.137, 0.142, 0.15, 0.127]
day4= [0.149, 0.139, 0.14, 0.139, 0.147, 0.13]
day5= [0.144, 0.136, 0.135, 0.138, 0.142, 0.099]
day6= [0.149, 0.139, 0.14, 0.14, 0.147, 0.131]
day7= [0.149, 0.139, 0.14, 0.14, 0.147, 0.112]
day8= [0.146, 0.138, 0.139, 0.14, 0.147, 0.126]
day9= [0.149, 0.138, 0.139, 0.139, 0.147, 0.13]
day10= [0.152, 0.142, 0.139, 0.133, 0.137, 0.112]
day11= [0.039, 0.084, 0.104, 0.108, 0.106, 0.076]
day12= [0.091, 0.105, 0.104, 0.101, 0.096, 0.087]
day13= [0.036, 0.045, 0.06, 0.065, 0.051, 0.037]
day14= [0.134, 0.131, 0.138, 0.131, 0.139, 0.116]
day15= [0.158, 0.143, 0.148, 0.148, 0.155, 0.148]
day16= [0.156, 0.142, 0.149, 0.147, 0.152, 0.139]
day17= [0.155, 0.143, 0.152, 0.151, 0.158, 0.149]
day18= [0.141, 0.129, 0.133, 0.133, 0.139, 0.133]
day19= [0.15, 0.136, 0.143, 0.142, 0.146, 0.136]
day20= [0.162, 0.146, 0.154, 0.153, 0.154, 0.136]
day21= [0.161, 0.146, 0.153, 0.153, 0.157, 0.15]
day22= [0.122, 0.119, 0.128, 0.124, 0.116, 0.086]
day23= [0.165, 0.156, 0.166, 0.164, 0.16, 0.149]
day25= [0.134, 0.138, 0.144, 0.138, 0.142, 0.149]
day26= [0.118, 0.101, 0.101, 0.105, 0.123, 0.142]
day27= [0.164, 0.153, 0.165, 0.163, 0.16, 0.151]
day28= [0.164, 0.154, 0.165, 0.165, 0.16, 0.152]
day29= [0.163, 0.153, 0.164, 0.164, 0.159, 0.154]
day30= [0.165, 0.155, 0.168, 0.164, 0.155, 0.152]
day31= [0.152, 0.156, 0.165, 0.165, 0.156, 0.143]


------------------------------------------------------------------------------------------------------------------------
------------------------------------------------------------------------------------------------------------------------
Power (MW) Leling 202301
local time [9:00, 10:00, 11:00, 12:00, 13:00, 14:00, 15:00, 16:00, 17:00]

day1= [6.15, 14.19, 17.49, 14.35, 15.59, 11.79, 8.1, 2.07, 0.0]
day2= [6.61, 15.42, 19.01, 20.72, 19.27, 15.96, 10.48, 3.09, 0.0]
day3= [5.66, 12.94, 16.46, 17.56, 16.26, 11.76, 5.56, 1.72, 0.0]
day4= [3.6, 8.73, 11.99, 10.69, 13.84, 11.22, 6.97, 2.21, 0.0]
day5= [3.67, 9.28, 9.6, 14.36, 6.72, 10.22, 5.91, 2.25, 0.0]
day6= [4.5, 11.37, 16.39, 20.37, 19.65, 17.46, 12.01, 3.87, 0.0]
day7= [7.6, 17.63, 21.41, 22.24, 13.73, 15.74, 12.65, 3.83, 0.0]
day8= [4.12, 10.17, 15.09, 17.9, 19.24, 17.6, 13.62, 4.3, 0.0]
day9= [8.26, 17.97, 21.86, 23.79, 23.4, 20.2, 14.55, 4.45, 0.0]
day10= [7.53, 15.86, 20.01, 21.77, 21.21, 17.83, 11.54, 3.68, 0.0]
day11= [5.58, 8.51, 3.08, 3.11, 4.38, 4.4, 5.81, 3.1, 0.0]
day12= [2.53, 4.85, 4.09, 10.96, 3.3, 0.71, 0.42, 0.56, 0.0]
day13= [0.46, 1.33, 1.22, 0.7, 1.13, 0.68, 0.0, 0.0, 0.0]
day14= [1.25, 1.24, 3.48, 7.09, 9.36, 5.02, 4.82, 4.48, 0.04]
day15= [8.33, 16.91, 25.63, 27.49, 24.71, 22.6, 16.19, 6.24, 0.49]
day16= [11.8, 19.65, 24.6, 25.96, 18.26, 14.67, 13.02, 3.08, 0.14]
day17= [8.64, 15.85, 20.49, 22.87, 21.78, 18.24, 13.06, 2.75, 0.46]
day18= [9.39, 17.3, 22.73, 25.21, 24.66, 21.48, 15.91, 6.03, 0.46]
day19= [8.51, 16.16, 21.47, 24.28, 24.26, 20.36, 13.95, 5.99, 0.48]
day20= [14.9, 22.19, 26.18, 27.9, 26.91, 23.97, 18.36, 9.52, 0.75]
day21= [8.23, 15.61, 20.1, 22.2, 21.32, 12.27, 7.48, 2.83, 0.1]
day22= [7.02, 14.15, 19.76, 21.46, 20.65, 16.93, 10.58, 4.44, 0.19]
day23= [1.66, 6.83, 3.62, 10.68, 12.03, 7.12, 6.26, 2.45, 0.44]
day25= [14.87, 22.37, 26.73, 27.84, 26.1, 22.5, 15.92, 8.32, 0.93]
day26= [1.65, 2.9, 3.52, 4.06, 10.53, 12.27, 6.29, 8.24, 1.05]
day27= [14.46, 22.11, 26.89, 28.54, 28.21, 25.15, 19.83, 12.0, 1.54]
day28= [13.79, 20.86, 24.64, 26.5, 26.06, 23.22, 17.9, 10.74, 1.37]
day29= [13.2, 19.8, 24.21, 26.58, 25.7, 22.35, 16.47, 9.46, 1.2]
day30= [11.82, 18.02, 22.15, 24.81, 24.17, 21.09, 15.89, 8.71, 1.15]
day31= [9.69, 17.26, 9.68, 18.5, 22.89, 21.11, 16.07, 8.99, 1.73]

GTI (W/m2) Leling 202301
local time [9:00, 10:00, 11:00, 12:00, 13:00, 14:00, 15:00, 16:00, 17:00]

day1= [120.0, 249.0, 337.0, 275.0, 278.0, 265.0, 172.0, 61.0, 0.0]
day2= [122.0, 260.0, 349.0, 405.0, 387.0, 322.0, 207.0, 53.0, 0.0]
day3= [118.0, 241.0, 330.0, 371.0, 352.0, 272.0, 156.0, 59.0, 0.0]
day4= [107.0, 209.0, 294.0, 307.0, 335.0, 274.0, 175.0, 65.0, 0.0]
day5= [97.0, 155.0, 252.0, 353.0, 354.0, 262.0, 164.0, 72.0, 0.0]
day6= [110.0, 233.0, 335.0, 393.0, 398.0, 333.0, 219.0, 71.0, 0.0]
day7= [140.0, 285.0, 374.0, 424.0, 376.0, 326.0, 227.0, 60.0, 0.0]
day8= [108.0, 213.0, 310.0, 363.0, 379.0, 334.0, 237.0, 47.0, 0.0]
day9= [138.0, 268.0, 366.0, 424.0, 421.0, 357.0, 244.0, 43.0, 0.0]
day10= [132.0, 259.0, 358.0, 406.0, 408.0, 343.0, 222.0, 59.0, 0.0]
day11= [179.0, 181.0, 148.0, 132.0, 148.0, 167.0, 149.0, 65.0, 0.0]
day12= [86.0, 150.0, 171.0, 188.0, 90.0, 35.0, 32.0, 23.0, 0.0]
day13= [30.0, 53.0, 48.0, 42.0, 41.0, 26.0, 0.0, 0.0, 0.0]
day14= [37.0, 64.0, 135.0, 209.0, 255.0, 196.0, 137.0, 86.0, 0.0]
day15= [84.0, 305.0, 420.0, 476.0, 362.0, 412.0, 286.0, 60.0, 15.0]
day16= [149.0, 296.0, 411.0, 443.0, 342.0, 320.0, 254.0, 108.0, 0.0]
day17= [139.0, 266.0, 372.0, 433.0, 424.0, 287.0, 173.0, 100.0, 0.0]
day18= [150.0, 282.0, 398.0, 452.0, 453.0, 391.0, 272.0, 106.0, 0.0]
day19= [146.0, 274.0, 387.0, 450.0, 444.0, 379.0, 258.0, 119.0, 0.0]
day20= [210.0, 319.0, 436.0, 494.0, 492.0, 432.0, 311.0, 151.0, 19.0]
day21= [141.0, 269.0, 375.0, 427.0, 405.0, 343.0, 198.0, 75.0, 0.0]
day22= [135.0, 259.0, 376.0, 425.0, 421.0, 354.0, 235.0, 103.0, 0.0]
day23= [63.0, 169.0, 86.0, 233.0, 279.0, 292.0, 177.0, 85.0, 0.0]
day25= [206.0, 328.0, 444.0, 498.0, 479.0, 413.0, 269.0, 144.0, 24.0]
day26= [71.0, 102.0, 131.0, 150.0, 236.0, 333.0, 209.0, 150.0, 22.0]
day27= [205.0, 333.0, 452.0, 514.0, 512.0, 454.0, 340.0, 186.0, 38.0]
day28= [177.0, 323.0, 438.0, 490.0, 503.0, 438.0, 323.0, 174.0, 35.0]
day29= [177.0, 319.0, 435.0, 494.0, 494.0, 435.0, 308.0, 166.0, 31.0]
day30= [172.0, 309.0, 422.0, 483.0, 479.0, 420.0, 311.0, 167.0, 31.0]
day31= [163.0, 374.0, 261.0, 403.0, 483.0, 431.0, 319.0, 176.0, 48.0]

CSR 1h Leling 202301
local time [9:00, 10:00, 11:00, 12:00, 13:00, 14:00, 15:00, 16:00, 17:00]
day1= [0.265, 0.508, 0.711, 0.808, 0.802, 0.687, 0.492, 0.22, 0.008]
day2= [0.245, 0.476, 0.664, 0.776, 0.781, 0.697, 0.538, 0.295, 0.013]
day3= [0.265, 0.519, 0.684, 0.793, 0.824, 0.754, 0.604, 0.385, 0.129]
day4= [0.233, 0.464, 0.608, 0.691, 0.708, 0.652, 0.524, 0.332, 0.11]
day5= [0.263, 0.517, 0.682, 0.793, 0.826, 0.756, 0.607, 0.391, 0.134]
day6= [0.297, 0.577, 0.748, 0.852, 0.877, 0.815, 0.672, 0.449, 0.165]
day7= [0.282, 0.551, 0.714, 0.801, 0.816, 0.757, 0.624, 0.415, 0.149]
day8= [0.258, 0.508, 0.678, 0.798, 0.836, 0.77, 0.624, 0.41, 0.147]
day9= [0.263, 0.517, 0.683, 0.797, 0.831, 0.764, 0.619, 0.407, 0.148]
day10= [0.269, 0.527, 0.699, 0.816, 0.849, 0.786, 0.642, 0.424, 0.158]
day11= [0.221, 0.447, 0.546, 0.535, 0.503, 0.467, 0.369, 0.232, 0.081]
day12= [0.195, 0.401, 0.449, 0.392, 0.359, 0.303, 0.188, 0.095, 0.034]
day13= [0.054, 0.119, 0.157, 0.159, 0.153, 0.131, 0.086, 0.045, 0.016]
day14= [0.102, 0.224, 0.338, 0.436, 0.471, 0.451, 0.393, 0.269, 0.099]
day15= [0.286, 0.553, 0.736, 0.858, 0.89, 0.837, 0.709, 0.5, 0.204]
day16= [0.32, 0.605, 0.78, 0.886, 0.914, 0.852, 0.704, 0.486, 0.2]
day17= [0.154, 0.516, 0.671, 0.77, 0.823, 0.764, 0.63, 0.373, 0.072]
day18= [0.201, 0.582, 0.755, 0.867, 0.88, 0.816, 0.676, 0.444, 0.086]
day19= [0.189, 0.565, 0.736, 0.844, 0.854, 0.759, 0.651, 0.39, 0.081]
day20= [0.225, 0.616, 0.759, 0.876, 0.884, 0.82, 0.691, 0.465, 0.099]
day21= [0.158, 0.454, 0.652, 0.754, 0.761, 0.678, 0.53, 0.298, 0.054]
day22= [0.146, 0.421, 0.602, 0.731, 0.746, 0.677, 0.547, 0.333, 0.061]
day23= [0.051, 0.151, 0.18, 0.277, 0.288, 0.289, 0.269, 0.149, 0.034]
day25= [0.232, 0.602, 0.77, 0.854, 0.877, 0.817, 0.674, 0.442, 0.087]
day26= [0.104, 0.316, 0.452, 0.505, 0.525, 0.48, 0.383, 0.226, 0.065]
day27= [0.235, 0.581, 0.748, 0.839, 0.895, 0.813, 0.681, 0.473, 0.105]
day28= [0.24, 0.583, 0.756, 0.855, 0.902, 0.828, 0.707, 0.508, 0.106]
day29= [0.228, 0.57, 0.729, 0.825, 0.871, 0.797, 0.67, 0.503, 0.106]
day30= [0.229, 0.57, 0.729, 0.829, 0.888, 0.795, 0.668, 0.512, 0.109]
day31= [0.208, 0.509, 0.673, 0.783, 0.864, 0.767, 0.625, 0.421, 0.099]


CSR 2h Leling 202301
local time [10:00, 11:00, 12:00, 13:00, 14:00, 15:00, 16:00, 17:00]
day1= [0.395, 0.619, 0.773, 0.818, 0.767, 0.602, 0.367, 0.066]
day2= [0.369, 0.58, 0.733, 0.79, 0.758, 0.627, 0.428, 0.083]
day3= [0.402, 0.608, 0.747, 0.821, 0.8, 0.688, 0.505, 0.251]
day4= [0.357, 0.545, 0.658, 0.708, 0.69, 0.596, 0.438, 0.215]
day5= [0.4, 0.607, 0.747, 0.821, 0.802, 0.69, 0.509, 0.257]
day6= [0.449, 0.673, 0.809, 0.876, 0.857, 0.753, 0.575, 0.304]
day7= [0.426, 0.644, 0.767, 0.818, 0.795, 0.699, 0.532, 0.278]
day8= [0.393, 0.598, 0.747, 0.829, 0.814, 0.706, 0.528, 0.274]
day9= [0.399, 0.606, 0.749, 0.826, 0.809, 0.7, 0.523, 0.274]
day10= [0.408, 0.62, 0.767, 0.844, 0.829, 0.723, 0.544, 0.288]
day11= [0.342, 0.516, 0.549, 0.517, 0.492, 0.424, 0.305, 0.152]
day12= [0.309, 0.447, 0.426, 0.369, 0.341, 0.248, 0.135, 0.062]
day13= [0.087, 0.143, 0.161, 0.156, 0.146, 0.11, 0.064, 0.03]
day14= [0.164, 0.281, 0.392, 0.464, 0.464, 0.428, 0.342, 0.181]
day15= [0.429, 0.652, 0.807, 0.886, 0.873, 0.783, 0.618, 0.353]
day16= [0.475, 0.702, 0.842, 0.911, 0.895, 0.787, 0.605, 0.344]
day17= [0.35, 0.612, 0.752, 0.785, 0.809, 0.704, 0.538, 0.159]
day18= [0.413, 0.689, 0.825, 0.888, 0.862, 0.742, 0.603, 0.202]
day19= [0.418, 0.664, 0.794, 0.86, 0.821, 0.703, 0.56, 0.186]
day20= [0.444, 0.715, 0.827, 0.896, 0.874, 0.75, 0.624, 0.225]
day21= [0.322, 0.553, 0.702, 0.766, 0.727, 0.621, 0.43, 0.147]
day22= [0.293, 0.512, 0.678, 0.745, 0.732, 0.637, 0.457, 0.168]
day23= [0.104, 0.163, 0.22, 0.287, 0.297, 0.285, 0.238, 0.081]
day25= [0.437, 0.691, 0.83, 0.883, 0.87, 0.757, 0.586, 0.209]
day26= [0.205, 0.386, 0.482, 0.53, 0.499, 0.435, 0.334, 0.121]
day27= [0.438, 0.687, 0.816, 0.902, 0.869, 0.756, 0.619, 0.26]
day28= [0.451, 0.696, 0.825, 0.903, 0.872, 0.775, 0.651, 0.282]
day29= [0.433, 0.673, 0.799, 0.882, 0.841, 0.738, 0.593, 0.224]
day30= [0.436, 0.675, 0.802, 0.877, 0.856, 0.74, 0.596, 0.248]
day31= [0.375, 0.615, 0.73, 0.836, 0.858, 0.713, 0.542, 0.241]

CSR 3h Leling 202301
local time [11:00, 12:00, 13:00, 14:00, 15:00, 16:00, 17:00]
day1= [0.481, 0.691, 0.802, 0.808, 0.709, 0.526, 0.272]
day2= [0.451, 0.644, 0.769, 0.785, 0.714, 0.568, 0.341]
day3= [0.494, 0.666, 0.784, 0.827, 0.768, 0.627, 0.417]
day4= [0.441, 0.594, 0.685, 0.711, 0.664, 0.544, 0.36]
day5= [0.493, 0.665, 0.784, 0.828, 0.77, 0.63, 0.423]
day6= [0.55, 0.731, 0.844, 0.88, 0.828, 0.695, 0.484]
day7= [0.525, 0.699, 0.795, 0.818, 0.769, 0.645, 0.448]
day8= [0.484, 0.659, 0.788, 0.838, 0.783, 0.647, 0.442]
day9= [0.492, 0.665, 0.787, 0.833, 0.778, 0.641, 0.439]
day10= [0.501, 0.681, 0.806, 0.851, 0.799, 0.664, 0.457]
day11= [0.424, 0.542, 0.54, 0.506, 0.475, 0.384, 0.251]
day12= [0.384, 0.453, 0.4, 0.362, 0.315, 0.203, 0.104]
day13= [0.112, 0.155, 0.16, 0.154, 0.136, 0.092, 0.049]
day14= [0.21, 0.324, 0.427, 0.471, 0.455, 0.404, 0.29]
day15= [0.526, 0.716, 0.848, 0.892, 0.848, 0.73, 0.534]
day16= [0.578, 0.762, 0.878, 0.916, 0.865, 0.726, 0.52]
day17= [0.49, 0.657, 0.769, 0.822, 0.782, 0.652, 0.43]
day18= [0.563, 0.741, 0.859, 0.882, 0.834, 0.696, 0.508]
day19= [0.541, 0.723, 0.834, 0.858, 0.77, 0.675, 0.452]
day20= [0.602, 0.749, 0.86, 0.889, 0.844, 0.71, 0.544]
day21= [0.433, 0.642, 0.751, 0.763, 0.695, 0.559, 0.336]
day22= [0.392, 0.588, 0.717, 0.748, 0.687, 0.58, 0.361]
day23= [0.15, 0.179, 0.272, 0.287, 0.289, 0.273, 0.166]
day25= [0.568, 0.737, 0.847, 0.877, 0.833, 0.689, 0.488]
day26= [0.299, 0.446, 0.497, 0.529, 0.482, 0.393, 0.266]
day27= [0.557, 0.728, 0.837, 0.9, 0.832, 0.696, 0.53]
day28= [0.564, 0.742, 0.849, 0.902, 0.843, 0.72, 0.551]
day29= [0.554, 0.713, 0.819, 0.874, 0.815, 0.687, 0.521]
day30= [0.553, 0.714, 0.824, 0.892, 0.81, 0.682, 0.526]
day31= [0.474, 0.65, 0.769, 0.859, 0.795, 0.655, 0.451]

CSR 4h Leling 202301
local time [11:00, 12:00, 13:00, 14:00, 15:00, 16:00, 17:00]
day1= [0.619, 0.773, 0.818, 0.767, 0.602, 0.367]
day2= [0.58, 0.733, 0.79, 0.758, 0.627, 0.428]
day3= [0.608, 0.747, 0.821, 0.8, 0.688, 0.505]
day4= [0.545, 0.658, 0.708, 0.69, 0.596, 0.438]
day5= [0.607, 0.747, 0.821, 0.802, 0.69, 0.509]
day6= [0.673, 0.809, 0.876, 0.857, 0.753, 0.575]
day7= [0.644, 0.767, 0.818, 0.795, 0.699, 0.532]
day8= [0.598, 0.747, 0.829, 0.814, 0.706, 0.528]
day9= [0.606, 0.749, 0.826, 0.809, 0.7, 0.523]
day10= [0.62, 0.767, 0.844, 0.829, 0.723, 0.544]
day11= [0.516, 0.549, 0.517, 0.492, 0.424, 0.305]
day12= [0.447, 0.426, 0.369, 0.341, 0.248, 0.135]
day13= [0.143, 0.161, 0.156, 0.146, 0.11, 0.064]
day14= [0.281, 0.392, 0.464, 0.464, 0.428, 0.342]
day15= [0.652, 0.807, 0.886, 0.873, 0.783, 0.618]
day16= [0.702, 0.842, 0.911, 0.895, 0.787, 0.605]
day17= [0.612, 0.752, 0.785, 0.809, 0.704, 0.538]
day18= [0.689, 0.825, 0.888, 0.862, 0.742, 0.603]
day19= [0.664, 0.794, 0.86, 0.821, 0.703, 0.56]
day20= [0.715, 0.827, 0.896, 0.874, 0.75, 0.624]
day21= [0.553, 0.702, 0.766, 0.727, 0.621, 0.43]
day22= [0.512, 0.678, 0.745, 0.732, 0.637, 0.457]
day23= [0.163, 0.22, 0.287, 0.297, 0.285, 0.238]
day25= [0.691, 0.83, 0.883, 0.87, 0.757, 0.586]
day26= [0.386, 0.482, 0.53, 0.499, 0.435, 0.334]
day27= [0.687, 0.816, 0.902, 0.869, 0.756, 0.619]
day28= [0.696, 0.825, 0.903, 0.872, 0.775, 0.651]
day29= [0.673, 0.799, 0.882, 0.841, 0.738, 0.593]
day30= [0.675, 0.802, 0.877, 0.856, 0.74, 0.596]
day31= [0.615, 0.73, 0.836, 0.858, 0.713, 0.542]
