# Supplementary material for: Accurate nowcasting of cloud cover at solar photovoltaic plants using geostationary satellite images
Source: Nat Commun. 2024 Jan 13;15:510. doi: 10.1038/s41467-023-44666-1 (PMC10787801; doi:10.1038/s41467-023-44666-1)
Supplement: Supplementary file 4 — Source data [file 41467_2023_44666_MOESM4_ESM.zip › Source_Data/Source_Data_Supplementary_Figure3/Source_Data_Supplementary_Figure3]

------------------------------------------------------------------------------------------------------------------------
------------------------------------------------------------------------------------------------------------------------
Power (MW) Sangge 202212
local time [9:00, 10:00, 11:00, 12:00, 13:00, 14:00, 15:00, 16:00, 17:00]
day1= [36.64, 64.5, 60.75, 54.78, 53.8, 51.91, 60.23, 33.06, 1.19]
day2= [24.56, 16.76, 51.87, 49.04, 48.43, 47.12, 49.78, 5.26, 0.77]
day3= [31.03, 50.93, 56.55, 51.05, 50.85, 49.57, 52.24, 29.86, 1.21]
day4= [28.69, 55.39, 54.87, 50.05, 50.41, 39.92, 55.69, 27.33, 1.08]
day5= [30.51, 57.28, 55.36, 49.87, 50.95, 49.34, 55.78, 31.24, 1.05]
day6= [22.13, 36.14, 55.32, 49.22, 50.14, 52.5, 56.03, 27.64, 0.99]
day7= [28.67, 53.89, 54.42, 47.7, 47.29, 50.58, 47.64, 23.19, 1.1]
day8= [21.91, 38.41, 53.55, 48.29, 48.89, 52.94, 53.09, 27.82, 1.05]
day9= [8.37, 9.02, 24.8, 19.34, 18.21, 17.62, 9.12, 17.27, 0.99]
day10= [30.84, 58.98, 54.76, 50.04, 50.43, 52.8, 43.37, 28.27, 1.17]
day11= [13.14, 20.83, 24.84, 21.03, 26.35, 7.88, 10.49, 7.87, 1.26]
day12= [22.14, 53.35, 48.28, 42.44, 38.48, 30.45, 21.98, 8.69, 1.88]
day13= [29.14, 52.72, 57.66, 52.25, 50.78, 47.53, 60.14, 33.16, 1.41]
day14= [21.29, 17.82, 37.68, 26.77, 24.08, 29.67, 39.6, 8.25, 1.23]
day15= [25.87, 47.79, 56.16, 50.2, 49.93, 55.84, 58.13, 17.82, 0.68]
day16= [19.26, 59.58, 51.21, 50.34, 36.54, 41.18, 48.99, 26.37, 1.09]
day17= [8.66, 46.87, 54.67, 46.82, 46.22, 44.91, 30.87, 15.96, 1.32]
day18= [25.72, 48.3, 55.17, 50.41, 48.12, 44.46, 46.2, 26.19, 1.43]
day19= [23.59, 54.99, 54.99, 48.98, 42.65, 28.88, 34.94, 28.13, 0.91]
day20= [17.1, 37.31, 50.51, 46.19, 47.88, 51.42, 48.62, 22.79, 1.35]
day21= [23.0, 44.69, 53.21, 45.87, 43.77, 42.79, 38.96, 24.16, 1.68]
day22= [24.66, 55.63, 54.91, 48.83, 48.13, 44.45, 53.98, 31.28, 1.55]
day23= [21.93, 43.11, 52.19, 47.0, 46.73, 51.28, 51.75, 27.86, 1.67]
day24= [21.0, 42.41, 52.31, 47.23, 46.92, 51.08, 42.14, 27.86, 1.55]
day25= [3.49, 26.04, 24.96, 35.66, 32.8, 45.59, 23.42, 23.93, 1.68]
day26= [25.65, 57.64, 57.12, 50.06, 39.23, 55.99, 46.94, 42.97, 2.48]
day27= [22.72, 56.85, 56.55, 50.23, 49.3, 48.45, 56.2, 33.86, 1.99]
day31= [20.18, 52.75, 54.37, 48.74, 47.27, 52.0, 54.15, 32.29, 2.26]


GTI (W/m2) Sangge 202212
local time [9:00, 10:00, 11:00, 12:00, 13:00, 14:00, 15:00, 16:00, 17:00]

day1= [422.0, 625.0, 794.0, 925.0, 975.0, 893.0, 730.0, 499.0, 69.0]
day2= [263.0, 170.0, 680.0, 798.0, 847.0, 689.0, 603.0, 54.0, 8.0]
day3= [373.0, 595.0, 772.0, 888.0, 952.0, 875.0, 713.0, 468.0, 42.0]
day4= [326.0, 562.0, 744.0, 875.0, 962.0, 621.0, 679.0, 433.0, 38.0]
day5= [370.0, 584.0, 757.0, 877.0, 941.0, 871.0, 714.0, 488.0, 54.0]
day6= [366.0, 582.0, 748.0, 867.0, 936.0, 864.0, 702.0, 461.0, 13.0]
day7= [337.0, 540.0, 726.0, 827.0, 844.0, 753.0, 580.0, 355.0, 14.0]
day8= [327.0, 381.0, 722.0, 843.0, 912.0, 766.0, 562.0, 444.0, 23.0]
day9= [70.0, 73.0, 218.0, 156.0, 185.0, 159.0, 94.0, 272.0, 10.0]
day10= [373.0, 564.0, 764.0, 886.0, 946.0, 870.0, 661.0, 429.0, 37.0]
day11= [120.0, 182.0, 237.0, 173.0, 311.0, 64.0, 93.0, 79.0, 11.0]
day12= [293.0, 529.0, 627.0, 633.0, 626.0, 480.0, 351.0, 103.0, 15.0]
day13= [373.0, 587.0, 759.0, 883.0, 945.0, 869.0, 711.0, 506.0, 69.0]
day14= [250.0, 295.0, 587.0, 307.0, 220.0, 369.0, 330.0, 73.0, 7.0]
day15= [337.0, 555.0, 714.0, 849.0, 923.0, 831.0, 693.0, 214.0, 5.0]
day16= [307.0, 568.0, 541.0, 839.0, 553.0, 735.0, 658.0, 424.0, 15.0]
day17= [93.0, 550.0, 704.0, 783.0, 820.0, 777.0, 598.0, 270.0, 23.0]
day18= [349.0, 573.0, 737.0, 859.0, 926.0, 871.0, 690.0, 449.0, 30.0]
day19= [328.0, 557.0, 714.0, 837.0, 710.0, 355.0, 728.0, 482.0, 9.0]
day20= [226.0, 466.0, 650.0, 757.0, 883.0, 831.0, 607.0, 357.0, 27.0]
day21= [290.0, 530.0, 666.0, 759.0, 797.0, 797.0, 593.0, 434.0, 44.0]
day22= [305.0, 543.0, 704.0, 831.0, 904.0, 846.0, 695.0, 492.0, 46.0]
day23= [275.0, 511.0, 681.0, 811.0, 880.0, 820.0, 669.0, 429.0, 28.0]
day24= [272.0, 508.0, 671.0, 799.0, 869.0, 801.0, 582.0, 421.0, 24.0]
day25= [38.0, 282.0, 489.0, 502.0, 567.0, 632.0, 374.0, 318.0, 47.0]
day26= [330.0, 560.0, 719.0, 851.0, 576.0, 752.0, 775.0, 519.0, 101.0]
day27= [311.0, 541.0, 702.0, 838.0, 914.0, 858.0, 710.0, 496.0, 97.0]
day31= [265.0, 501.0, 683.0, 813.0, 891.0, 833.0, 685.0, 466.0, 96.0]


CSR 1h Sangge 202212
local time [9:00, 10:00, 11:00, 12:00, 13:00, 14:00, 15:00, 16:00, 17:00]
day1= [0.06, 0.15, 0.163, 0.149, 0.146, 0.15, 0.159, 0.117, 0.014]
day2= [0.044, 0.108, 0.121, 0.105, 0.098, 0.122, 0.141, 0.089, 0.047]
day3= [0.053, 0.146, 0.159, 0.149, 0.145, 0.15, 0.157, 0.113, 0.013]
day4= [0.05, 0.142, 0.159, 0.149, 0.146, 0.15, 0.156, 0.113, 0.013]
day5= [0.047, 0.146, 0.157, 0.147, 0.144, 0.15, 0.156, 0.112, 0.013]
day6= [0.044, 0.101, 0.142, 0.17, 0.177, 0.166, 0.138, 0.091, 0.032]
day7= [0.023, 0.078, 0.117, 0.116, 0.125, 0.123, 0.119, 0.083, 0.011]
day8= [0.025, 0.096, 0.122, 0.124, 0.12, 0.128, 0.128, 0.071, 0.01]
day9= [0.022, 0.085, 0.106, 0.104, 0.1, 0.104, 0.112, 0.072, 0.011]
day10= [0.039, 0.134, 0.152, 0.143, 0.14, 0.146, 0.148, 0.111, 0.013]
day11= [0.016, 0.055, 0.083, 0.069, 0.064, 0.061, 0.059, 0.04, 0.005]
day12= [0.042, 0.131, 0.159, 0.146, 0.145, 0.141, 0.135, 0.094, 0.013]
day13= [0.044, 0.133, 0.168, 0.152, 0.15, 0.154, 0.156, 0.114, 0.015]
day14= [0.03, 0.097, 0.136, 0.133, 0.131, 0.133, 0.126, 0.087, 0.01]
day15= [0.029, 0.105, 0.136, 0.133, 0.133, 0.13, 0.112, 0.052, 0.007]
day16= [0.031, 0.121, 0.138, 0.135, 0.137, 0.14, 0.14, 0.093, 0.015]
day17= [0.028, 0.113, 0.144, 0.142, 0.138, 0.141, 0.145, 0.107, 0.015]
day18= [0.029, 0.12, 0.156, 0.147, 0.146, 0.146, 0.153, 0.116, 0.016]
day19= [0.032, 0.13, 0.158, 0.147, 0.14, 0.138, 0.135, 0.091, 0.013]
day20= [0.025, 0.094, 0.136, 0.134, 0.132, 0.14, 0.144, 0.108, 0.016]
day21= [0.024, 0.104, 0.14, 0.139, 0.141, 0.145, 0.154, 0.123, 0.016]
day22= [0.031, 0.123, 0.153, 0.144, 0.14, 0.145, 0.154, 0.112, 0.016]
day23= [0.03, 0.123, 0.154, 0.144, 0.141, 0.146, 0.155, 0.114, 0.017]
day24= [0.027, 0.114, 0.149, 0.142, 0.139, 0.143, 0.152, 0.11, 0.015]
day25= [0.025, 0.101, 0.134, 0.129, 0.127, 0.131, 0.135, 0.11, 0.017]
day26= [0.024, 0.115, 0.146, 0.139, 0.137, 0.141, 0.145, 0.119, 0.018]
day27= [0.027, 0.119, 0.15, 0.141, 0.139, 0.143, 0.147, 0.121, 0.02]
day31= [0.023, 0.116, 0.148, 0.139, 0.137, 0.143, 0.149, 0.12, 0.025]


CSR 2h Sangge 202212
local time [10:00, 11:00, 12:00, 13:00, 14:00, 15:00, 16:00, 17:00]
day1= [0.117, 0.169, 0.153, 0.145, 0.148, 0.157, 0.145, 0.046]
day2= [0.085, 0.125, 0.11, 0.102, 0.113, 0.138, 0.119, 0.064]
day3= [0.111, 0.165, 0.15, 0.145, 0.148, 0.156, 0.142, 0.043]
day4= [0.11, 0.165, 0.15, 0.145, 0.148, 0.156, 0.141, 0.043]
day5= [0.11, 0.164, 0.149, 0.144, 0.147, 0.156, 0.141, 0.043]
day6= [0.08, 0.128, 0.161, 0.177, 0.172, 0.15, 0.112, 0.053]
day7= [0.051, 0.101, 0.118, 0.125, 0.125, 0.125, 0.109, 0.038]
day8= [0.058, 0.115, 0.127, 0.122, 0.124, 0.126, 0.11, 0.03]
day9= [0.048, 0.102, 0.108, 0.101, 0.103, 0.111, 0.097, 0.031]
day10= [0.098, 0.155, 0.147, 0.14, 0.142, 0.148, 0.136, 0.046]
day11= [0.038, 0.073, 0.076, 0.063, 0.063, 0.059, 0.047, 0.018]
day12= [0.096, 0.159, 0.151, 0.145, 0.143, 0.138, 0.118, 0.035]
day13= [0.1, 0.168, 0.158, 0.15, 0.151, 0.159, 0.143, 0.043]
day14= [0.075, 0.128, 0.134, 0.133, 0.132, 0.134, 0.107, 0.035]
day15= [0.077, 0.131, 0.135, 0.133, 0.129, 0.12, 0.083, 0.023]
day16= [0.082, 0.135, 0.136, 0.135, 0.141, 0.142, 0.123, 0.04]
day17= [0.077, 0.139, 0.141, 0.139, 0.137, 0.148, 0.133, 0.043]
day18= [0.082, 0.154, 0.15, 0.146, 0.145, 0.152, 0.141, 0.047]
day19= [0.091, 0.158, 0.15, 0.142, 0.137, 0.138, 0.113, 0.032]
day20= [0.074, 0.13, 0.137, 0.134, 0.136, 0.142, 0.133, 0.046]
day21= [0.068, 0.137, 0.139, 0.141, 0.142, 0.15, 0.143, 0.049]
day22= [0.09, 0.154, 0.148, 0.141, 0.142, 0.15, 0.142, 0.049]
day23= [0.088, 0.155, 0.149, 0.141, 0.142, 0.151, 0.143, 0.05]
day24= [0.079, 0.146, 0.146, 0.139, 0.14, 0.149, 0.137, 0.045]
day25= [0.078, 0.131, 0.132, 0.127, 0.129, 0.132, 0.127, 0.049]
day26= [0.08, 0.145, 0.141, 0.138, 0.138, 0.144, 0.135, 0.052]
day27= [0.088, 0.149, 0.144, 0.139, 0.14, 0.146, 0.139, 0.054]
day31= [0.082, 0.147, 0.143, 0.137, 0.138, 0.146, 0.14, 0.058]


CSR 3h Sangge 202212
local time [11:00, 12:00, 13:00, 14:00, 15:00, 16:00, 17:00]
day1= [0.155, 0.162, 0.148, 0.146, 0.151, 0.157, 0.105]
day2= [0.109, 0.121, 0.103, 0.102, 0.124, 0.136, 0.089]
day3= [0.151, 0.159, 0.148, 0.146, 0.153, 0.154, 0.099]
day4= [0.149, 0.158, 0.148, 0.146, 0.153, 0.154, 0.098]
day5= [0.151, 0.157, 0.146, 0.145, 0.152, 0.154, 0.097]
day6= [0.107, 0.147, 0.172, 0.177, 0.163, 0.133, 0.083]
day7= [0.086, 0.115, 0.12, 0.126, 0.124, 0.116, 0.074]
day8= [0.099, 0.121, 0.124, 0.122, 0.127, 0.126, 0.065]
day9= [0.087, 0.108, 0.103, 0.101, 0.102, 0.112, 0.067]
day10= [0.139, 0.152, 0.142, 0.141, 0.147, 0.146, 0.095]
day11= [0.058, 0.085, 0.067, 0.063, 0.06, 0.057, 0.036]
day12= [0.137, 0.159, 0.146, 0.145, 0.141, 0.132, 0.083]
day13= [0.142, 0.167, 0.152, 0.15, 0.155, 0.156, 0.099]
day14= [0.107, 0.137, 0.134, 0.132, 0.134, 0.121, 0.078]
day15= [0.113, 0.137, 0.134, 0.133, 0.128, 0.108, 0.049]
day16= [0.123, 0.139, 0.135, 0.143, 0.139, 0.141, 0.084]
day17= [0.12, 0.144, 0.142, 0.136, 0.144, 0.144, 0.092]
day18= [0.129, 0.156, 0.147, 0.145, 0.148, 0.152, 0.1]
day19= [0.136, 0.157, 0.147, 0.138, 0.139, 0.133, 0.076]
day20= [0.103, 0.139, 0.135, 0.134, 0.141, 0.144, 0.093]
day21= [0.112, 0.14, 0.141, 0.141, 0.147, 0.153, 0.104]
day22= [0.133, 0.153, 0.143, 0.141, 0.147, 0.152, 0.098]
day23= [0.131, 0.154, 0.143, 0.141, 0.148, 0.153, 0.101]
day24= [0.122, 0.15, 0.141, 0.139, 0.146, 0.15, 0.095]
day25= [0.11, 0.135, 0.128, 0.128, 0.132, 0.135, 0.093]
day26= [0.123, 0.146, 0.139, 0.137, 0.142, 0.144, 0.103]
day27= [0.129, 0.15, 0.14, 0.139, 0.145, 0.147, 0.107]
day31= [0.123, 0.147, 0.138, 0.137, 0.144, 0.148, 0.11]


CSR 4h Sangge 202212
local time [12:00, 13:00, 14:00, 15:00, 16:00, 17:00]
day1= [0.167, 0.153, 0.146, 0.148, 0.157, 0.134]
day2= [0.123, 0.108, 0.1, 0.116, 0.138, 0.109]
day3= [0.163, 0.151, 0.146, 0.149, 0.156, 0.131]
day4= [0.163, 0.151, 0.146, 0.149, 0.156, 0.131]
day5= [0.162, 0.149, 0.145, 0.148, 0.155, 0.13]
day6= [0.133, 0.164, 0.177, 0.17, 0.146, 0.104]
day7= [0.107, 0.118, 0.125, 0.125, 0.123, 0.097]
day8= [0.117, 0.126, 0.121, 0.126, 0.127, 0.094]
day9= [0.102, 0.107, 0.1, 0.103, 0.11, 0.089]
day10= [0.153, 0.146, 0.14, 0.144, 0.148, 0.126]
day11= [0.078, 0.074, 0.064, 0.062, 0.059, 0.044]
day12= [0.159, 0.15, 0.145, 0.143, 0.136, 0.109]
day13= [0.167, 0.156, 0.15, 0.152, 0.158, 0.132]
day14= [0.131, 0.134, 0.132, 0.132, 0.13, 0.098]
day15= [0.132, 0.135, 0.133, 0.13, 0.116, 0.072]
day16= [0.135, 0.137, 0.135, 0.141, 0.14, 0.112]
day17= [0.14, 0.142, 0.139, 0.139, 0.146, 0.123]
day18= [0.154, 0.149, 0.146, 0.146, 0.152, 0.132]
day19= [0.156, 0.149, 0.142, 0.138, 0.137, 0.105]
day20= [0.131, 0.137, 0.133, 0.138, 0.143, 0.124]
day21= [0.137, 0.139, 0.141, 0.143, 0.151, 0.136]
day22= [0.153, 0.147, 0.141, 0.143, 0.151, 0.13]
day23= [0.153, 0.147, 0.141, 0.144, 0.152, 0.131]
day24= [0.147, 0.145, 0.139, 0.142, 0.15, 0.126]
day25= [0.131, 0.131, 0.127, 0.13, 0.134, 0.121]
day26= [0.145, 0.141, 0.137, 0.139, 0.145, 0.13]
day27= [0.149, 0.143, 0.139, 0.142, 0.147, 0.133]
day31= [0.146, 0.142, 0.137, 0.14, 0.147, 0.131]

------------------------------------------------------------------------------------------------------------------------
------------------------------------------------------------------------------------------------------------------------

Power (MW) Leling 202212
local time [9:00, 10:00, 11:00, 12:00, 13:00, 14:00, 15:00, 16:00, 17:00]

day1= [15.36, 21.73, 25.04, 25.92, 25.25, 21.06, 14.7, 3.53, 0.0]
day2= [14.77, 17.26, 24.66, 25.61, 22.93, 9.92, 6.52, 2.7, 0.0]
day3= [6.02, 10.53, 9.87, 15.12, 18.44, 4.59, 2.06, 0.89, 0.0]
day4= [3.85, 20.86, 16.17, 23.1, 24.02, 14.66, 11.13, 1.52, 0.0]
day5= [12.9, 19.31, 22.71, 23.45, 22.35, 18.23, 12.03, 2.74, 0.0]
day6= [9.04, 15.42, 20.38, 22.03, 19.86, 16.46, 10.05, 2.4, 0.0]
day7= [6.39, 12.86, 15.17, 18.76, 16.05, 5.88, 4.38, 0.76, 0.0]
day8= [6.97, 7.98, 7.66, 4.52, 3.74, 3.52, 2.79, 0.61, 0.0]
day9= [2.39, 5.0, 11.91, 17.4, 14.16, 11.79, 6.55, 1.94, 0.0]
day10= [9.35, 20.21, 25.13, 26.73, 25.64, 22.17, 15.57, 3.52, 0.0]
day11= [14.21, 22.24, 25.79, 26.69, 24.93, 20.86, 14.25, 2.36, 0.0]
day12= [7.88, 15.16, 19.34, 20.37, 18.58, 12.33, 8.48, 1.89, 0.0]
day13= [8.42, 18.21, 25.07, 26.39, 25.52, 21.76, 15.66, 3.6, 0.0]
day14= [11.55, 21.02, 24.36, 25.32, 23.82, 20.21, 13.26, 2.99, 0.0]
day15= [9.44, 19.31, 23.05, 24.48, 22.75, 20.48, 13.81, 2.94, 0.0]
day16= [4.78, 19.51, 18.7, 20.93, 20.53, 12.97, 12.37, 1.97, 0.0]
day17= [10.68, 21.72, 25.26, 26.31, 25.24, 20.73, 14.42, 3.19, 0.0]
day18= [8.66, 18.95, 22.76, 24.36, 23.16, 20.05, 13.8, 3.23, 0.0]
day19= [8.67, 19.51, 23.71, 22.21, 23.26, 19.35, 13.41, 3.02, 0.0]
day20= [1.71, 2.84, 16.72, 11.79, 11.9, 5.8, 3.04, 1.52, 0.0]
day21= [8.77, 15.99, 7.16, 5.79, 5.43, 19.66, 13.92, 3.69, 0.0]
day22= [9.21, 21.37, 24.89, 26.63, 25.39, 21.65, 15.82, 3.69, 0.0]
day27= [1.29, 2.86, 16.56, 22.49, 22.34, 19.83, 14.18, 3.16, 0.0]
day28= [6.76, 16.28, 20.35, 20.3, 19.45, 16.4, 9.53, 2.25, 0.0]
day29= [7.64, 18.62, 23.47, 25.24, 24.33, 20.96, 15.24, 4.05, 0.0]
day30= [7.47, 18.16, 22.04, 22.99, 21.78, 18.47, 12.29, 3.38, 0.0]
day31= [4.42, 10.69, 15.31, 17.36, 16.44, 14.38, 9.3, 2.87, 0.0]

GTI (W/m2) Leling 202212
local time [9:00, 10:00, 11:00, 12:00, 13:00, 14:00, 15:00, 16:00, 17:00]
day1= [210.0, 356.0, 452.0, 488.0, 473.0, 386.0, 246.0, 89.0, 0.0]
day2= [214.0, 248.0, 439.0, 479.0, 441.0, 506.0, 118.0, 70.0, 0.0]
day3= [138.0, 182.0, 240.0, 350.0, 421.0, 113.0, 77.0, 34.0, 0.0]
day4= [105.0, 347.0, 351.0, 501.0, 460.0, 357.0, 255.0, 30.0, 0.0]
day5= [168.0, 324.0, 422.0, 448.0, 432.0, 348.0, 218.0, 72.0, 0.0]
day6= [162.0, 289.0, 398.0, 436.0, 405.0, 334.0, 200.0, 67.0, 0.0]
day7= [133.0, 306.0, 385.0, 403.0, 341.0, 195.0, 113.0, 28.0, 0.0]
day8= [158.0, 198.0, 216.0, 185.0, 98.0, 164.0, 210.0, 33.0, 0.0]
day9= [93.0, 202.0, 363.0, 330.0, 376.0, 303.0, 162.0, 56.0, 0.0]
day10= [110.0, 316.0, 424.0, 472.0, 454.0, 379.0, 244.0, 90.0, 0.0]
day11= [196.0, 338.0, 437.0, 476.0, 453.0, 369.0, 243.0, 55.0, 0.0]
day12= [162.0, 283.0, 376.0, 412.0, 386.0, 286.0, 188.0, 54.0, 0.0]
day13= [164.0, 292.0, 420.0, 468.0, 451.0, 367.0, 249.0, 89.0, 0.0]
day14= [178.0, 312.0, 412.0, 452.0, 430.0, 351.0, 218.0, 72.0, 0.0]
day15= [163.0, 295.0, 392.0, 435.0, 410.0, 346.0, 219.0, 77.0, 0.0]
day16= [90.0, 316.0, 363.0, 394.0, 412.0, 305.0, 236.0, 54.0, 0.0]
day17= [177.0, 317.0, 417.0, 455.0, 437.0, 356.0, 226.0, 76.0, 0.0]
day18= [159.0, 290.0, 392.0, 440.0, 425.0, 346.0, 224.0, 81.0, 0.0]
day19= [159.0, 294.0, 380.0, 440.0, 422.0, 344.0, 221.0, 78.0, 0.0]
day20= [72.0, 118.0, 340.0, 322.0, 282.0, 186.0, 118.0, 49.0, 0.0]
day21= [164.0, 181.0, 229.0, 205.0, 222.0, 363.0, 236.0, 90.0, 0.0]
day22= [167.0, 300.0, 402.0, 437.0, 437.0, 363.0, 246.0, 62.0, 0.0]
day27= [55.0, 116.0, 334.0, 417.0, 445.0, 370.0, 250.0, 39.0, 0.0]
day28= [123.0, 239.0, 368.0, 397.0, 380.0, 302.0, 184.0, 57.0, 0.0]
day29= [141.0, 278.0, 391.0, 443.0, 437.0, 368.0, 247.0, 29.0, 0.0]
day30= [148.0, 279.0, 381.0, 428.0, 413.0, 344.0, 223.0, 43.0, 0.0]
day31= [119.0, 227.0, 320.0, 368.0, 359.0, 292.0, 193.0, 56.0, 0.0]


CSR 1h Leling 202212
local time [9:00, 10:00, 11:00, 12:00, 13:00, 14:00, 15:00, 16:00, 17:00]
day1= [0.21, 0.321, 0.38, 0.499, 0.563, 0.679, 0.564, 0.428, 0.29]
day2= [0.199, 0.287, 0.304, 0.368, 0.426, 0.466, 0.531, 0.37, 0.147]
day3= [0.131, 0.224, 0.274, 0.278, 0.263, 0.248, 0.208, 0.112, 0.021]
day4= [0.261, 0.437, 0.531, 0.562, 0.55, 0.448, 0.288, 0.137, 0.028]
day5= [0.33, 0.545, 0.691, 0.786, 0.79, 0.68, 0.497, 0.26, 0.054]
day6= [0.38, 0.613, 0.775, 0.838, 0.823, 0.721, 0.52, 0.238, 0.0]
day7= [0.349, 0.56, 0.605, 0.472, 0.336, 0.269, 0.213, 0.078, 0.0]
day8= [0.319, 0.54, 0.678, 0.754, 0.673, 0.45, 0.294, 0.115, 0.0]
day9= [0.378, 0.612, 0.768, 0.832, 0.815, 0.694, 0.508, 0.235, 0.0]
day10= [0.36, 0.608, 0.779, 0.843, 0.836, 0.73, 0.526, 0.247, 0.0]
day11= [0.394, 0.645, 0.8, 0.859, 0.835, 0.735, 0.535, 0.249, 0.0]
day12= [0.4, 0.659, 0.812, 0.873, 0.857, 0.759, 0.572, 0.261, 0.0]
day13= [0.341, 0.587, 0.745, 0.842, 0.845, 0.744, 0.565, 0.306, 0.067]
day14= [0.344, 0.593, 0.745, 0.833, 0.833, 0.724, 0.528, 0.275, 0.06]
day15= [0.302, 0.529, 0.661, 0.725, 0.719, 0.632, 0.473, 0.25, 0.054]
day16= [0.256, 0.454, 0.582, 0.653, 0.654, 0.584, 0.45, 0.242, 0.052]
day17= [0.345, 0.6, 0.762, 0.858, 0.861, 0.758, 0.574, 0.313, 0.071]
day18= [0.307, 0.546, 0.712, 0.817, 0.823, 0.726, 0.545, 0.291, 0.065]
day19= [0.308, 0.552, 0.719, 0.821, 0.826, 0.73, 0.549, 0.295, 0.065]
day20= [0.071, 0.147, 0.261, 0.395, 0.605, 0.613, 0.475, 0.203, 0.001]
day21= [0.347, 0.613, 0.786, 0.862, 0.843, 0.731, 0.556, 0.253, 0.001]
day22= [0.331, 0.603, 0.788, 0.867, 0.86, 0.761, 0.568, 0.26, 0.002]
day27= [0.305, 0.54, 0.727, 0.81, 0.82, 0.733, 0.521, 0.296, 0.011]
day28= [0.316, 0.573, 0.752, 0.837, 0.833, 0.737, 0.553, 0.258, 0.003]
day29= [0.318, 0.574, 0.758, 0.842, 0.836, 0.74, 0.557, 0.262, 0.004]
day30= [0.316, 0.572, 0.755, 0.841, 0.837, 0.746, 0.535, 0.307, 0.014]
day31= [0.299, 0.529, 0.73, 0.821, 0.825, 0.731, 0.533, 0.261, 0.005]


CSR 2h Leling 202212
day1= [0.269, 0.355, 0.427, 0.544, 0.609, 0.627, 0.494, 0.373]
day2= [0.238, 0.3, 0.326, 0.403, 0.454, 0.518, 0.444, 0.285]
day3= [0.181, 0.254, 0.279, 0.271, 0.257, 0.232, 0.165, 0.061]
day4= [0.358, 0.491, 0.551, 0.562, 0.508, 0.37, 0.209, 0.076]
day5= [0.448, 0.621, 0.745, 0.799, 0.744, 0.594, 0.383, 0.147]
day6= [0.503, 0.699, 0.814, 0.838, 0.783, 0.629, 0.396, 0.058]
day7= [0.461, 0.591, 0.557, 0.393, 0.296, 0.255, 0.142, 0.029]
day8= [0.431, 0.614, 0.716, 0.748, 0.577, 0.38, 0.207, 0.034]
day9= [0.497, 0.695, 0.806, 0.832, 0.769, 0.614, 0.39, 0.056]
day10= [0.487, 0.7, 0.818, 0.847, 0.795, 0.64, 0.405, 0.06]
day11= [0.525, 0.729, 0.838, 0.854, 0.795, 0.648, 0.41, 0.06]
day12= [0.536, 0.743, 0.85, 0.872, 0.818, 0.675, 0.428, 0.062]
day13= [0.475, 0.671, 0.801, 0.854, 0.803, 0.66, 0.443, 0.176]
day14= [0.479, 0.675, 0.796, 0.843, 0.789, 0.632, 0.406, 0.157]
day15= [0.425, 0.602, 0.7, 0.729, 0.684, 0.557, 0.367, 0.143]
day16= [0.363, 0.523, 0.623, 0.66, 0.625, 0.523, 0.353, 0.138]
day17= [0.484, 0.687, 0.817, 0.87, 0.819, 0.672, 0.451, 0.182]
day18= [0.435, 0.633, 0.773, 0.831, 0.784, 0.642, 0.425, 0.167]
day19= [0.439, 0.64, 0.778, 0.833, 0.786, 0.646, 0.429, 0.17]
day20= [0.103, 0.203, 0.327, 0.498, 0.62, 0.573, 0.35, 0.052]
day21= [0.491, 0.706, 0.832, 0.864, 0.794, 0.652, 0.425, 0.06]
day22= [0.475, 0.702, 0.836, 0.872, 0.821, 0.673, 0.433, 0.064]
day27= [0.429, 0.649, 0.775, 0.822, 0.788, 0.648, 0.407, 0.164]
day28= [0.44, 0.667, 0.802, 0.844, 0.796, 0.652, 0.416, 0.067]
day29= [0.441, 0.671, 0.808, 0.847, 0.799, 0.656, 0.42, 0.069]
day30= [0.44, 0.669, 0.806, 0.847, 0.801, 0.663, 0.42, 0.17]
day31= [0.422, 0.639, 0.783, 0.832, 0.79, 0.648, 0.418, 0.071]


CSR 3h Leling 202212
local time [11:00, 12:00, 13:00, 14:00, 15:00, 16:00, 17:00]
day1= [0.321, 0.38, 0.499, 0.563, 0.679, 0.564, 0.428]
day2= [0.287, 0.304, 0.368, 0.426, 0.466, 0.531, 0.37]
day3= [0.224, 0.274, 0.278, 0.263, 0.248, 0.208, 0.112]
day4= [0.437, 0.531, 0.562, 0.55, 0.448, 0.288, 0.137]
day5= [0.545, 0.691, 0.786, 0.79, 0.68, 0.497, 0.26]
day6= [0.613, 0.775, 0.838, 0.823, 0.721, 0.52, 0.238]
day7= [0.56, 0.605, 0.472, 0.336, 0.269, 0.213, 0.078]
day8= [0.54, 0.678, 0.754, 0.673, 0.45, 0.294, 0.115]
day9= [0.612, 0.768, 0.832, 0.815, 0.694, 0.508, 0.235]
day10= [0.608, 0.779, 0.843, 0.836, 0.73, 0.526, 0.247]
day11= [0.645, 0.8, 0.859, 0.835, 0.735, 0.535, 0.249]
day12= [0.659, 0.812, 0.873, 0.857, 0.759, 0.572, 0.261]
day13= [0.587, 0.745, 0.842, 0.845, 0.744, 0.565, 0.306]
day14= [0.593, 0.745, 0.833, 0.833, 0.724, 0.528, 0.275]
day15= [0.529, 0.661, 0.725, 0.719, 0.632, 0.473, 0.25]
day16= [0.454, 0.582, 0.653, 0.654, 0.584, 0.45, 0.242]
day17= [0.6, 0.762, 0.858, 0.861, 0.758, 0.574, 0.313]
day18= [0.546, 0.712, 0.817, 0.823, 0.726, 0.545, 0.291]
day19= [0.552, 0.719, 0.821, 0.826, 0.73, 0.549, 0.295]
day20= [0.147, 0.261, 0.395, 0.605, 0.613, 0.475, 0.203]
day21= [0.613, 0.786, 0.862, 0.843, 0.731, 0.556, 0.253]
day22= [0.603, 0.788, 0.867, 0.86, 0.761, 0.568, 0.26]
day27= [0.54, 0.727, 0.81, 0.82, 0.733, 0.521, 0.296]
day28= [0.573, 0.752, 0.837, 0.833, 0.737, 0.553, 0.258]
day29= [0.574, 0.758, 0.842, 0.836, 0.74, 0.557, 0.262]
day30= [0.572, 0.755, 0.841, 0.837, 0.746, 0.535, 0.307]
day31= [0.529, 0.73, 0.821, 0.825, 0.731, 0.533, 0.261]


CSR 4h Leling 202212
local time [12:00, 13:00, 14:00, 15:00, 16:00, 17:00]
day1= [0.345, 0.411, 0.537, 0.594, 0.645, 0.52]
day2= [0.299, 0.314, 0.399, 0.456, 0.506, 0.474]
day3= [0.249, 0.279, 0.273, 0.259, 0.238, 0.178]
day4= [0.48, 0.548, 0.564, 0.522, 0.391, 0.228]
day5= [0.603, 0.734, 0.8, 0.759, 0.618, 0.414]
day6= [0.674, 0.807, 0.841, 0.798, 0.653, 0.43]
day7= [0.586, 0.595, 0.408, 0.304, 0.263, 0.158]
day8= [0.597, 0.708, 0.767, 0.599, 0.4, 0.23]
day9= [0.672, 0.799, 0.836, 0.786, 0.637, 0.423]
day10= [0.678, 0.81, 0.85, 0.811, 0.664, 0.438]
day11= [0.709, 0.831, 0.859, 0.809, 0.677, 0.445]
day12= [0.724, 0.843, 0.876, 0.832, 0.699, 0.463]
day13= [0.653, 0.79, 0.855, 0.818, 0.684, 0.478]
day14= [0.658, 0.787, 0.844, 0.805, 0.658, 0.439]
day15= [0.587, 0.693, 0.731, 0.696, 0.579, 0.396]
day16= [0.508, 0.615, 0.661, 0.635, 0.54, 0.381]
day17= [0.667, 0.806, 0.871, 0.834, 0.696, 0.486]
day18= [0.614, 0.761, 0.832, 0.797, 0.666, 0.458]
day19= [0.621, 0.767, 0.834, 0.8, 0.67, 0.463]
day20= [0.189, 0.309, 0.451, 0.622, 0.594, 0.384]
day21= [0.684, 0.823, 0.868, 0.81, 0.674, 0.467]
day22= [0.678, 0.827, 0.874, 0.836, 0.699, 0.476]
day27= [0.627, 0.766, 0.822, 0.802, 0.675, 0.435]
day28= [0.644, 0.792, 0.846, 0.81, 0.677, 0.449]
day29= [0.647, 0.799, 0.849, 0.813, 0.68, 0.452]
day30= [0.645, 0.796, 0.849, 0.815, 0.69, 0.448]
day31= [0.61, 0.773, 0.833, 0.804, 0.671, 0.449]

------------------------------------------------------------------------------------------------------------------------
------------------------------------------------------------------------------------------------------------------------
